# Supplementary material for: Systemic deletion of Atp7b modifies the hepatocytes’ response to copper overload in the mouse models of Wilson disease
Source: Sci Rep. 2021 Mar 11;11:5659. doi: 10.1038/s41598-021-84894-3 (PMC7952580; doi:10.1038/s41598-021-84894-3)
Supplement: Supplementary file 2 — Supplementary Information 2. [file 41598_2021_84894_MOESM2_ESM.xlsx]

## Sheet: Sheet1
Annotated Sequence	Sort	Modifications	Master Protein Accessions	Gene Symbol (NCBI Jan-20)	Obs (1_KO)	Obs (1_WT)	Mean (1_KO)	Mean (1_WT)	1_KO_1Way vs. 1_WT_Plate#1 (p-val)	1_KO_1Way vs. 1_WT_Plate#1 (ratio)	1_KO_1Way vs. 1_WT_Plate#1 Lin(FC)	1_KO_1Way vs. 1_WT_Plate#1 (Description)	1_KO_1Way vs. 1_WT_Plate#1 95% lower limit	1_KO_1Way vs. 1_WT_Plate#1 95% upper limit	1_KO_1Way vs. 1_WT_Plate#1 Log2(FC)	Obs (1_Dhep)	Obs (1_WT) (1)	Mean (1_Dhep)	Mean (1_WT) (1)	1_Dhep_1Way vs. 1_WT_Plate#1 (p-val)	1_Dhep_1Way vs. 1_WT_Plate#1 (ratio)	1_Dhep_1Way vs. 1_WT_Plate#1 Lin(FC)	1_Dhep_1Way vs. 1_WT_Plate#1 (Description)	1_Dhep_1Way vs. 1_WT_Plate#1 95% lower limit	1_Dhep_1Way vs. 1_WT_Plate#1 95% upper limit	1_Dhep_1Way vs. 1_WT_Plate#1 Log2(FC)	Obs (2_KO_Hyb)	Obs (2_WT_Hyb)	Mean (2_KO_Hyb)	Mean (2_WT_Hyb)	2_KO_Hyb vs. 2_WT_Hyb (p-val)	2_KO_Hyb vs. 2_WT_Hyb (ratio)	2_KO_Hyb vs. 2_WT_Hyb Lin(FC)	2_KO_Hyb vs. 2_WT_Hyb (Description)	2_KO_Hyb vs. 2_WT_Hyb 95% lower limit	2_KO_Hyb vs. 2_WT_Hyb 95% upper limit	2_KO_Hyb vs. 2_WT_Hyb Log2(FC)	Obs (2_KO_B6)	Obs (2_WT_B6)	Mean (2_KO_B6)	Mean (2_WT_B6)	2_KO_B6_1Way vs. 2_WT_B6_Plate#2 (p-val)	2_KO_B6_1Way vs. 2_WT_B6_Plate#2 (ratio)	2_KO_B6_1Way vs. 2_WT_B6_Plate#2 Lin(FC)	2_KO_B6_1Way vs. 2_WT_B6_Plate#2 (Description)	2_KO_B6_1Way vs. 2_WT_B6_Plate#2 95% lower limit	2_KO_B6_1Way vs. 2_WT_B6_Plate#2 95% upper limit	2_KO_B6_1Way vs. 2_WT_B6_Plate#2 Log2(FC)	Gene Symbol (NCBI Jan-20)
[R].kVEFVSELPkTVTGk.[I]	2	N-Term(TMT6plex); K1(TMT6plex); K10(TMT6plex); K15(TMT6plex)	NP_473435.1	Acsm1	3	3	4.62527	5.35405	0.0568167	0.603415	-1.65723	1_KO_1-Way down vs 1_WT_Plate#1	-2.81186	1.02383	-0.728777	3	3	5.75169	5.35405	0.0253992	1.31735	1.31735	1_Dhep_1Way up vs 1_WT_Plate#1	1.05717	1.64157	0.397641	5	2	4.16355	5.15219	0.00271214	0.503952	-1.98432	2_KO_Hyb down vs 2_WT_Hyb	-2.73321	-1.44062	-0.988643	1	2	4.12543	4.91761	0.155176	0.577471	-1.73169	2_KO_B6_1Way down vs 2_WT_B6_Plate#2	-9.81804	3.27405	-0.792179	Acsm1
[R].nAFAcFDEEATGTIQEDYLR.[E]	3	N-Term(TMT6plex); C5(Carbamidomethyl)	NP_075891.1	Myl12b	3	3	4.12814	3.98199	0.340836	1.10661	1.10661	1_KO_1-Way up vs 1_WT_Plate#1	-1.17242	1.43572	0.146142	3	3	3.33767	3.98199	0.0141348	0.639792	-1.56301	1_Dhep_1Way down vs 1_WT_Plate#1	-2.10565	-1.16021	-0.644326	5	2	3.74124	3.79027	0.655136	0.966586	-1.03457	2_KO_Hyb down vs 2_WT_Hyb	-1.2437	1.16198	-0.0490295	1	2	3.98192	3.40547	0.19944	1.49117	1.49117	2_KO_B6_1Way up vs 2_WT_B6_Plate#2	-3.47324	7.72306	0.576444	Myl12b
[K].dYEEVGVDSVEGEGEEEGEEY.[-]	18	N-Term(TMT6plex)	NP_035783.1	Tuba1a	3	3	3.65068	3.27152	0.0567402	1.30058	1.30058	1_KO_1-Way up vs 1_WT_Plate#1	-1.01219	1.71213	0.379155	3	3	2.8235	3.27152	0.0173375	0.733047	-1.36417	1_Dhep_1Way down vs 1_WT_Plate#1	-1.70037	-1.09445	-0.448023	5	2	2.37427	2.42654	0.756265	0.964418	-1.03689	2_KO_Hyb down vs 2_WT_Hyb	-1.37747	1.28119	-0.0522693	1	2	2.94105	2.12039	0.403734	1.76622	1.76622	2_KO_B6_1Way up vs 2_WT_B6_Plate#2	-115.297	359.671	0.820662	Tuba1a
[K].eENVGLHQTLDQTLNELNcI.[-]	24	N-Term(TMT6plex); C19(Carbamidomethyl)	NP_001001491.1	Tpm4	3	3	5.47358	4.5784	0.148374	1.85985	1.85985	1_KO_1-Way up vs 1_WT_Plate#1	-1.40954	4.87565	0.895184	3	3	4.93683	4.5784	0.486904	1.28203	1.28203	1_Dhep_1Way up vs 1_WT_Plate#1	-1.92172	3.15853	0.358428	5	2	4.64874	3.80311	0.0175468	1.79705	1.79705	2_KO_Hyb up vs 2_WT_Hyb	1.16639	2.7687	0.845629	1	2	4.69851	3.9758	0.17793	1.65027	1.65027	2_KO_B6_1Way up vs 2_WT_B6_Plate#2	-3.76539	10.2547	0.722704	Tpm4
[R].cSPPETLASTPDSGYSIDSk.[I]	28	N-Term(TMT6plex); C1(Carbamidomethyl); K20(TMT6plex)	XP_006504200.1	Fryl	3	3	3.14041	3.354	0.426083	0.86239	-1.15957	1_KO_1-Way down vs 1_WT_Plate#1	-1.84492	1.37209	-0.213588	3	3	2.80669	3.354	0.323213	0.684293	-1.46136	1_Dhep_1Way down vs 1_WT_Plate#1	-3.72452	1.74404	-0.547313	5	2	3.00888	3.63011	0.0593344	0.650119	-1.53818	2_KO_Hyb down vs 2_WT_Hyb	-2.42539	1.0251	-0.621224	1	2	3.55122	3.23559	0.456566	1.24456	1.24456	2_KO_B6_1Way up vs 2_WT_B6_Plate#2	-9.07448	14.0556	0.315631	Fryl
[K].ymnSGPVVAMVWEGLNVVk.[T]	36	N-Term(TMT6plex); M2(Oxidation); N3(Deamidated); K19(TMT6plex)	NP_032731.1	Nme2	3	3	5.85454	5.35318	0.564498	1.41555	1.41555	1_KO_1-Way up vs 1_WT_Plate#1	-3.28916	6.59075	0.501361	3	3	5.94693	5.35318	0.483087	1.50916	1.50916	1_Dhep_1Way up vs 1_WT_Plate#1	-2.91012	6.628	0.593748	5	2	5.30146	5.16794	0.696388	1.09696	1.09696	2_KO_Hyb up vs 2_WT_Hyb	-1.62059	1.95009	0.133513	1	2	5.96727	5.69339	0.831754	1.20906	1.20906	2_KO_B6_1Way up vs 2_WT_B6_Plate#2	-6148.08	8987.37	0.273881	Nme2
[R].nEFTLGEEcELETMTGEk.[V]	49	N-Term(TMT6plex); C9(Carbamidomethyl); K18(TMT6plex)	NP_059095.1	Fabp1	3	3	4.53426	5.05651	0.598858	0.696283	-1.4362	1_KO_1-Way down vs 1_WT_Plate#1	-8.36235	4.05415	-0.522255	3	3	5.88649	5.05651	0.366101	1.77766	1.77766	1_Dhep_1Way up vs 1_WT_Plate#1	-2.69992	8.53193	0.829977	5	2	3.49308	5.33598	0.0068706	0.278762	-3.58729	2_KO_Hyb down vs 2_WT_Hyb	-7.5364	-1.70753	-1.84289	1	2	4.11176	6.34696	0.207788	0.212391	-4.70829	2_KO_B6_1Way down vs 2_WT_B6_Plate#2	-3688.67	166.396	-2.2352	Fabp1
[R].lkADVVISAFGSVLEDPk.[V]	54	N-Term(TMT6plex); K2(TMT6plex); K18(TMT6plex)	NP_740748.1	Dpyd	3	3	4.34527	5.96021	1.72915e-05	0.326477	-3.063	1_KO_1-Way down vs 1_WT_Plate#1	-3.48272	-2.69387	-1.61495	3	3	5.21928	5.96021	0.00176136	0.598352	-1.67126	1_Dhep_1Way down vs 1_WT_Plate#1	-2.0254	-1.37904	-0.740933	5	2	3.76014	5.32791	0.0084103	0.337331	-2.96445	2_KO_Hyb down vs 2_WT_Hyb	-5.75606	-1.52673	-1.56776	1	2	3.12342	5.10819	0.0240439	0.252652	-3.95801	2_KO_B6_1Way down vs 2_WT_B6_Plate#2	-7.66189	-2.04464	-1.98478	Dpyd
[R].aMDPEAEVLLAYEmnGQPLPR.[D]	60	N-Term(TMT6plex); M14(Oxidation); N15(Deamidated)	NP_776094.2	Suox	3	3	3.78315	4.23012	0.0766415	0.733583	-1.36317	1_KO_1-Way down vs 1_WT_Plate#1	-1.95899	1.05422	-0.446967	3	3	4.65929	4.23012	0.0189028	1.34646	1.34646	1_Dhep_1Way up vs 1_WT_Plate#1	1.08419	1.67219	0.429174	5	2	3.38148	4.02539	0.000529394	0.639979	-1.56255	2_KO_Hyb down vs 2_WT_Hyb	-1.80748	-1.35081	-0.643903	1	2	2.82286	3.82142	0.101507	0.5005	-1.998	2_KO_B6_1Way down vs 2_WT_B6_Plate#2	-8.21874	2.0588	-0.998558	Suox
[K].tFEEAAAQLLESSVQNLFk.[Q]	90	N-Term(TMT6plex); K19(TMT6plex)	NP_766565.2	Gtf3c4	3	3	3.89481	3.58757	0.106791	1.23734	1.23734	1_KO_1-Way up vs 1_WT_Plate#1	-1.07485	1.64559	0.307237	3	3	3.94996	3.58757	0.148681	1.28555	1.28555	1_Dhep_1Way up vs 1_WT_Plate#1	-1.14952	1.89975	0.362387	5	2	4.39423	3.65004	0.00918305	1.67503	1.67503	2_KO_Hyb up vs 2_WT_Hyb	1.21399	2.31117	0.744187	1	2	4.6365	3.93	0.377251	1.63184	1.63184	2_KO_B6_1Way up vs 2_WT_B6_Plate#2	-40.4399	107.688	0.7065	Gtf3c4
[R].kEFQYLVAVLSYDPTk.[H]	95	N-Term(TMT6plex); K1(TMT6plex); K16(TMT6plex)	XP_006516988.1	Tpmt	3	3	5.58214	5.39884	0.687409	1.13548	1.13548	1_KO_1-Way up vs 1_WT_Plate#1	-1.98938	2.56492	0.1833	3	3	5.06096	5.39884	0.535469	0.791199	-1.2639	1_Dhep_1Way down vs 1_WT_Plate#1	-3.30203	2.06706	-0.337888	5	2	4.91444	5.44449	0.124901	0.692526	-1.44399	2_KO_Hyb down vs 2_WT_Hyb	-2.41156	1.15657	-0.530059	1	2	4.37458	4.51563	0.878058	0.906858	-1.10271	2_KO_B6_1Way down vs 2_WT_B6_Plate#2	-667.66	549.078	-0.141051	Tpmt
[R].lDETIQAIASGTLNQSLVTLDR.[S]	103	N-Term(TMT6plex)	XP_006511359.1	Trip4	3	3	4.15261	4.51656	0.470032	0.777037	-1.28694	1_KO_1-Way down vs 1_WT_Plate#1	-3.09864	1.87092	-0.363944	3	3	4.00421	4.51656	0.319223	0.701081	-1.42637	1_Dhep_1Way down vs 1_WT_Plate#1	-3.39643	1.6694	-0.512347	5	2	2.40774	4.01793	0.0795393	0.327554	-3.05293	2_KO_Hyb down vs 2_WT_Hyb	-11.278	1.21004	-1.61019	1	2	2.49694	3.75703	0.239032	0.417516	-2.39512	2_KO_B6_1Way down vs 2_WT_B6_Plate#2	-190.177	33.1515	-1.2601	Trip4
[K].sAAESMLDIALLMANASQLk.[A]	111	N-Term(TMT6plex); K20(TMT6plex)	NP_038638.1	Ninj1	3	3	4.27441	5.56626	0.0103474	0.408425	-2.44843	1_KO_1-Way down vs 1_WT_Plate#1	-4.22403	-1.41922	-1.29186	3	3	3.78125	5.56626	0.195371	0.290172	-3.44623	1_Dhep_1Way down vs 1_WT_Plate#1	-31.4757	2.65025	-1.78502	5	2	4.02104	3.6812	0.503543	1.26561	1.26561	2_KO_Hyb up vs 2_WT_Hyb	-1.83121	2.9332	0.339837	1	2	3.11876	4.57419	0.178033	0.364647	-2.74237	2_KO_B6_1Way down vs 2_WT_B6_Plate#2	-108.852	14.4738	-1.45543	Ninj1
[R].iPALLNTQPmLQLEYTATDR.[H]	114	N-Term(TMT6plex); M10(Oxidation)	NP_032014.3	Fasn	3	3	4.54649	5.48896	0.00617304	0.520339	-1.92183	1_KO_1-Way down vs 1_WT_Plate#1	-2.70971	-1.36303	-0.942477	3	3	4.88366	5.48896	0.0197782	0.657333	-1.5213	1_Dhep_1Way down vs 1_WT_Plate#1	-2.07382	-1.11598	-0.605304	5	2	3.97731	4.74773	0.0528891	0.586246	-1.70577	2_KO_Hyb down vs 2_WT_Hyb	-2.9382	1.00981	-0.770422	1	2	4.24195	5.3771	0.0952846	0.455288	-2.19641	2_KO_B6_1Way down vs 2_WT_B6_Plate#2	-9.9191	2.0561	-1.13515	Fasn
[K].lEWVLGNISAAQELcEEALR.[H]	115	N-Term(TMT6plex); C15(Carbamidomethyl)	NP_598462.1	Prpf6	3	3	4.29759	3.8911	0.165961	1.32546	1.32546	1_KO_1-Way up vs 1_WT_Plate#1	-1.19802	2.10472	0.40649	3	3	4.24225	3.8911	0.220203	1.27558	1.27558	1_Dhep_1Way up vs 1_WT_Plate#1	-1.24869	2.03174	0.351153	5	2	4.49328	3.8512	0.0490941	1.56059	1.56059	2_KO_Hyb up vs 2_WT_Hyb	1.0026	2.42911	0.642087	1	2	4.29738	3.94722	0.6098	1.2747	1.2747	2_KO_B6_1Way up vs 2_WT_B6_Plate#2	-62.9507	102.286	0.350157	Prpf6
[K].lNDHLANVAHYSPPATNLQAR.[W]	120	N-Term(TMT6plex)	NP_001074600.1	Dhtkd1	3	3	3.97424	4.27164	0.0715821	0.81372	-1.22892	1_KO_1-Way down vs 1_WT_Plate#1	-1.55453	1.02931	-0.297396	3	3	4.78872	4.27164	0.0524593	1.43106	1.43106	1_Dhep_1Way up vs 1_WT_Plate#1	-1.00616	2.06053	0.517079	5	2	4.4189	4.4312	0.980198	0.991506	-1.00857	2_KO_Hyb down vs 2_WT_Hyb	-2.33765	2.29811	-0.0123067	1	2	3.40228	4.09217	0.258068	0.619901	-1.61316	2_KO_B6_1Way down vs 2_WT_B6_Plate#2	-21.8822	8.40884	-0.689891	Dhtkd1
[K].gkITFSQWVPLmDESYR.[K]	121	N-Term(TMT6plex); K2(TMT6plex); M12(Oxidation)	NP_031966.2	Ephx2	3	3	4.76634	5.28055	0.063118	0.700179	-1.42821	1_KO_1-Way down vs 1_WT_Plate#1	-2.10447	1.03172	-0.514204	3	3	4.91006	5.28055	0.123383	0.773523	-1.29279	1_Dhep_1Way down vs 1_WT_Plate#1	-1.86452	1.11561	-0.370484	5	2	4.24423	4.72247	0.0622292	0.717853	-1.39304	2_KO_Hyb down vs 2_WT_Hyb	-1.98918	1.02505	-0.478239	1	2	4.21693	5.00381	0.357957	0.579596	-1.72534	2_KO_B6_1Way down vs 2_WT_B6_Plate#2	-135.963	45.6743	-0.786882	Ephx2
[K].aSSLAASESPASALPTGIPEAEPR.[S]	127	N-Term(TMT6plex)	NP_001028361.1	C77080	3	3	2.36644	3.00361	0.319765	0.642975	-1.55527	1_KO_1-Way down vs 1_WT_Plate#1	-4.58134	1.894	-0.637166	3	3	2.3278	3.00361	0.356791	0.625981	-1.59749	1_Dhep_1Way down vs 1_WT_Plate#1	-5.5744	2.18434	-0.675809	5	2	3.54508	3.42829	0.729278	1.08431	1.08431	2_KO_Hyb up vs 2_WT_Hyb	-1.62816	1.91429	0.116784	1	2	3.20534	3.34614	0.116843	0.907012	-1.10252	2_KO_B6_1Way down vs 2_WT_B6_Plate#2	-1.38791	1.14179	-0.140806	C77080
[K].kYPLLLDVYAGPcSQk.[A]	142	N-Term(TMT6plex); K1(TMT6plex); C13(Carbamidomethyl); K16(TMT6plex)	NP_034204.1	Dpp4	3	3	5.12634	5.68771	0.067491	0.677657	-1.47567	1_KO_1-Way down vs 1_WT_Plate#1	-2.27734	1.0458	-0.561373	3	3	6.05375	5.68771	0.167716	1.28881	1.28881	1_Dhep_1Way up vs 1_WT_Plate#1	-1.17928	1.95883	0.366041	5	2	4.58638	5.07346	0.00275385	0.71347	-1.4016	2_KO_Hyb down vs 2_WT_Hyb	-1.64201	-1.19639	-0.487076	1	2	4.53291	4.96175	0.443411	0.742859	-1.34615	2_KO_B6_1Way down vs 2_WT_B6_Plate#2	-31.6904	17.488	-0.428839	Dpp4
[R].dWLADINDITILLTQIPk.[L]	145	N-Term(TMT6plex); K18(TMT6plex)	NP_001104570.1	Lipa	3	3	5.07509	5.89231	0.00774808	0.567535	-1.76201	1_KO_1-Way down vs 1_WT_Plate#1	-2.42062	-1.28259	-0.817219	3	3	5.51975	5.89231	0.0365636	0.772411	-1.29465	1_Dhep_1Way down vs 1_WT_Plate#1	-1.63273	-1.02657	-0.37256	5	2	3.89449	4.63351	0.00459868	0.599147	-1.66904	2_KO_Hyb down vs 2_WT_Hyb	-2.1874	-1.27352	-0.739018	1	2	4.17822	5.00113	0.33708	0.565299	-1.76898	2_KO_B6_1Way down vs 2_WT_B6_Plate#2	-122.963	39.2944	-0.822915	Lipa
[R].tYADYESVNEcmEGVck.[M]	168	N-Term(TMT6plex); C11(Carbamidomethyl); M12(Oxidation); C16(Carbamidomethyl); K17(TMT6plex)	XP_011242297.1	Erh	3	3	3.75856	3.19729	0.230145	1.47557	1.47557	1_KO_1-Way up vs 1_WT_Plate#1	-1.45446	3.16678	0.561268	3	3	3.68485	3.19729	0.182419	1.40207	1.40207	1_Dhep_1Way up vs 1_WT_Plate#1	-1.27685	2.51004	0.487558	5	2	3.85663	3.37821	0.374073	1.39322	1.39322	2_KO_Hyb up vs 2_WT_Hyb	-1.71972	3.33808	0.478423	1	2	4.1329	3.95224	0.475828	1.1334	1.1334	2_KO_B6_1Way up vs 2_WT_B6_Plate#2	-3.85524	4.95243	0.180659	Erh
[R].gQRPIILDPADPTNNVAEGYR.[W]	174	N-Term(TMT6plex)	XP_006530357.1	Oasl1	3	3	5.26672	4.115	0.00536348	2.22177	2.22177	1_KO_1-Way up vs 1_WT_Plate#1	1.48375	3.32689	1.15171	3	3	3.31861	4.115	0.0719111	0.575788	-1.73675	1_Dhep_1Way down vs 1_WT_Plate#1	-3.26252	1.08163	-0.796391	5	2	4.75627	3.90271	0.000166755	1.80696	1.80696	2_KO_Hyb up vs 2_WT_Hyb	1.55324	2.10212	0.853562	1	2	4.87894	4.24734	0.0529252	1.54929	1.54929	2_KO_B6_1Way up vs 2_WT_B6_Plate#2	-1.02606	2.46285	0.631604	Oasl1
[R].yNTASYFDDHPNHPFTDEY.[-]	194	N-Term(TMT6plex)	NP_598833.1	Akr1c14	3	3	4.55187	6.07233	0.00485155	0.348574	-2.86884	1_KO_1-Way down vs 1_WT_Plate#1	-4.81783	-1.70828	-1.52047	3	3	5.65694	6.07233	0.18001	0.749814	-1.33366	1_Dhep_1Way down vs 1_WT_Plate#1	-2.18284	1.22724	-0.415394	5	2	4.72098	5.68025	0.00216001	0.514315	-1.94433	2_KO_Hyb down vs 2_WT_Hyb	-2.6117	-1.4475	-0.959277	1	2	4.80013	6.11717	0.301913	0.401357	-2.49155	2_KO_B6_1Way down vs 2_WT_B6_Plate#2	-960.191	154.675	-1.31704	Akr1c14
[R].tDkSSASAPDVDDPEAFPALA.[-]	195	N-Term(TMT6plex); K3(TMT6plex)	NP_080090.2	Serbp1	3	3	5.85269	5.98149	0.519866	0.914592	-1.09338	1_KO_1-Way down vs 1_WT_Plate#1	-1.5543	1.30013	-0.1288	3	3	5.52377	5.98149	0.0769268	0.728137	-1.37337	1_Dhep_1Way down vs 1_WT_Plate#1	-1.992	1.05613	-0.457719	5	2	4.86847	5.50585	0.0413225	0.642881	-1.5555	2_KO_Hyb down vs 2_WT_Hyb	-2.35826	-1.026	-0.637376	1	2	5.3217	5.38291	0.73043	0.958456	-1.04334	2_KO_B6_1Way down vs 2_WT_B6_Plate#2	-3.45097	3.1702	-0.0612158	Serbp1
[R].vGQEHFPNEFTSGDGkk.[A]	200	N-Term(TMT6plex); K16(TMT6plex); K17(TMT6plex)	NP_598756.1	Upb1	3	3	4.72492	5.47489	0.131691	0.594616	-1.68176	1_KO_1-Way down vs 1_WT_Plate#1	-3.60865	1.2759	-0.749969	3	3	5.01071	5.47489	0.0349783	0.724882	-1.37953	1_Dhep_1Way down vs 1_WT_Plate#1	-1.83417	-1.03759	-0.464182	5	2	4.38604	4.71363	0.220399	0.796866	-1.25492	2_KO_Hyb down vs 2_WT_Hyb	-1.90407	1.20907	-0.327592	1	2	4.09836	4.60837	0.52411	0.702218	-1.42406	2_KO_B6_1Way down vs 2_WT_B6_Plate#2	-181.109	89.3067	-0.510009	Upb1
[R].gYFDEDMNSILADPGDDTk.[G]	207	N-Term(TMT6plex); K19(TMT6plex)	NP_659097.2	Eppk1	3	3	4.3163	3.92223	0.0375841	1.31409	1.31409	1_KO_1-Way up vs 1_WT_Plate#1	1.0258	1.68341	0.394069	3	3	4.33607	3.92223	0.0453746	1.33222	1.33222	1_Dhep_1Way up vs 1_WT_Plate#1	1.00959	1.75795	0.413833	5	2	3.68285	3.51568	0.441758	1.12285	1.12285	2_KO_Hyb up vs 2_WT_Hyb	-1.2723	1.60412	0.167168	1	2	4.01565	3.61213	0.00355928	1.32273	1.32273	2_KO_B6_1Way up vs 2_WT_B6_Plate#2	1.29671	1.34927	0.403517	Eppk1
[K].lPYVTmGSGSLAAMAVFEDk.[F]	209	N-Term(TMT6plex); M6(Oxidation); K20(TMT6plex)	NP_035317.1	Psmb7	3	3	5.38061	4.98967	0.401897	1.31125	1.31125	1_KO_1-Way up vs 1_WT_Plate#1	-1.70257	2.92736	0.390944	3	3	5.49314	4.98967	0.300829	1.41762	1.41762	1_Dhep_1Way up vs 1_WT_Plate#1	-1.59545	3.20629	0.503472	5	2	4.77191	4.8095	0.702255	0.97428	-1.0264	2_KO_Hyb down vs 2_WT_Hyb	-1.21101	1.14952	-0.0375914	1	2	5.06757	4.85816	0.475136	1.15621	1.15621	2_KO_B6_1Way up vs 2_WT_B6_Plate#2	-4.76082	6.36437	0.209404	Psmb7
[R].vTIAQGYDALSSMANISGYk.[A]	216	N-Term(TMT6plex); K20(TMT6plex)	NP_032736.2	Nnt	3	3	3.23222	3.46794	0.266717	0.849261	-1.17749	1_KO_1-Way down vs 1_WT_Plate#1	-1.67392	1.2073	-0.235719	3	3	6.70874	3.46794	0.000443191	9.45321	9.45321	1_Dhep_1Way up vs 1_WT_Plate#1	5.25779	16.9964	3.2408	5	2	5.09815	5.66437	0.0981276	0.675385	-1.48064	2_KO_Hyb down vs 2_WT_Hyb	-2.43389	1.11021	-0.566219	1	2	2.78385	3.04724	0.433309	0.833131	-1.20029	2_KO_B6_1Way down vs 2_WT_B6_Plate#2	-7.85285	5.45071	-0.263385	Nnt
[K].tLEAEFNNPcPLTPEPGEGPR.[K]	237	N-Term(TMT6plex); C10(Carbamidomethyl)	NP_001107784.1	Shtn1	3	3	6.0939	5.55873	0.178795	1.44912	1.44912	1_KO_1-Way up vs 1_WT_Plate#1	-1.29897	2.72776	0.535175	3	3	4.91412	5.55873	0.136025	0.639665	-1.56332	1_Dhep_1Way down vs 1_WT_Plate#1	-3.04323	1.2452	-0.644612	5	2	5.0379	4.53927	0.0331216	1.41286	1.41286	2_KO_Hyb up vs 2_WT_Hyb	1.04192	1.91587	0.498623	1	2	5.16557	4.45888	0.162382	1.63205	1.63205	2_KO_B6_1Way up vs 2_WT_B6_Plate#2	-3.10512	8.27076	0.706685	Shtn1
[R].iFGYPVGIIGNNGVLFSESAk.[K]	245	N-Term(TMT6plex); K21(TMT6plex)	NP_084302.1	Mccc2	3	3	3.76841	4.44302	0.0374892	0.626503	-1.59616	1_KO_1-Way down vs 1_WT_Plate#1	-2.43814	-1.04495	-0.674607	3	3	4.79699	4.44302	0.122589	1.27807	1.27807	1_Dhep_1Way up vs 1_WT_Plate#1	-1.10907	1.81163	0.353972	5	2	3.67592	4.3513	0.00436574	0.626165	-1.59702	2_KO_Hyb down vs 2_WT_Hyb	-2.03871	-1.25103	-0.675385	1	2	3.69082	4.37776	0.342734	0.62117	-1.60987	2_KO_B6_1Way down vs 2_WT_B6_Plate#2	-59.6988	23.0349	-0.68694	Mccc2
[R].gPFPPVWNPITYLDNNNLWR.[T]	267	N-Term(TMT6plex)	NP_766366.2	Maob	3	3	4.48107	5.21589	0.032455	0.600893	-1.66419	1_KO_1-Way down vs 1_WT_Plate#1	-2.58388	-1.07185	-0.734821	3	3	5.68051	5.21589	0.117905	1.37995	1.37995	1_Dhep_1Way up vs 1_WT_Plate#1	-1.13659	2.16438	0.464616	5	2	3.80459	4.76354	0.00177252	0.514433	-1.94389	2_KO_Hyb down vs 2_WT_Hyb	-2.57767	-1.46593	-0.958945	1	2	4.02052	4.69278	0.430929	0.627524	-1.59356	2_KO_B6_1Way down vs 2_WT_B6_Plate#2	-185.601	73.087	-0.672258	Maob
[R].lGIPMSVLmGANIASEVAEEk.[F]	283	N-Term(TMT6plex); M9(Oxidation); K21(TMT6plex)	NP_034401.1	Gpd1	3	3	5.25925	5.66624	0.0439067	0.754196	-1.32592	1_KO_1-Way down vs 1_WT_Plate#1	-1.73627	-1.01254	-0.406989	3	3	5.21189	5.66624	0.0127545	0.729838	-1.37017	1_Dhep_1Way down vs 1_WT_Plate#1	-1.68	-1.11748	-0.454352	5	2	4.58846	4.83146	0.187319	0.84499	-1.18345	2_KO_Hyb down vs 2_WT_Hyb	-1.57144	1.12202	-0.242994	1	2	4.71326	5.32059	0.321565	0.656411	-1.52343	2_KO_B6_1Way down vs 2_WT_B6_Plate#2	-29.3324	12.6386	-0.607328	Gpd1
[R].eTQDSGSGNDDGGFSEEWEAQR.[D]	285	N-Term(TMT6plex)	XP_006515668.1	Psen1	3	3	4.08955	4.3313	0.191017	0.84572	-1.18242	1_KO_1-Way down vs 1_WT_Plate#1	-1.58962	1.13696	-0.241748	3	3	5.0356	4.3313	0.2471	1.62935	1.62935	1_Dhep_1Way up vs 1_WT_Plate#1	-1.66972	4.43276	0.704299	5	2	3.43567	3.20547	0.136147	1.173	1.173	2_KO_Hyb up vs 2_WT_Hyb	-1.0742	1.47801	0.230197	1	2	3.12869	3.13654	0.97511	0.994573	-1.00546	2_KO_B6_1Way down vs 2_WT_B6_Plate#2	-5.88928	5.82553	-0.00785102	Psen1
[K].yTPEkETLEScTNATLk.[S]	301	N-Term(TMT6plex); K5(TMT6plex); C11(Carbamidomethyl); K17(TMT6plex)	XP_006509314.1	Slc7a2	3	3	4.6242	5.54873	0.0209497	0.526851	-1.89807	1_KO_1-Way down vs 1_WT_Plate#1	-3.07261	-1.17251	-0.924532	3	3	5.08636	5.54873	0.375586	0.725793	-1.3778	1_Dhep_1Way down vs 1_WT_Plate#1	-3.3663	1.77328	-0.46237	---	---	---	---	---	---	---	---	---	---	---	---	---	---	---	---	---	---	---	---	---	---	Slc7a2
[K].aIEPQkEEADENYNSVNTR.[M]	310	N-Term(TMT6plex); K6(TMT6plex)	XP_006507602.1	Stx4a	3	3	2.50283	2.92584	0.27965	0.745867	-1.34072	1_KO_1-Way down vs 1_WT_Plate#1	-2.57231	1.43102	-0.423011	3	3	3.47808	2.92584	0.0589178	1.46636	1.46636	1_Dhep_1Way up vs 1_WT_Plate#1	-1.02342	2.20057	0.552238	5	2	4.20725	4.02913	0.0844627	1.1314	1.1314	2_KO_Hyb up vs 2_WT_Hyb	-1.02459	1.31155	0.178114	1	2	3.5629	4.10224	0.0803685	0.688082	-1.45332	2_KO_B6_1Way down vs 2_WT_B6_Plate#2	-2.65576	1.25739	-0.539348	Stx4a
[K].nQPLPDSIQDVEcGWESSk.[Q]	320	N-Term(TMT6plex); C13(Carbamidomethyl); K19(TMT6plex)	XP_017173677.1	Slc22a26	3	3	3.91688	5.26875	0.270669	0.391785	-2.55242	1_KO_1-Way down vs 1_WT_Plate#1	-19.5746	3.00461	-1.35187	3	3	6.57634	5.26875	0.463617	2.47528	2.47528	1_Dhep_1Way up vs 1_WT_Plate#1	-9.04466	55.4166	1.30759	5	2	2.91439	4.80331	0.103861	0.270008	-3.70359	2_KO_Hyb down vs 2_WT_Hyb	-20.1767	1.47097	-1.88893	1	2	3.53576	4.37289	0.757037	0.559756	-1.78649	2_KO_B6_1Way down vs 2_WT_B6_Plate#2	-170046000	53280200	-0.837129	Slc22a26
[K].fSLYFLAYEDkNDIPk.[D]	332	N-Term(TMT6plex); K11(TMT6plex); K16(TMT6plex)	NP_001107032.1	Glo1	3	3	5.31928	6.41591	0.00676129	0.467609	-2.13854	1_KO_1-Way down vs 1_WT_Plate#1	-3.22264	-1.41913	-1.09662	3	3	6.90669	6.41591	0.0985324	1.4052	1.4052	1_Dhep_1Way up vs 1_WT_Plate#1	-1.10533	2.18258	0.490779	5	2	5.45633	6.50436	0.0101474	0.483628	-2.06771	2_KO_Hyb down vs 2_WT_Hyb	-3.29125	-1.29902	-1.04803	1	2	5.58342	6.75376	0.332592	0.444318	-2.25064	2_KO_B6_1Way down vs 2_WT_B6_Plate#2	-850.843	167.973	-1.17033	Glo1
[R].nSLFGSVETWPWQVLSTGGk.[E]	335	N-Term(TMT6plex); K20(TMT6plex)	NP_038574.3	Hebp1	3	3	4.48757	4.67868	0.363942	0.875937	-1.14163	1_KO_1-Way down vs 1_WT_Plate#1	-1.63525	1.25467	-0.191101	3	3	5.86007	4.67868	0.038911	2.26796	2.26796	1_Dhep_1Way up vs 1_WT_Plate#1	1.07002	4.80704	1.18139	5	2	5.08926	5.60156	0.0144277	0.701106	-1.42632	2_KO_Hyb down vs 2_WT_Hyb	-1.82896	-1.11232	-0.512295	1	2	3.9794	4.30176	0.010449	0.799759	-1.25038	2_KO_B6_1Way down vs 2_WT_B6_Plate#2	-1.31003	-1.19344	-0.322362	Hebp1
[R].eILTLLQGVHQGTGFQDIPk.[R]	338	N-Term(TMT6plex); K20(TMT6plex)	NP_035780.1	Tsn	3	3	5.68682	5.32013	0.36331	1.2894	1.2894	1_KO_1-Way up vs 1_WT_Plate#1	-1.54392	2.56683	0.366695	3	3	4.51975	5.32013	0.143887	0.574199	-1.74156	1_Dhep_1Way down vs 1_WT_Plate#1	-4.07118	1.34229	-0.800377	5	2	5.26734	4.9488	0.180059	1.24707	1.24707	2_KO_Hyb up vs 2_WT_Hyb	-1.15441	1.79532	0.318543	1	2	5.50944	5.02904	0.523449	1.39513	1.39513	2_KO_B6_1Way up vs 2_WT_B6_Plate#2	-68.1558	132.658	0.480401	Tsn
[K].aQmEQLnGVLLHLESELAQTR.[A]	339	N-Term(TMT6plex); M3(Oxidation); N7(Deamidated)	NP_034794.2	Krt18	3	3	4.76262	4.22721	0.0522004	1.44935	1.44935	1_KO_1-Way up vs 1_WT_Plate#1	-1.00571	2.11261	0.535407	3	3	4.85138	4.22721	0.0306354	1.54132	1.54132	1_Dhep_1Way up vs 1_WT_Plate#1	1.06812	2.22417	0.624167	5	2	4.4555	3.5043	0.0544805	1.93349	1.93349	2_KO_Hyb up vs 2_WT_Hyb	-1.01875	3.80847	0.951206	1	2	4.21549	3.86468	0.131733	1.27528	1.27528	2_KO_B6_1Way up vs 2_WT_B6_Plate#2	-1.49998	2.43947	0.350811	Krt18
[R].lPPkVESLESLYFTPTPAR.[G]	346	N-Term(TMT6plex); K4(TMT6plex)	XP_006507232.1	Numa1	3	3	4.32075	3.87736	0.0614658	1.3598	1.3598	1_KO_1-Way up vs 1_WT_Plate#1	-1.02396	1.89335	0.443392	3	3	4.32506	3.87736	0.073898	1.36386	1.36386	1_Dhep_1Way up vs 1_WT_Plate#1	-1.04899	1.95124	0.447697	5	2	4.01168	3.16072	0.0158748	1.8037	1.8037	2_KO_Hyb up vs 2_WT_Hyb	1.18094	2.75487	0.85096	1	2	4.4556	3.68489	0.464103	1.70611	1.70611	2_KO_B6_1Way up vs 2_WT_B6_Plate#2	-251.708	732.674	0.77071	Numa1
[R].tFLVIPELAQELHVWTDk.[S]	352	N-Term(TMT6plex); K18(TMT6plex)	NP_001157835.1	Nt5c2	3	3	4.69684	4.98977	0.0435467	0.816245	-1.22512	1_KO_1-Way down vs 1_WT_Plate#1	-1.48671	-1.00956	-0.292926	3	3	4.52596	4.98977	0.0711639	0.725069	-1.37918	1_Dhep_1Way down vs 1_WT_Plate#1	-1.98818	1.04524	-0.463809	5	2	3.88431	4.11971	0.303208	0.849451	-1.17723	2_KO_Hyb down vs 2_WT_Hyb	-1.69685	1.22439	-0.235398	1	2	3.67105	3.88632	0.464457	0.861385	-1.16092	2_KO_B6_1Way down vs 2_WT_B6_Plate#2	-6.32461	4.69276	-0.21527	Nt5c2
[K].fnGGGHINHTIFWTNLSPk.[G]	357	N-Term(TMT6plex); N2(Deamidated); K19(TMT6plex)	NP_038699.2	Sod2	3	3	5.20236	5.67776	0.0259328	0.719269	-1.3903	1_KO_1-Way down vs 1_WT_Plate#1	-1.81179	-1.06687	-0.475398	3	3	6.08286	5.67776	0.0018734	1.32418	1.32418	1_Dhep_1Way up vs 1_WT_Plate#1	1.19004	1.47345	0.4051	5	2	4.94191	5.58821	0.0171902	0.638917	-1.56515	2_KO_Hyb down vs 2_WT_Hyb	-2.1739	-1.12687	-0.6463	1	2	4.56814	5.57528	0.0691172	0.49753	-2.00993	2_KO_B6_1Way down vs 2_WT_B6_Plate#2	-5.2853	1.3083	-1.00714	Sod2
[R].lLLEAQAATGFLLDPVkGER.[L]	369	N-Term(TMT6plex); K17(TMT6plex)	NP_001157012.1	Plec	3	3	4.4184	4.23805	0.277572	1.13316	1.13316	1_KO_1-Way up vs 1_WT_Plate#1	-1.16346	1.49396	0.180357	3	3	4.69221	4.23805	0.0301827	1.36999	1.36999	1_Dhep_1Way up vs 1_WT_Plate#1	1.05046	1.7867	0.454161	5	2	4.28674	3.39305	0.0919272	1.85793	1.85793	2_KO_Hyb up vs 2_WT_Hyb	-1.15683	3.99324	0.893695	1	2	3.97053	3.66002	0.445921	1.24015	1.24015	2_KO_B6_1Way up vs 2_WT_B6_Plate#2	-8.08754	12.4383	0.31051	Plec
[K].dELHIVEAEAmNYEGSPIk.[V]	386	N-Term(TMT6plex); M11(Oxidation); K19(TMT6plex)	NP_032748.1	Npm1	3	3	4.93735	4.59004	0.0779061	1.27219	1.27219	1_KO_1-Way up vs 1_WT_Plate#1	-1.04376	1.68928	0.347311	3	3	4.94469	4.59004	0.0806763	1.27868	1.27868	1_Dhep_1Way up vs 1_WT_Plate#1	-1.04886	1.71492	0.354655	5	2	4.08817	3.90613	0.148281	1.13449	1.13449	2_KO_Hyb up vs 2_WT_Hyb	-1.06576	1.3717	0.182041	1	2	4.49473	4.07515	0.334682	1.33753	1.33753	2_KO_B6_1Way up vs 2_WT_B6_Plate#2	-6.37955	11.4129	0.419572	Npm1
[M].vLSGEDkSNIkAAWGk.[I]	390	N-Term(TMT6plex); K7(TMT6plex); K11(TMT6plex); K16(TMT6plex)	NP_001077424.1	Hba-a2	3	3	5.06164	5.48855	0.320516	0.743855	-1.34435	1_KO_1-Way down vs 1_WT_Plate#1	-2.77606	1.53605	-0.426906	3	3	6.74811	5.48855	0.124312	2.39423	2.39423	1_Dhep_1Way up vs 1_WT_Plate#1	-1.45664	8.34998	1.25956	5	2	5.5067	5.46581	0.952396	1.02875	1.02875	2_KO_Hyb up vs 2_WT_Hyb	-3.10431	3.28537	0.0408932	1	2	4.6527	5.28137	0.683182	0.646773	-1.54614	2_KO_B6_1Way down vs 2_WT_B6_Plate#2	-41258.9	17259.2	-0.628669	Hba-a2
[K].tQSVLkEPEPTDTTTYk.[N]	394	N-Term(TMT6plex); K6(TMT6plex); K17(TMT6plex)	NP_001077360.1	Ndufv3	3	3	4.13478	4.17864	0.901911	0.970056	-1.03087	1_KO_1-Way down vs 1_WT_Plate#1	-1.96107	1.84538	-0.0438599	3	3	4.83437	4.17864	0.128428	1.57542	1.57542	1_Dhep_1Way up vs 1_WT_Plate#1	-1.22807	3.04801	0.655737	5	2	4.18642	4.47061	0.388337	0.821205	-1.21772	2_KO_Hyb down vs 2_WT_Hyb	-2.08165	1.40382	-0.284185	1	2	3.47688	4.15622	0.0714385	0.62445	-1.60141	2_KO_B6_1Way down vs 2_WT_B6_Plate#2	-3.1428	1.2255	-0.679341	Ndufv3
[R].gVAGGGEGPEEPALPSLEGVSEk.[Q]	399	N-Term(TMT6plex); K23(TMT6plex)	NP_033092.3	Ring1	3	3	3.63261	3.45114	0.6899	1.13404	1.13404	1_KO_1-Way up vs 1_WT_Plate#1	-1.98962	2.55874	0.181469	3	3	3.90413	3.45114	0.309587	1.36887	1.36887	1_Dhep_1Way up vs 1_WT_Plate#1	-1.54618	2.89725	0.452988	5	2	3.54885	3.24875	0.292153	1.23124	1.23124	2_KO_Hyb up vs 2_WT_Hyb	-1.27926	1.93928	0.300107	1	2	3.53315	3.69488	0.651983	0.893956	-1.11862	2_KO_B6_1Way down vs 2_WT_B6_Plate#2	-11.6204	9.28653	-0.161725	Ring1
[K].vQSFLTSLDGEkLELLk.[N]	407	N-Term(TMT6plex); K12(TMT6plex); K17(TMT6plex)	NP_080943.3	Fam114a1	3	3	4.42729	4.47977	0.859807	0.964274	-1.03705	1_KO_1-Way down vs 1_WT_Plate#1	-1.77321	1.64877	-0.0524853	3	3	3.98141	4.47977	0.082904	0.70791	-1.41261	1_Dhep_1Way down vs 1_WT_Plate#1	-2.14334	1.07411	-0.498361	5	2	4.30309	3.78089	0.123425	1.43614	1.43614	2_KO_Hyb up vs 2_WT_Hyb	-1.15117	2.37429	0.522201	1	2	4.24348	3.96996	0.70043	1.20876	1.20876	2_KO_B6_1Way up vs 2_WT_B6_Plate#2	-94.2772	137.748	0.273524	Fam114a1
[R].sSPPATDPGPVPSSPSQEPPTk.[R]	411	N-Term(TMT6plex); K22(TMT6plex)	XP_006526985.1	Ubxn1	3	3	4.80598	5.09568	0.218227	0.818073	-1.22238	1_KO_1-Way down vs 1_WT_Plate#1	-1.79109	1.19868	-0.289699	3	3	4.73626	5.09568	0.0577076	0.779477	-1.28291	1_Dhep_1Way down vs 1_WT_Plate#1	-1.66754	1.01317	-0.359421	5	2	3.96806	4.32593	0.241192	0.780315	-1.28153	2_KO_Hyb down vs 2_WT_Hyb	-2.07046	1.26069	-0.357871	1	2	4.02291	4.08842	0.901851	0.955604	-1.04646	2_KO_B6_1Way down vs 2_WT_B6_Plate#2	-42.8763	39.1538	-0.0655145	Ubxn1
[K].nFTGEEIQYMLWLSADLk.[F]	414	N-Term(TMT6plex); K18(TMT6plex)	NP_032795.1	Otc	3	3	5.05211	5.73434	0.0316394	0.623199	-1.60462	1_KO_1-Way down vs 1_WT_Plate#1	-2.40602	-1.07015	-0.682234	3	3	6.14884	5.73434	0.0130046	1.33284	1.33284	1_Dhep_1Way up vs 1_WT_Plate#1	1.10546	1.60698	0.414503	5	2	4.50915	5.66666	0.0127717	0.448284	-2.23073	2_KO_Hyb down vs 2_WT_Hyb	-3.84455	-1.29434	-1.15752	1	2	4.43214	5.49612	0.0185815	0.47831	-2.09069	2_KO_B6_1Way down vs 2_WT_B6_Plate#2	-2.74858	-1.59027	-1.06398	Otc
[R].gkYVTLIYTNYEnGk.[N]	425	N-Term(TMT6plex); K2(TMT6plex); N13(Deamidated); K15(TMT6plex)	NP_038569.1	Gstp1	3	3	4.18816	4.36563	0.769318	0.884256	-1.13089	1_KO_1-Way down vs 1_WT_Plate#1	-3.35745	2.62522	-0.177465	3	3	3.65224	4.36563	0.378044	0.609888	-1.63965	1_Dhep_1Way down vs 1_WT_Plate#1	-6.55802	2.43934	-0.713384	5	2	3.57514	3.66042	0.871399	0.942606	-1.06089	2_KO_Hyb down vs 2_WT_Hyb	-2.58813	2.29957	-0.0852738	1	2	3.64969	3.84112	0.920014	0.87574	-1.14189	2_KO_B6_1Way down vs 2_WT_B6_Plate#2	-715400	548655	-0.191426	Gstp1
[R].lkQEYFVVAATLQDVIR.[R]	427	N-Term(TMT6plex); K2(TMT6plex)	NP_573461.2	Pygl	3	3	4.9056	5.91196	0.00441667	0.497803	-2.00883	1_KO_1-Way down vs 1_WT_Plate#1	-2.80646	-1.43789	-1.00635	3	3	5.48527	5.91196	0.00260958	0.74397	-1.34414	1_Dhep_1Way down vs 1_WT_Plate#1	-1.51993	-1.18868	-0.426683	5	2	4.34187	5.20716	0.00331232	0.548935	-1.82171	2_KO_Hyb down vs 2_WT_Hyb	-2.44285	-1.35851	-0.865294	1	2	4.84345	5.94779	0.065757	0.465117	-2.15	2_KO_B6_1Way down vs 2_WT_B6_Plate#2	-5.8925	1.27475	-1.10433	Pygl
[R].lLDLDPEPQGDEDPDTPk.[S]	432	N-Term(TMT6plex); K18(TMT6plex)	NP_034051.2	Camp	3	3	5.28639	3.36946	0.001268	3.77621	3.77621	1_KO_1-Way up vs 1_WT_Plate#1	2.39355	5.95756	1.91694	3	3	3.77082	3.36946	0.106019	1.32076	1.32076	1_Dhep_1Way up vs 1_WT_Plate#1	-1.09762	1.91468	0.401363	5	2	3.44587	2.49889	0.160774	1.92782	1.92782	2_KO_Hyb up vs 2_WT_Hyb	-1.44626	5.37501	0.946971	1	2	2.91126	2.84623	0.870037	1.04611	1.04611	2_KO_B6_1Way up vs 2_WT_B6_Plate#2	-15.2013	16.6354	0.0650303	Camp
[R].dIILREDLEELQAQYPNR.[F]	440	N-Term(TMT6plex)	NP_082333.1	Cyb5r1	3	3	4.04637	3.81707	0.282975	1.17227	1.17227	1_KO_1-Way up vs 1_WT_Plate#1	-1.21791	1.67365	0.2293	3	3	4.20134	3.81707	0.151936	1.3052	1.3052	1_Dhep_1Way up vs 1_WT_Plate#1	-1.1643	1.98344	0.384274	5	2	3.48295	3.55046	0.856523	0.954283	-1.04791	2_KO_Hyb down vs 2_WT_Hyb	-1.97138	1.79525	-0.0675103	1	2	3.34479	3.14755	0.497584	1.14651	1.14651	2_KO_B6_1Way up vs 2_WT_B6_Plate#2	-4.8906	6.42857	0.197243	Cyb5r1
[R].lLAEADFGPPDERDDLDGLR.[N]	444	N-Term(TMT6plex)	NP_954667.1	Rbfa	3	3	3.9241	3.81111	0.566914	1.08146	1.08146	1_KO_1-Way up vs 1_WT_Plate#1	-1.31072	1.53296	0.112983	3	3	4.28431	3.81111	0.039275	1.38818	1.38818	1_Dhep_1Way up vs 1_WT_Plate#1	1.02651	1.87728	0.473196	5	2	3.556	3.49775	0.665808	1.0412	1.0412	2_KO_Hyb up vs 2_WT_Hyb	-1.20437	1.30565	0.0582449	1	2	2.84027	2.81749	0.960928	1.01591	1.01591	2_KO_B6_1Way up vs 2_WT_B6_Plate#2	-25.7597	26.5861	0.0227783	Rbfa
[R].aVFSDSLVPALEAFGLEGVFR.[I]	450	N-Term(TMT6plex)	NP_848783.3	Pde12	3	3	4.42927	4.59634	0.418906	0.890648	-1.12278	1_KO_1-Way down vs 1_WT_Plate#1	-1.60476	1.27298	-0.167072	3	3	3.83537	4.59634	0.012868	0.590099	-1.69463	1_Dhep_1Way down vs 1_WT_Plate#1	-2.38641	-1.20338	-0.76097	5	2	3.66802	3.89877	0.429718	0.852191	-1.17345	2_KO_Hyb down vs 2_WT_Hyb	-1.89407	1.37553	-0.230752	1	2	3.53533	3.76444	0.586801	0.853162	-1.17211	2_KO_B6_1Way down vs 2_WT_B6_Plate#2	-16.7491	12.1914	-0.229108	Pde12
[R].fELINTEDLEDDLVVNGER.[S]	454	N-Term(TMT6plex)	NP_001032967.1	Tcf25	3	3	3.01891	3.45893	0.126526	0.737125	-1.35662	1_KO_1-Way down vs 1_WT_Plate#1	-2.10618	1.1444	-0.440019	3	3	2.98334	3.45893	0.110227	0.719174	-1.39048	1_Dhep_1Way down vs 1_WT_Plate#1	-2.17507	1.12497	-0.475587	5	2	2.6097	3.42756	0.128122	0.567283	-1.76279	2_KO_Hyb down vs 2_WT_Hyb	-3.92288	1.26242	-0.817861	1	2	2.87617	2.82547	0.292598	1.03577	1.03577	2_KO_B6_1Way up vs 2_WT_B6_Plate#2	-1.20427	1.29196	0.0506999	Tcf25
[R].ikAEGIVFNTQSTIkL.[-]	458	N-Term(TMT6plex); K2(TMT6plex); K15(TMT6plex)	NP_038958.2	Aass	3	3	5.092	5.43905	0.0718321	0.786188	-1.27196	1_KO_1-Way down vs 1_WT_Plate#1	-1.67397	1.03467	-0.347053	3	3	5.86885	5.43905	0.00333173	1.34705	1.34705	1_Dhep_1Way up vs 1_WT_Plate#1	1.18019	1.5375	0.429801	5	2	4.9841	5.33801	0.244624	0.782459	-1.27802	2_KO_Hyb down vs 2_WT_Hyb	-2.06211	1.26251	-0.353912	1	2	4.28203	5.08624	0.0598219	0.572678	-1.74618	2_KO_B6_1Way down vs 2_WT_B6_Plate#2	-3.40403	1.11638	-0.804205	Aass
[R].eHTEFTDHELQEWYk.[G]	459	N-Term(TMT6plex); K15(TMT6plex)	XP_006515219.1	Hpcal1	3	3	3.85293	3.43254	0.212133	1.33829	1.33829	1_KO_1-Way up vs 1_WT_Plate#1	-1.28919	2.30896	0.420388	3	3	3.94329	3.43254	0.212812	1.42479	1.42479	1_Dhep_1Way up vs 1_WT_Plate#1	-1.36319	2.7673	0.510748	5	2	3.92627	3.62687	0.321956	1.23063	1.23063	2_KO_Hyb up vs 2_WT_Hyb	-1.3205	1.99984	0.299402	1	2	4.06627	3.59397	0.430863	1.38732	1.38732	2_KO_B6_1Way up vs 2_WT_B6_Plate#2	-20.3768	39.2182	0.472296	Hpcal1
[R].eTQSVDRLPSTPTTTAck.[S]	460	N-Term(TMT6plex); C17(Carbamidomethyl); K18(TMT6plex)	XP_006516540.1	Larp4b	3	3	4.28856	4.52043	0.0849032	0.851534	-1.17435	1_KO_1-Way down vs 1_WT_Plate#1	-1.42837	1.03572	-0.231865	3	3	4.10247	4.52043	0.103304	0.748482	-1.33604	1_Dhep_1Way down vs 1_WT_Plate#1	-1.95853	1.09722	-0.41796	5	2	3.0498	3.70331	0.0439935	0.635732	-1.57299	2_KO_Hyb down vs 2_WT_Hyb	-2.43026	-1.01812	-0.65351	1	2	3.44428	3.29956	0.619511	1.10552	1.10552	2_KO_B6_1Way up vs 2_WT_B6_Plate#2	-5.88324	7.1903	0.144721	Larp4b
[K].tHNDccINYSSVcQDk.[K]	474	N-Term(TMT6plex); C5(Carbamidomethyl); C6(Carbamidomethyl); C13(Carbamidomethyl); K16(TMT6plex)	NP_001295256.1	Enpp1	3	3	4.54228	4.6861	0.624122	0.905121	-1.10482	1_KO_1-Way down vs 1_WT_Plate#1	-1.86233	1.52571	-0.143817	3	3	5.12557	4.6861	0.230989	1.35611	1.35611	1_Dhep_1Way up vs 1_WT_Plate#1	-1.34265	2.46918	0.439471	5	2	4.05707	4.40064	0.107438	0.788085	-1.2689	2_KO_Hyb down vs 2_WT_Hyb	-1.7344	1.0772	-0.343576	1	2	4.09389	4.3519	0.659952	0.836239	-1.19583	2_KO_B6_1Way down vs 2_WT_B6_Plate#2	-55.7332	38.974	-0.258013	Enpp1
[K].eLDQDTVFALANYILFk.[G]	479	N-Term(TMT6plex); K17(TMT6plex)	NP_033270.3	Serpina1b	3	3	4.89751	4.92771	0.920296	0.979283	-1.02116	1_KO_1-Way down vs 1_WT_Plate#1	-1.76223	1.68997	-0.0302023	3	3	5.76893	4.92771	0.103099	1.79156	1.79156	1_Dhep_1Way up vs 1_WT_Plate#1	-1.20452	3.86614	0.841217	5	2	5.82209	5.32953	0.403304	1.40695	1.40695	2_KO_Hyb up vs 2_WT_Hyb	-1.85943	3.68074	0.492567	1	2	4.45108	5.39452	0.111139	0.519992	-1.92311	2_KO_B6_1Way down vs 2_WT_B6_Plate#2	-8.32645	2.2514	-0.943438	Serpina1b
[R].lDTEGINLLSSLLLYESk.[S]	482	N-Term(TMT6plex); K18(TMT6plex)	NP_032821.1	Cdk18	3	3	2.97844	2.37089	0.3151	1.52367	1.52367	1_KO_1-Way up vs 1_WT_Plate#1	-1.81795	4.22052	0.607553	3	3	2.74006	2.37089	0.517872	1.29161	1.29161	1_Dhep_1Way up vs 1_WT_Plate#1	-2.11113	3.52192	0.369174	5	2	3.29446	2.52815	0.177536	1.70092	1.70092	2_KO_Hyb up vs 2_WT_Hyb	-1.40398	4.06186	0.766312	1	2	2.94103	2.52443	0.175793	1.33478	1.33478	2_KO_B6_1Way up vs 2_WT_B6_Plate#2	-2.11905	3.77539	0.416603	Cdk18
[K].gDVEEVQGPGVVGEFPIISPGR.[I]	484	N-Term(TMT6plex)	NP_997598.1	Fbxo3	3	3	4.00766	4.73852	0.0146999	0.602546	-1.65963	1_KO_1-Way down vs 1_WT_Plate#1	-2.33635	-1.17892	-0.730858	3	3	4.39892	4.73852	0.17768	0.790261	-1.26541	1_Dhep_1Way down vs 1_WT_Plate#1	-1.88789	1.17901	-0.3396	5	2	4.00281	4.6537	0.0800755	0.63689	-1.57013	2_KO_Hyb down vs 2_WT_Hyb	-2.66624	1.0815	-0.650884	1	2	4.23882	4.75484	0.15384	0.699299	-1.43	2_KO_B6_1Way down vs 2_WT_B6_Plate#2	-4.38328	2.14351	-0.516018	Fbxo3
[R].lGEHNIDVLEGNEQFINAAK.[I]	495	N-Term(TMT6plex)	242253868	---	3	3	5.00567	5.24845	0.542271	0.845119	-1.18327	1_KO_1-Way down vs 1_WT_Plate#1	-2.38826	1.70575	-0.242774	3	3	4.89418	5.24845	0.260609	0.782266	-1.27834	1_Dhep_1Way down vs 1_WT_Plate#1	-2.15185	1.3168	-0.35427	5	2	5.04841	5.04973	0.996299	0.999081	-1.00092	2_KO_Hyb down vs 2_WT_Hyb	-1.62553	1.62254	-0.00132669	1	2	4.74881	5.11826	0.686447	0.774073	-1.29187	2_KO_B6_1Way down vs 2_WT_B6_Plate#2	-555.342	332.755	-0.369458	---
[R].ykDAAkPVIELYk.[S]	498	N-Term(TMT6plex); K2(TMT6plex); K6(TMT6plex); K13(TMT6plex)	NP_033777.1	Ak4	3	3	4.54586	5.03153	0.0778857	0.714169	-1.40023	1_KO_1-Way down vs 1_WT_Plate#1	-2.08155	1.06167	-0.485663	3	3	5.47716	5.03153	0.00457378	1.36192	1.36192	1_Dhep_1Way up vs 1_WT_Plate#1	1.1728	1.58153	0.445638	5	2	3.95357	5.38783	0.00966007	0.370039	-2.70242	2_KO_Hyb down vs 2_WT_Hyb	-5.06559	-1.4417	-1.43425	1	2	4.09666	5.04636	0.0798202	0.517741	-1.93147	2_KO_B6_1Way down vs 2_WT_B6_Plate#2	-5.54297	1.48582	-0.949698	Ak4
[R].vQScPDPAVYGVVQSGDHVGR.[T]	502	N-Term(TMT6plex); C4(Carbamidomethyl)	NP_776116.2	Ube2o	3	3	4.08822	3.91244	0.205628	1.12958	1.12958	1_KO_1-Way up vs 1_WT_Plate#1	-1.10764	1.4133	0.175786	3	3	3.51443	3.91244	0.0442742	0.758905	-1.31769	1_Dhep_1Way down vs 1_WT_Plate#1	-1.71657	-1.0115	-0.39801	5	2	3.54392	3.41197	0.538714	1.09578	1.09578	2_KO_Hyb up vs 2_WT_Hyb	-1.30345	1.56509	0.131952	1	2	3.81565	3.31039	0.300968	1.41937	1.41937	2_KO_B6_1Way up vs 2_WT_B6_Plate#2	-6.85966	13.8196	0.505254	Ube2o
[K].aVNVAFLGcPGFAEVLQTFR.[T]	530	N-Term(TMT6plex); C9(Carbamidomethyl)	XP_006530031.1	D2hgdh	3	3	3.44858	3.2294	0.564213	1.16408	1.16408	1_KO_1-Way up vs 1_WT_Plate#1	-1.68205	2.27931	0.219188	3	3	3.60217	3.2294	0.0512301	1.29484	1.29484	1_Dhep_1Way up vs 1_WT_Plate#1	-1.00223	1.68035	0.372774	5	2	5.386	5.73756	0.229469	0.783737	-1.27594	2_KO_Hyb down vs 2_WT_Hyb	-2.01666	1.23872	-0.351558	1	2	3.30486	3.22502	0.720025	1.0569	1.0569	2_KO_B6_1Way up vs 2_WT_B6_Plate#2	-4.21682	4.71034	0.0798374	D2hgdh
[K].iISLDASEALASLGVVDVVTAR.[D]	532	N-Term(TMT6plex)	NP_076106.2	Aox3	3	3	4.24995	5.01127	0.123285	0.589954	-1.69505	1_KO_1-Way down vs 1_WT_Plate#1	-3.59653	1.25176	-0.761325	3	3	4.67652	5.01127	0.545804	0.79292	-1.26116	1_Dhep_1Way down vs 1_WT_Plate#1	-3.35136	2.10708	-0.334753	5	2	3.50228	4.34265	0.0778044	0.558503	-1.7905	2_KO_Hyb down vs 2_WT_Hyb	-3.52223	1.09867	-0.840364	1	2	3.3382	4.53497	0.497747	0.436251	-2.29226	2_KO_B6_1Way down vs 2_WT_B6_Plate#2	-80457.1	15312.2	-1.19677	Aox3
[K].iDSDDDEEkEGDEEk.[V]	545	N-Term(TMT6plex); K9(TMT6plex); K15(TMT6plex)	NP_775617.1	Iws1	3	3	3.10512	2.92531	0.75754	1.13274	1.13274	1_KO_1-Way up vs 1_WT_Plate#1	-2.51462	3.22652	0.179818	3	3	2.32297	2.92531	0.418301	0.658687	-1.51817	1_Dhep_1Way down vs 1_WT_Plate#1	-5.49238	2.38297	-0.602335	5	2	2.30881	2.00991	0.237154	1.23021	1.23021	2_KO_Hyb up vs 2_WT_Hyb	-1.20867	1.8292	0.298899	1	2	1.89168	1.68661	0.595364	1.15275	1.15275	2_KO_B6_1Way up vs 2_WT_B6_Plate#2	-10.0353	13.3352	0.205075	Iws1
[R].fQQLVHQMTELcWEk.[C]	554	N-Term(TMT6plex); C12(Carbamidomethyl); K15(TMT6plex)	NP_038926.1	Timm8a1	3	3	4.37923	4.34001	0.924031	1.02755	1.02755	1_KO_1-Way up vs 1_WT_Plate#1	-2.04674	2.16109	0.0392129	3	3	4.9823	4.34001	0.051136	1.5608	1.5608	1_Dhep_1Way up vs 1_WT_Plate#1	-1.00355	2.44475	0.642287	5	2	4.63904	4.88216	0.0783048	0.844915	-1.18355	2_KO_Hyb down vs 2_WT_Hyb	-1.4401	1.02806	-0.243122	1	2	4.8967	5.09366	0.0800519	0.872384	-1.14628	2_KO_B6_1Way down vs 2_WT_B6_Plate#2	-1.42735	1.08629	-0.196965	Timm8a1
[R].kTLFSSQIEELNLPk.[F]	555	N-Term(TMT6plex); K1(TMT6plex); K15(TMT6plex)	NP_035588.2	Serpina3k	3	3	3.71211	4.60028	0.00773461	0.5403	-1.85082	1_KO_1-Way down vs 1_WT_Plate#1	-2.61327	-1.31083	-0.888168	3	3	5.19877	4.60028	0.0682719	1.51414	1.51414	1_Dhep_1Way up vs 1_WT_Plate#1	-1.051	2.40954	0.598495	5	2	3.05277	3.53759	0.416659	0.714583	-1.39942	2_KO_Hyb down vs 2_WT_Hyb	-3.71406	1.8965	-0.484827	1	2	3.1505	4.43018	0.136925	0.411885	-2.42786	2_KO_B6_1Way down vs 2_WT_B6_Plate#2	-28.4794	4.83152	-1.27969	Serpina3k
[R].eQAGGDATENFEDVGHSTDAR.[E]	557	N-Term(TMT6plex)	NP_080073.1	Cyb5a	3	3	4.42949	4.57954	0.537003	0.901222	-1.1096	1_KO_1-Way down vs 1_WT_Plate#1	-1.70259	1.38285	-0.150045	3	3	5.02081	4.57954	0.124631	1.3578	1.3578	1_Dhep_1Way up vs 1_WT_Plate#1	-1.14142	2.10435	0.441271	5	2	4.03122	4.898	3.83196e-05	0.548369	-1.82359	2_KO_Hyb down vs 2_WT_Hyb	-2.04264	-1.62803	-0.866781	1	2	3.92464	4.62113	0.133981	0.617073	-1.62056	2_KO_B6_1Way down vs 2_WT_B6_Plate#2	-6.00836	2.28786	-0.696488	Cyb5a
[K].dGSFVLTESTAILIYLSSk.[Y]	559	N-Term(TMT6plex); K19(TMT6plex)	XP_006513303.1	Gstt2	3	3	4.78374	4.31933	0.0528661	1.37975	1.37975	1_KO_1-Way up vs 1_WT_Plate#1	-1.00643	1.91597	0.464412	3	3	4.6759	4.31933	0.0595236	1.28038	1.28038	1_Dhep_1Way up vs 1_WT_Plate#1	-1.01606	1.66569	0.356569	5	2	4.06835	4.19265	0.428977	0.917448	-1.08998	2_KO_Hyb down vs 2_WT_Hyb	-1.41006	1.18686	-0.124302	1	2	4.5345	4.21302	0.0586985	1.24961	1.24961	2_KO_B6_1Way up vs 2_WT_B6_Plate#2	-1.03974	1.62359	0.321482	Gstt2
[R].gAmLVQDVAGDVLNAVGFPLNR.[F]	566	N-Term(TMT6plex); M3(Oxidation)	NP_081215.1	1810009N02Rik	3	3	3.74075	4.24694	0.163588	0.704081	-1.42029	1_KO_1-Way down vs 1_WT_Plate#1	-2.5157	1.2471	-0.506187	3	3	3.72238	4.24694	0.158303	0.695175	-1.43849	1_Dhep_1Way down vs 1_WT_Plate#1	-2.57648	1.24513	-0.524553	5	2	4.07101	4.29658	0.400727	0.855258	-1.16924	2_KO_Hyb down vs 2_WT_Hyb	-1.81151	1.32506	-0.225568	1	2	4.19805	4.66211	0.703495	0.724946	-1.37941	2_KO_B6_1Way down vs 2_WT_B6_Plate#2	-4689.14	2464.36	-0.464055	1810009N02Rik
[R].gSIFNLGSHVLSLEQGNmk.[G]	570	N-Term(TMT6plex); M18(Oxidation); K19(TMT6plex)	NP_031402.3	Pzp	3	3	5.26145	5.46852	0.227258	0.8663	-1.15433	1_KO_1-Way down vs 1_WT_Plate#1	-1.52676	1.14579	-0.207062	3	3	6.13335	5.46852	0.0409416	1.58538	1.58538	1_Dhep_1Way up vs 1_WT_Plate#1	1.03123	2.43731	0.664829	5	2	5.39595	5.1725	0.555576	1.16752	1.16752	2_KO_Hyb up vs 2_WT_Hyb	-1.60926	2.19359	0.223445	1	2	4.95115	5.26863	0.52128	0.802473	-1.24615	2_KO_B6_1Way down vs 2_WT_B6_Plate#2	-24.7696	15.9507	-0.317475	Pzp
[K].aHQDNPHEGEDQVSDQVk.[F]	582	N-Term(TMT6plex); K18(TMT6plex)	NP_035680.3	Mlx	3	3	3.92979	4.1138	0.402804	0.880253	-1.13604	1_KO_1-Way down vs 1_WT_Plate#1	-1.65924	1.28566	-0.184009	3	3	4.46978	4.1138	0.182302	1.27986	1.27986	1_Dhep_1Way up vs 1_WT_Plate#1	-1.19518	1.95775	0.355982	5	2	3.79395	4.77259	0.00051848	0.50746	-1.9706	2_KO_Hyb down vs 2_WT_Hyb	-2.45633	-1.58092	-0.978633	1	2	4.31917	4.74989	0.0504202	0.741888	-1.34791	2_KO_B6_1Way down vs 2_WT_B6_Plate#2	-1.82145	1.00252	-0.430726	Mlx
[R].fIDLLPTSLPHAVTcDIk.[F]	586	N-Term(TMT6plex); C15(Carbamidomethyl); K18(TMT6plex)	NP_031841.3	Cyp2c29	3	3	3.71019	6.22109	0.000713521	0.175446	-5.69975	1_KO_1-Way down vs 1_WT_Plate#1	-9.52993	-3.40896	-2.5109	3	3	5.78184	6.22109	0.181689	0.737514	-1.35591	1_Dhep_1Way down vs 1_WT_Plate#1	-2.28878	1.24493	-0.439258	5	2	3.56967	6.19798	0.00251858	0.161734	-6.18301	2_KO_Hyb down vs 2_WT_Hyb	-14.2799	-2.67715	-2.62831	1	2	4.29592	5.61529	0.245998	0.400711	-2.49556	2_KO_B6_1Way down vs 2_WT_B6_Plate#2	-282.113	45.2988	-1.31936	Cyp2c29
[K].gTcTLPSVNDMMDDIDEk.[M]	587	N-Term(TMT6plex); C3(Carbamidomethyl); K18(TMT6plex)	NP_032056.1	Fmo3	3	3	3.28233	4.63404	0.31332	0.391826	-2.55215	1_KO_1-Way down vs 1_WT_Plate#1	-24.3896	3.74448	-1.35171	3	3	5.63623	4.63404	0.563034	2.00303	2.00303	1_Dhep_1Way up vs 1_WT_Plate#1	-10.6753	42.8308	1.00219	5	2	3.17998	5.07597	0.0928555	0.268688	-3.72179	2_KO_Hyb down vs 2_WT_Hyb	-18.9853	1.37061	-1.896	1	2	4.3128	4.99195	0.846384	0.624531	-1.6012	2_KO_B6_1Way down vs 2_WT_B6_Plate#2	-57577600000	22457500000	-0.679155	Fmo3
[K].iVnDNPYGnGTAIFTTnGATAR.[K]	588	N-Term(TMT6plex); N3(Deamidated); N9(Deamidated); N17(Deamidated)	NP_598803.1	Aldh6a1	3	3	4.71864	5.35005	0.038921	0.645546	-1.54908	1_KO_1-Way down vs 1_WT_Plate#1	-2.31447	-1.0368	-0.631408	3	3	5.71125	5.35005	0.0993411	1.2845	1.2845	1_Dhep_1Way up vs 1_WT_Plate#1	-1.07767	1.77809	0.361203	5	2	4.72264	5.56731	0.00943892	0.556837	-1.79586	2_KO_Hyb down vs 2_WT_Hyb	-2.59448	-1.24307	-0.844674	1	2	4.47269	5.21571	0.174944	0.597487	-1.67368	2_KO_B6_1Way down vs 2_WT_B6_Plate#2	-10.5909	3.78085	-0.74302	Aldh6a1
[R].fPLDYYSIPFPTPTTPLTGR.[D]	605	N-Term(TMT6plex)	XP_006502219.1	Ubap2l	3	3	4.63622	4.54499	0.543591	1.06528	1.06528	1_KO_1-Way up vs 1_WT_Plate#1	-1.22334	1.38826	0.0912302	3	3	3.77932	4.54499	0.00390215	0.588183	-1.70015	1_Dhep_1Way down vs 1_WT_Plate#1	-2.17416	-1.32949	-0.765664	5	2	3.77207	4.38313	0.167813	0.654717	-1.52738	2_KO_Hyb down vs 2_WT_Hyb	-3.00069	1.28626	-0.611056	1	2	3.85393	3.91556	0.89668	0.958176	-1.04365	2_KO_B6_1Way down vs 2_WT_B6_Plate#2	-28.7367	26.3832	-0.0616371	Ubap2l
[R].gETSATQEETSTAQAGTSTAQAR.[T]	607	N-Term(TMT6plex)	NP_032355.2	Ifi204	3	3	5.03303	4.97599	0.742239	1.04033	1.04033	1_KO_1-Way up vs 1_WT_Plate#1	-1.31241	1.42041	0.0570417	3	3	4.59269	4.97599	0.0340135	0.766685	-1.30432	1_Dhep_1Way down vs 1_WT_Plate#1	-1.64662	-1.03317	-0.383293	5	2	4.65889	3.15585	0.00104458	2.8344	2.8344	2_KO_Hyb up vs 2_WT_Hyb	1.91211	4.20153	1.50304	1	2	3.46322	3.48555	0.513164	0.984639	-1.0156	2_KO_B6_1Way down vs 2_WT_B6_Plate#2	-1.24668	1.20868	-0.0223336	Ifi204
[R].vLLGAHSLSNPGAGSAAVQVSk.[L]	614	N-Term(TMT6plex); K22(TMT6plex)	NP_031945.1	Cela2a	3	3	4.53769	4.77007	0.0578653	0.851233	-1.17477	1_KO_1-Way down vs 1_WT_Plate#1	-1.39204	1.00867	-0.232375	3	3	5.97091	4.77007	0.156825	2.29875	2.29875	1_Dhep_1Way up vs 1_WT_Plate#1	-1.64173	8.67529	1.20085	5	2	4.11004	5.43752	0.166227	0.398465	-2.50963	2_KO_Hyb down vs 2_WT_Hyb	-10.8101	1.71636	-1.32748	1	2	3.41267	4.30558	0.0121266	0.538529	-1.85691	2_KO_B6_1Way down vs 2_WT_B6_Plate#2	-2.15703	-1.59855	-0.892905	Cela2a
[K].cQEILSVDcSTNNPAQANLR.[Q]	617	N-Term(TMT6plex); C1(Carbamidomethyl); C9(Carbamidomethyl)	XP_006518566.1	Clu	3	3	6.18034	5.26995	0.0075609	1.87956	1.87956	1_KO_1-Way up vs 1_WT_Plate#1	1.32273	2.67078	0.910392	3	3	5.6141	5.26995	0.192616	1.2694	1.2694	1_Dhep_1Way up vs 1_WT_Plate#1	-1.20277	1.93811	0.344143	5	2	5.3785	3.96412	0.00646903	2.66544	2.66544	2_KO_Hyb up vs 2_WT_Hyb	1.52026	4.67327	1.41437	1	2	4.99401	4.37605	0.125454	1.5347	1.5347	2_KO_B6_1Way up vs 2_WT_B6_Plate#2	-1.93146	4.54918	0.617956	Clu
[R].wVTYFNkPDIDAWELR.[K]	629	N-Term(TMT6plex); K7(TMT6plex)	NP_031773.2	Cox5a	3	3	5.23926	5.20446	0.961346	1.02442	1.02442	1_KO_1-Way up vs 1_WT_Plate#1	-3.57817	3.75506	0.0348063	3	3	6.31647	5.20446	0.143446	2.16147	2.16147	1_Dhep_1Way up vs 1_WT_Plate#1	-1.50272	7.02061	1.11201	5	2	4.68938	5.27798	0.136809	0.664988	-1.50379	2_KO_Hyb down vs 2_WT_Hyb	-2.71895	1.20234	-0.5886	1	2	4.51341	5.46058	0.178709	0.518647	-1.92809	2_KO_B6_1Way down vs 2_WT_B6_Plate#2	-21.3657	5.74727	-0.947176	Cox5a
[R].lLIAELAISAcEFMFEETR.[N]	645	N-Term(TMT6plex); C11(Carbamidomethyl)	NP_031407.2	Acadl	3	3	4.77811	5.36045	0.107572	0.667878	-1.49728	1_KO_1-Way down vs 1_WT_Plate#1	-2.57485	1.14854	-0.582343	3	3	5.77013	5.36045	0.217868	1.32838	1.32838	1_Dhep_1Way up vs 1_WT_Plate#1	-1.29143	2.27887	0.409672	5	2	4.68985	5.31619	0.00584345	0.647818	-1.54364	2_KO_Hyb down vs 2_WT_Hyb	-1.96755	-1.21107	-0.62634	1	2	4.56721	5.24683	0.279297	0.624332	-1.60171	2_KO_B6_1Way down vs 2_WT_B6_Plate#2	-26.565	10.3548	-0.679615	Acadl
[R].fTLScTETLMSELGNIAk.[T]	650	N-Term(TMT6plex); C5(Carbamidomethyl); K18(TMT6plex)	NP_034396.1	Gda	3	3	5.04594	5.46812	0.089555	0.746299	-1.33995	1_KO_1-Way down vs 1_WT_Plate#1	-1.92875	1.07424	-0.422174	3	3	5.89925	5.46812	0.124743	1.3483	1.3483	1_Dhep_1Way up vs 1_WT_Plate#1	-1.13816	2.06906	0.431138	5	2	5.30719	5.05984	0.0781636	1.18703	1.18703	2_KO_Hyb up vs 2_WT_Hyb	-1.02842	1.44908	0.247351	1	2	4.69974	4.93151	0.285	0.851594	-1.17427	2_KO_B6_1Way down vs 2_WT_B6_Plate#2	-3.12931	2.26942	-0.231762	Gda
[R].eGAEIEPWEDADYLVYk.[V]	671	N-Term(TMT6plex); K17(TMT6plex)	NP_852064.2	Usp6nl	3	3	3.26254	2.56078	0.0143459	1.62649	1.62649	1_KO_1-Way up vs 1_WT_Plate#1	1.174	2.25337	0.701758	3	3	3.29987	2.56078	0.0161494	1.66912	1.66912	1_Dhep_1Way up vs 1_WT_Plate#1	1.1695	2.38219	0.739091	5	2	2.03989	1.61221	0.34824	1.34507	1.34507	2_KO_Hyb up vs 2_WT_Hyb	-1.55278	2.80931	0.427681	1	2	2.69181	2.35358	0.763647	1.26421	1.26421	2_KO_B6_1Way up vs 2_WT_B6_Plate#2	-1664.34	2659.97	0.338232	Usp6nl
[R].qVQNAHTGLDLSVPQHQEVR.[G]	672	N-Term(TMT6plex)	NP_067404.2	Hs1bp3	3	3	4.05687	4.0524	0.978739	1.0031	1.0031	1_KO_1-Way up vs 1_WT_Plate#1	-1.35049	1.35889	0.0044723	3	3	3.59325	4.0524	0.0426977	0.727418	-1.37473	1_Dhep_1Way down vs 1_WT_Plate#1	-1.85809	-1.0171	-0.459144	5	2	3.87647	3.73329	0.305929	1.10434	1.10434	2_KO_Hyb up vs 2_WT_Hyb	-1.13263	1.38133	0.143187	1	2	3.87032	3.45096	0.0160108	1.33733	1.33733	2_KO_B6_1Way up vs 2_WT_B6_Plate#2	1.21868	1.46754	0.419359	Hs1bp3
[K].iMADSVNIMLDkWEk.[L]	681	N-Term(TMT6plex); K12(TMT6plex); K15(TMT6plex)	NP_031848.1	Cyp4a14	3	3	4.11383	4.80929	0.472586	0.61751	-1.61941	1_KO_1-Way down vs 1_WT_Plate#1	-8.77217	3.34499	-0.695466	3	3	5.49851	4.80929	0.50824	1.6124	1.6124	1_Dhep_1Way up vs 1_WT_Plate#1	-3.85801	10.0302	0.689212	5	2	3.08256	3.41253	0.452047	0.795549	-1.25699	2_KO_Hyb down vs 2_WT_Hyb	-2.58569	1.63648	-0.329977	1	2	3.69424	4.64127	0.473988	0.5187	-1.9279	2_KO_B6_1Way down vs 2_WT_B6_Plate#2	-4196.3	1129.01	-0.947028	Cyp4a14
[K].fAcnGTVIEHPEYGEVIQLQGDQR.[K]	693	N-Term(TMT6plex); C3(Carbamidomethyl); N4(Deamidated)	NP_035638.1	Eif1	3	3	3.08436	2.38843	0.454615	1.61992	1.61992	1_KO_1-Way up vs 1_WT_Plate#1	-3.11645	8.17805	0.695926	3	3	3.26062	2.38843	0.366364	1.83044	1.83044	1_Dhep_1Way up vs 1_WT_Plate#1	-2.8427	9.52452	0.872193	5	2	3.055	3.5331	0.481803	0.717924	-1.3929	2_KO_Hyb down vs 2_WT_Hyb	-4.27592	2.20388	-0.478097	1	2	3.6036	3.89897	0.811343	0.81486	-1.2272	2_KO_B6_1Way down vs 2_WT_B6_Plate#2	-6153.59	4085.97	-0.295376	Eif1
[K].iIPEISTYVGTFLEGcQDDPkR.[Q]	694	N-Term(TMT6plex); C16(Carbamidomethyl); K21(TMT6plex)	NP_058056.2	Mybbp1a	3	3	3.62173	3.34998	0.404697	1.20727	1.20727	1_KO_1-Way up vs 1_WT_Plate#1	-1.4529	2.11759	0.271747	3	3	3.92464	3.34998	0.11999	1.48933	1.48933	1_Dhep_1Way up vs 1_WT_Plate#1	-1.17667	2.60998	0.574663	5	2	3.41945	2.72661	0.0183787	1.61646	1.61646	2_KO_Hyb up vs 2_WT_Hyb	1.12938	2.3136	0.692839	1	2	3.09116	2.65519	0.300119	1.35282	1.35282	2_KO_B6_1Way up vs 2_WT_B6_Plate#2	-5.23383	9.57856	0.43597	Mybbp1a
[R].lLYGESPWGVTPIPFETPLSPPIAR.[G]	708	N-Term(TMT6plex)	XP_006530174.1	Acacb	3	3	4.04692	5.43846	0.00311022	0.381158	-2.62358	1_KO_1-Way down vs 1_WT_Plate#1	-3.99398	-1.72339	-1.39154	3	3	4.86499	5.43846	0.0419786	0.672002	-1.48809	1_Dhep_1Way down vs 1_WT_Plate#1	-2.16329	-1.02363	-0.573463	5	2	3.43617	4.07497	0.0220761	0.642249	-1.55703	2_KO_Hyb down vs 2_WT_Hyb	-2.20411	-1.09992	-0.638796	1	2	3.45447	4.8351	0.154837	0.384052	-2.60381	2_KO_B6_1Way down vs 2_WT_B6_Plate#2	-53.2033	7.84728	-1.38063	Acacb
[K].dEAAAAAGGEGAAAPGEQAGGAGAEGAAGGEPR.[E]	710	N-Term(TMT6plex)	NP_032564.1	Marcks	3	3	4.21237	4.06594	0.781641	1.10682	1.10682	1_KO_1-Way up vs 1_WT_Plate#1	-2.33744	2.86349	0.146424	3	3	3.58725	4.06594	0.224563	0.71763	-1.39348	1_Dhep_1Way down vs 1_WT_Plate#1	-2.6477	1.36355	-0.478689	5	2	3.38168	3.64803	0.672159	0.83142	-1.20276	2_KO_Hyb down vs 2_WT_Hyb	-3.46035	2.392	-0.26635	1	2	3.41835	3.00905	0.864253	1.32804	1.32804	2_KO_B6_1Way up vs 2_WT_B6_Plate#2	-12799500	22574400	0.409297	Marcks
[R].lGSHFWGFQTHDVLPDIVTmAk.[G]	715	N-Term(TMT6plex); M20(Oxidation); K22(TMT6plex)	NP_001297664.1	Agxt2	3	3	5.04095	4.9491	0.491303	1.06573	1.06573	1_KO_1-Way up vs 1_WT_Plate#1	-1.18518	1.34612	0.0918469	3	3	5.30522	4.9491	0.0108179	1.27998	1.27998	1_Dhep_1Way up vs 1_WT_Plate#1	1.09918	1.49052	0.356119	5	2	4.56773	4.50451	0.798317	1.04479	1.04479	2_KO_Hyb up vs 2_WT_Hyb	-1.45374	1.58689	0.0632158	1	2	4.16582	4.37562	0.218882	0.864658	-1.15653	2_KO_B6_1Way down vs 2_WT_B6_Plate#2	-2.24116	1.67556	-0.209799	Agxt2
[K].gSLQPGTSHVNEFDSDVDVGDLQk.[V]	724	N-Term(TMT6plex); K24(TMT6plex)	NP_081201.2	Pnlip	3	3	3.1241	3.44434	0.428468	0.800935	-1.24854	1_KO_1-Way down vs 1_WT_Plate#1	-2.51476	1.61321	-0.320242	3	3	5.4176	3.44434	0.149985	3.92654	3.92654	1_Dhep_1Way up vs 1_WT_Plate#1	-2.15489	33.2236	1.97326	5	2	3.61485	5.87058	0.149046	0.209391	-4.77576	2_KO_Hyb down vs 2_WT_Hyb	-50.4929	2.21383	-2.25573	1	2	2.89239	3.56136	0.0455595	0.628956	-1.58994	2_KO_B6_1Way down vs 2_WT_B6_Plate#2	-2.42555	-1.04219	-0.668969	Pnlip
[K].hSVnNTYSQFQDEYSLEEVMk.[S]	726	N-Term(TMT6plex); N4(Deamidated); K21(TMT6plex)	NP_035457.1	Scp2	3	3	5.32841	5.65865	0.588873	0.795406	-1.25722	1_KO_1-Way down vs 1_WT_Plate#1	-3.71359	2.34948	-0.330236	3	3	5.18402	5.65865	0.515685	0.719649	-1.38957	1_Dhep_1Way down vs 1_WT_Plate#1	-5.0106	2.59496	-0.474634	5	2	4.49659	4.78289	0.634164	0.820006	-1.2195	2_KO_Hyb down vs 2_WT_Hyb	-3.33993	2.2458	-0.286294	1	2	4.20281	5.15367	0.617006	0.517324	-1.93302	2_KO_B6_1Way down vs 2_WT_B6_Plate#2	-383827	102721	-0.95086	Scp2
[R].qLAEEPmDTDQGSTVLSAIQSEVAR.[N]	749	N-Term(TMT6plex); M7(Oxidation)	NP_001153338.1	Uchl5	3	3	5.16568	5.27839	0.477616	0.92485	-1.08126	1_KO_1-Way down vs 1_WT_Plate#1	-1.42661	1.22024	-0.112709	3	3	4.90372	5.27839	0.0331504	0.771282	-1.29654	1_Dhep_1Way down vs 1_WT_Plate#1	-1.62513	-1.03439	-0.37467	5	2	4.23964	4.13634	0.875329	1.07423	1.07423	2_KO_Hyb up vs 2_WT_Hyb	-2.83822	3.27519	0.103298	1	2	3.99721	3.85769	0.87824	1.10154	1.10154	2_KO_B6_1Way up vs 2_WT_B6_Plate#2	-517.776	628.265	0.139522	Uchl5
[K].lIAVIGDEDTVTGFLLGGIGELNk.[N]	762	N-Term(TMT6plex); K24(TMT6plex)	NP_079657.1	Atp6v1f	3	3	1.98153	4.26944	0.00407204	0.204773	-4.88346	1_KO_1-Way down vs 1_WT_Plate#1	-10.2708	-2.32193	-2.2879	3	3	3.06438	4.26944	0.1252	0.433753	-2.30546	1_Dhep_1Way down vs 1_WT_Plate#1	-7.64645	1.43862	-1.20505	5	2	3.63471	2.06781	0.123301	2.96268	2.96268	2_KO_Hyb up vs 2_WT_Hyb	-1.52465	13.3826	1.5669	1	2	2.74041	3.31509	0.747968	0.671436	-1.48935	2_KO_B6_1Way down vs 2_WT_B6_Plate#2	-270508	121952	-0.574679	Atp6v1f
[K].aTGATQQDANASSLLDIYSFWLk.[S]	772	N-Term(TMT6plex); K23(TMT6plex)	NP_001034442.1	Nolc1	3	3	4.69467	4.97378	0.458672	0.824102	-1.21344	1_KO_1-Way down vs 1_WT_Plate#1	-2.33764	1.58759	-0.279106	3	3	4.54404	4.97378	0.302431	0.742396	-1.34699	1_Dhep_1Way down vs 1_WT_Plate#1	-2.71055	1.49393	-0.429739	5	2	3.89669	3.61886	0.432629	1.21237	1.21237	2_KO_Hyb up vs 2_WT_Hyb	-1.47373	2.16617	0.277835	1	2	4.58887	4.21587	0.200512	1.29505	1.29505	2_KO_B6_1Way up vs 2_WT_B6_Plate#2	-2.25193	3.77682	0.373006	Nolc1
[K].qmIAIADENQNHHLEPEEILk.[Y]	775	N-Term(TMT6plex); M2(Oxidation); K21(TMT6plex)	NP_035471.1	Sdf4	3	3	4.25858	3.8108	0.095181	1.36394	1.36394	1_KO_1-Way up vs 1_WT_Plate#1	-1.08944	2.02672	0.447778	3	3	4.38851	3.8108	0.0297359	1.49248	1.49248	1_Dhep_1Way up vs 1_WT_Plate#1	1.06636	2.08888	0.577714	5	2	5.57389	4.87623	0.0785688	1.62187	1.62187	2_KO_Hyb up vs 2_WT_Hyb	-1.0834	2.84983	0.697657	1	2	5.86136	5.19041	0.295682	1.59212	1.59212	2_KO_B6_1Way up vs 2_WT_B6_Plate#2	-12.1283	30.7435	0.670953	Sdf4
[R].qFHLHWGSSDDHGSEHTVDGVk.[Y]	777	N-Term(TMT6plex); K22(TMT6plex)	NP_031632.2	Car3	3	3	3.7235	5.45379	0.00114425	0.301391	-3.31795	1_KO_1-Way down vs 1_WT_Plate#1	-4.95282	-2.22273	-1.73029	3	3	5.06338	5.45379	0.18157	0.762914	-1.31076	1_Dhep_1Way down vs 1_WT_Plate#1	-2.0871	1.21477	-0.390407	5	2	3.23743	4.8011	0.0103158	0.33829	-2.95604	2_KO_Hyb down vs 2_WT_Hyb	-5.93137	-1.47322	-1.56367	1	2	2.95161	5.13819	0.206466	0.219672	-4.55223	2_KO_B6_1Way down vs 2_WT_B6_Plate#2	-2950.76	142.392	-2.18657	Car3
[K].eAQSLQcPSSTAQEPcPPkPPR.[A]	785	N-Term(TMT6plex); C7(Carbamidomethyl); C16(Carbamidomethyl); K19(TMT6plex)	NP_777272.2	C2cd2	3	3	3.85527	4.32409	0.0572246	0.722558	-1.38397	1_KO_1-Way down vs 1_WT_Plate#1	-1.94633	1.01616	-0.468815	3	3	4.7608	4.32409	0.0265131	1.35351	1.35351	1_Dhep_1Way up vs 1_WT_Plate#1	1.05944	1.72921	0.436709	5	2	3.14376	4.06611	0.00379324	0.527649	-1.8952	2_KO_Hyb down vs 2_WT_Hyb	-2.61699	-1.37249	-0.922349	1	2	3.32974	3.66357	0.0894202	0.793428	-1.26035	2_KO_B6_1Way down vs 2_WT_B6_Plate#2	-1.91	1.2024	-0.333829	C2cd2
[K].tTDVVVAGEFDQGSDEENVQVLk.[I]	794	N-Term(TMT6plex); K23(TMT6plex)	NP_079859.2	Ctrb1	3	3	2.27566	2.55137	0.43623	0.826044	-1.21059	1_KO_1-Way down vs 1_WT_Plate#1	-2.23691	1.52635	-0.275709	3	3	2.98973	2.55137	0.422038	1.35506	1.35506	1_Dhep_1Way up vs 1_WT_Plate#1	-1.89686	3.48298	0.438354	5	2	3.26645	4.34866	0.343405	0.472306	-2.11727	2_KO_Hyb down vs 2_WT_Hyb	-13.3742	2.98342	-1.08221	1	2	3.00229	3.85063	0.0692624	0.555423	-1.80043	2_KO_B6_1Way down vs 2_WT_B6_Plate#2	-4.072	1.25619	-0.848341	Ctrb1
[K].vFLTTAEVISQQVSDkHLQEGR.[L]	796	N-Term(TMT6plex); K16(TMT6plex)	NP_032641.2	Me1	3	3	5.08396	5.71962	0.00208236	0.643647	-1.55365	1_KO_1-Way down vs 1_WT_Plate#1	-1.84594	-1.30764	-0.635659	3	3	5.1063	5.71962	0.0692005	0.653691	-1.52977	1_Dhep_1Way down vs 1_WT_Plate#1	-2.46859	1.05486	-0.613319	5	2	4.11569	4.58447	0.0012101	0.722578	-1.38393	2_KO_Hyb down vs 2_WT_Hyb	-1.571	-1.21914	-0.468775	1	2	4.41772	4.81606	0.34119	0.758727	-1.318	2_KO_B6_1Way down vs 2_WT_B6_Plate#2	-10.5889	6.09568	-0.398346	Me1
[K].sENLGQGDkADYFSTVAAVVFLR.[K]	800	N-Term(TMT6plex); K9(TMT6plex)	XP_006534114.1	Rpa1	3	3	5.63328	4.51692	0.0102707	2.168	2.168	1_KO_1-Way up vs 1_WT_Plate#1	1.35467	3.46963	1.11636	3	3	4.05166	4.51692	0.00615487	0.724344	-1.38056	1_Dhep_1Way down vs 1_WT_Plate#1	-1.6355	-1.16536	-0.465253	5	2	4.76522	3.70547	0.00902123	2.08457	2.08457	2_KO_Hyb up vs 2_WT_Hyb	1.32069	3.29025	1.05975	1	2	5.44094	4.17516	0.237004	2.40457	2.40457	2_KO_B6_1Way up vs 2_WT_B6_Plate#2	-32.3267	186.912	1.26578	Rpa1
[R].fQQDDAHIFcAmEQIEDEIk.[G]	801	N-Term(TMT6plex); C10(Carbamidomethyl); M12(Oxidation); K20(TMT6plex)	NP_149065.2	Tars	3	3	5.34787	6.09303	0.0023518	0.596604	-1.67615	1_KO_1-Way down vs 1_WT_Plate#1	-2.06524	-1.36037	-0.745153	3	3	5.72939	6.09303	0.003836	0.777204	-1.28666	1_Dhep_1Way down vs 1_WT_Plate#1	-1.44528	-1.14545	-0.363635	5	2	4.53187	5.28877	0.00844438	0.591766	-1.68986	2_KO_Hyb down vs 2_WT_Hyb	-2.32873	-1.22625	-0.756901	1	2	4.90355	5.44183	0.111833	0.688589	-1.45224	2_KO_B6_1Way down vs 2_WT_B6_Plate#2	-3.36892	1.59739	-0.538284	Tars
[R].cSANccEDTQASMQQVHQcIER.[C]	805	N-Term(TMT6plex); C1(Carbamidomethyl); C5(Carbamidomethyl); C6(Carbamidomethyl); C19(Carbamidomethyl)	NP_079867.1	Fam136a	3	3	3.12472	3.33029	0.598589	0.867194	-1.15314	1_KO_1-Way down vs 1_WT_Plate#1	-2.3058	1.73402	-0.205573	3	3	4.03601	3.33029	0.063862	1.63095	1.63095	1_Dhep_1Way up vs 1_WT_Plate#1	-1.0462	2.78291	0.705717	5	2	2.98834	3.50773	0.00177517	0.69767	-1.43334	2_KO_Hyb down vs 2_WT_Hyb	-1.67014	-1.23012	-0.519384	1	2	2.83674	3.29284	0.0412779	0.728955	-1.37183	2_KO_B6_1Way down vs 2_WT_B6_Plate#2	-1.78063	-1.05688	-0.456097	Fam136a
[K].sLGPAAPIIDSPYGDPIDPEDAPESITR.[A]	818	N-Term(TMT6plex)	NP_112539.2	Cstf2t	3	3	2.43643	1.52948	0.0618811	1.87508	1.87508	1_KO_1-Way up vs 1_WT_Plate#1	-1.05138	3.69657	0.906951	3	3	1.9888	1.52948	0.260939	1.3749	1.3749	1_Dhep_1Way up vs 1_WT_Plate#1	-1.42957	2.70237	0.459325	---	---	---	---	---	---	---	---	---	---	---	---	---	---	---	---	---	---	---	---	---	---	Cstf2t
[K].iEGGnGNVATQQNSLEQLEPDYFk.[D]	821	N-Term(TMT6plex); N5(Deamidated); K24(TMT6plex)	XP_006521256.1	Ebag9	3	3	3.75552	3.52806	0.209554	1.17077	1.17077	1_KO_1-Way up vs 1_WT_Plate#1	-1.14499	1.56945	0.22746	3	3	3.11916	3.52806	0.146738	0.753197	-1.32767	1_Dhep_1Way down vs 1_WT_Plate#1	-2.05715	1.16703	-0.408901	5	2	2.51246	3.10866	0.208284	0.661491	-1.51174	2_KO_Hyb down vs 2_WT_Hyb	-3.15447	1.3803	-0.596206	1	2	2.37296	3.10539	0.36124	0.601892	-1.66143	2_KO_B6_1Way down vs 2_WT_B6_Plate#2	-101.397	36.7333	-0.732424	Ebag9
[R].lSQTFPNADFAEITkLATDLTk.[V]	822	N-Term(TMT6plex); K15(TMT6plex); K22(TMT6plex)	NP_033784.2	Alb	3	3	4.74671	4.96342	0.648733	0.860521	-1.16209	1_KO_1-Way down vs 1_WT_Plate#1	-2.71432	2.00995	-0.216717	3	3	5.88428	4.96342	0.114039	1.89324	1.89324	1_Dhep_1Way up vs 1_WT_Plate#1	-1.27232	4.56046	0.920859	5	2	4.859	4.34791	0.274298	1.42512	1.42512	2_KO_Hyb up vs 2_WT_Hyb	-1.47354	2.99272	0.511087	1	2	4.17789	4.75176	0.628371	0.67181	-1.48852	2_KO_B6_1Way down vs 2_WT_B6_Plate#2	-3131.96	1413.54	-0.573874	Alb
[R].vFQPLPHENkPLTLSSYQTNk.[E]	828	N-Term(TMT6plex); K10(TMT6plex); K21(TMT6plex)	NP_031819.1	Cstb	3	3	5.51402	4.34201	0.0116201	2.25325	2.25325	1_KO_1-Way up vs 1_WT_Plate#1	1.35076	3.75873	1.17201	3	3	4.79422	4.34201	0.18046	1.36814	1.36814	1_Dhep_1Way up vs 1_WT_Plate#1	-1.2506	2.34089	0.452217	5	2	6.16159	4.99201	0.00683641	2.24946	2.24946	2_KO_Hyb up vs 2_WT_Hyb	1.40514	3.60113	1.16958	1	2	6.06287	5.51507	0.532286	1.46185	1.46185	2_KO_B6_1Way up vs 2_WT_B6_Plate#2	-142.711	304.974	0.547794	Cstb
[R].hEPVGVcGQIIPWNFPLVmQGWk.[L]	842	N-Term(TMT6plex); C7(Carbamidomethyl); M19(Oxidation); K23(TMT6plex)	NP_082546.1	Aldh1b1	3	3	5.69542	4.81823	0.0533666	1.83679	1.83679	1_KO_1-Way up vs 1_WT_Plate#1	-1.0143	3.42206	0.87719	3	3	5.28237	4.81823	0.221978	1.3795	1.3795	1_Dhep_1Way up vs 1_WT_Plate#1	-1.34507	2.5597	0.464143	5	2	5.44402	4.80228	0.0372931	1.56021	1.56021	2_KO_Hyb up vs 2_WT_Hyb	1.0395	2.34178	0.641745	1	2	5.18982	4.48877	0.43815	1.6257	1.6257	2_KO_B6_1Way up vs 2_WT_B6_Plate#2	-98.6748	260.787	0.701059	Aldh1b1
[R].rAEDEcPSAAAASGAPGSRGDEEEPDSAR.[E]	849	N-Term(TMT6plex); C6(Carbamidomethyl)	NP_473397.1	Pawr	3	3	4.46513	4.14131	0.279795	1.25164	1.25164	1_KO_1-Way up vs 1_WT_Plate#1	-1.31591	2.06151	0.323822	3	3	3.76702	4.14131	0.213093	0.771489	-1.29619	1_Dhep_1Way down vs 1_WT_Plate#1	-2.10914	1.25535	-0.374283	5	2	2.98273	3.03294	0.824615	0.965795	-1.03542	2_KO_Hyb down vs 2_WT_Hyb	-1.5188	1.41668	-0.0502116	1	2	3.04428	3.04358	0.996582	1.00048	1.00048	2_KO_B6_1Way up vs 2_WT_B6_Plate#2	-3.11029	3.11327	0.000691983	Pawr
[R].gALFLPPGEGPFPGVIDLFGGAGGLmEFR.[A]	850	N-Term(TMT6plex); M26(Oxidation)	NP_031545.2	Baat	3	3	5.37059	6.03012	0.0404438	0.633085	-1.57957	1_KO_1-Way down vs 1_WT_Plate#1	-2.41579	-1.0328	-0.659529	3	3	5.66526	6.03012	0.104868	0.776544	-1.28776	1_Dhep_1Way down vs 1_WT_Plate#1	-1.80204	1.08667	-0.36486	5	2	4.82065	5.3371	0.0535364	0.699089	-1.43043	2_KO_Hyb down vs 2_WT_Hyb	-2.06256	1.00802	-0.516451	1	2	4.61702	5.33239	0.250069	0.60905	-1.6419	2_KO_B6_1Way down vs 2_WT_B6_Plate#2	-22.3401	8.2869	-0.715367	Baat
[R].qASGGPVDIGPEYQQDLDRELYk.[L]	869	N-Term(TMT6plex); K23(TMT6plex)	XP_011244394.1	Atp5j	3	3	4.4415	5.04525	0.332686	0.658042	-1.51966	1_KO_1-Way down vs 1_WT_Plate#1	-4.3657	1.89043	-0.603749	3	3	5.42857	5.04525	0.518001	1.30435	1.30435	1_Dhep_1Way up vs 1_WT_Plate#1	-2.17321	3.69732	0.383326	5	2	4.37397	5.3842	0.0129349	0.496465	-2.01424	2_KO_Hyb down vs 2_WT_Hyb	-3.2442	-1.25059	-1.01024	1	2	4.43516	5.22223	0.00516594	0.579521	-1.72556	2_KO_B6_1Way down vs 2_WT_B6_Plate#2	-1.82541	-1.63118	-0.787068	Atp5j
[K].dVDHLGNWQcQEEISDTNVNVk.[A]	875	N-Term(TMT6plex); C10(Carbamidomethyl); K22(TMT6plex)	NP_001185502.1	Usp40	3	3	3.4948	3.33716	0.664696	1.11546	1.11546	1_KO_1-Way up vs 1_WT_Plate#1	-1.71622	2.13541	0.157638	3	3	4.17108	3.33716	0.0319085	1.78252	1.78252	1_Dhep_1Way up vs 1_WT_Plate#1	1.08492	2.92868	0.833921	5	2	3.21273	3.02616	0.251607	1.13805	1.13805	2_KO_Hyb up vs 2_WT_Hyb	-1.13565	1.47086	0.18657	1	2	3.88029	3.25552	0.402997	1.54197	1.54197	2_KO_B6_1Way up vs 2_WT_B6_Plate#2	-36.7624	87.4084	0.62477	Usp40
[K].aIEDEGGNPDEIEVTSEcNkk.[M]	889	N-Term(TMT6plex); C18(Carbamidomethyl); K20(TMT6plex); K21(TMT6plex)	XP_006524223.1	Safb	3	3	5.16885	4.44052	0.0194717	1.65672	1.65672	1_KO_1-Way up vs 1_WT_Plate#1	1.14319	2.40094	0.728332	3	3	5.05053	4.44052	0.0400426	1.52627	1.52627	1_Dhep_1Way up vs 1_WT_Plate#1	1.03167	2.25801	0.610013	5	2	3.6962	3.62081	0.843466	1.05365	1.05365	2_KO_Hyb up vs 2_WT_Hyb	-1.81075	2.01027	0.0753978	1	2	4.80119	3.76414	0.557023	2.05203	2.05203	2_KO_B6_1Way up vs 2_WT_B6_Plate#2	-27370.9	115254	1.03705	Safb
[R].aIEALkEFNEDGALAVLQQFk.[D]	890	N-Term(TMT6plex); K6(TMT6plex); K21(TMT6plex)	NP_062640.2	Syncrip	3	3	4.82865	5.14355	0.00163007	0.803902	-1.24393	1_KO_1-Way down vs 1_WT_Plate#1	-1.34757	-1.14827	-0.314909	3	3	4.80786	5.14355	0.00271988	0.792403	-1.26198	1_Dhep_1Way down vs 1_WT_Plate#1	-1.39162	-1.14443	-0.335694	5	2	4.55952	4.82485	0.169026	0.83201	-1.20191	2_KO_Hyb down vs 2_WT_Hyb	-1.61308	1.11664	-0.265326	1	2	4.98115	4.71681	0.170552	1.20109	1.20109	2_KO_B6_1Way up vs 2_WT_B6_Plate#2	-1.57751	2.27573	0.264341	Syncrip
[R].vFQDkDAmLNAAFALAADISSk.[S]	898	N-Term(TMT6plex); K5(TMT6plex); M8(Oxidation); K22(TMT6plex)	NP_058052.1	Ech1	3	3	4.32005	4.21	0.485731	1.07927	1.07927	1_KO_1-Way up vs 1_WT_Plate#1	-1.22112	1.42239	0.110052	3	3	4.58871	4.21	0.119621	1.30018	1.30018	1_Dhep_1Way up vs 1_WT_Plate#1	-1.11261	1.88084	0.378713	5	2	3.94044	3.95589	0.90731	0.989348	-1.01077	2_KO_Hyb down vs 2_WT_Hyb	-1.26557	1.23875	-0.0154503	1	2	3.99041	4.25958	0.405503	0.829795	-1.20512	2_KO_B6_1Way down vs 2_WT_B6_Plate#2	-6.96213	4.79384	-0.269173	Ech1
[R].eDGNEEDkENQGDETQGQQPPQR.[R]	908	N-Term(TMT6plex); K8(TMT6plex)	XP_006502996.1	Ybx1	3	3	2.83121	3.17747	0.0261987	0.786617	-1.27127	1_KO_1-Way down vs 1_WT_Plate#1	-1.54266	-1.04762	-0.346266	3	3	2.76427	3.17747	0.28664	0.750955	-1.33164	1_Dhep_1Way down vs 1_WT_Plate#1	-2.54409	1.4347	-0.413202	5	2	2.46788	2.92067	0.142939	0.730628	-1.36869	2_KO_Hyb down vs 2_WT_Hyb	-2.17794	1.16262	-0.452792	1	2	2.58359	2.63229	0.468117	0.966811	-1.03433	2_KO_B6_1Way down vs 2_WT_B6_Plate#2	-1.52451	1.42499	-0.0486939	Ybx1
[R].kVISTTkAPAAIGPYSQAVQVDR.[T]	910	N-Term(TMT6plex); K1(TMT6plex); K7(TMT6plex)	NP_032313.2	Rida	3	3	4.70933	5.15008	0.322972	0.736752	-1.35731	1_KO_1-Way down vs 1_WT_Plate#1	-2.882	1.56436	-0.440748	3	3	5.49695	5.15008	0.218596	1.2718	1.2718	1_Dhep_1Way up vs 1_WT_Plate#1	-1.24288	2.01034	0.346875	5	2	4.21952	5.34162	0.00667923	0.459426	-2.17663	2_KO_Hyb down vs 2_WT_Hyb	-3.40993	-1.38939	-1.1221	1	2	4.68103	5.57698	0.233774	0.537394	-1.86083	2_KO_B6_1Way down vs 2_WT_B6_Plate#2	-38.7179	11.1814	-0.895948	Rida
[K].qFLLAAEAIDDIPFGITSNSGVFSk.[Y]	920	N-Term(TMT6plex); K25(TMT6plex)	NP_035162.1	P4hb	3	3	5.31956	5.19037	0.751646	1.09368	1.09368	1_KO_1-Way up vs 1_WT_Plate#1	-1.90373	2.27712	0.12919	3	3	5.54344	5.19037	0.405902	1.27727	1.27727	1_Dhep_1Way up vs 1_WT_Plate#1	-1.62808	2.65609	0.353065	5	2	5.18224	5.10499	0.439385	1.055	1.055	2_KO_Hyb up vs 2_WT_Hyb	-1.1167	1.24292	0.0772464	1	2	4.91943	5.05563	0.382616	0.909914	-1.09901	2_KO_B6_1Way down vs 2_WT_B6_Plate#2	-2.50137	2.07099	-0.136199	P4hb
[K].vALFPYLSVHMDPDIHPEPTAFk.[Y]	927	N-Term(TMT6plex); K23(TMT6plex)	NP_034142.3	Cyp8b1	3	3	4.55126	5.54535	0.0126891	0.502055	-1.99181	1_KO_1-Way down vs 1_WT_Plate#1	-3.10931	-1.27595	-0.994082	3	3	4.99774	5.54535	0.0527669	0.684156	-1.46166	1_Dhep_1Way down vs 1_WT_Plate#1	-2.1521	1.00733	-0.547603	5	2	4.00559	5.10742	0.00951687	0.465927	-2.14626	2_KO_Hyb down vs 2_WT_Hyb	-3.47161	-1.32689	-1.10182	1	2	4.37635	5.18397	0.162146	0.571324	-1.75032	2_KO_B6_1Way down vs 2_WT_B6_Plate#2	-11.1525	3.64031	-0.80762	Cyp8b1
[K].dSAQkDDmIFEDcGNVPSEPk.[E]	931	N-Term(TMT6plex); K5(TMT6plex); M8(Oxidation); C13(Carbamidomethyl); K21(TMT6plex)	NP_033851.1	Atp1b1	3	3	5.14591	5.55408	0.135232	0.753581	-1.327	1_KO_1-Way down vs 1_WT_Plate#1	-2.02092	1.14765	-0.408165	3	3	5.99304	5.55408	0.0156922	1.35563	1.35563	1_Dhep_1Way up vs 1_WT_Plate#1	1.09945	1.67149	0.438959	5	2	4.69547	4.8811	0.472209	0.879262	-1.13732	2_KO_Hyb down vs 2_WT_Hyb	-1.74067	1.34572	-0.185635	1	2	4.19736	4.70578	0.348829	0.702989	-1.4225	2_KO_B6_1Way down vs 2_WT_B6_Plate#2	-21.8701	10.8081	-0.508425	Atp1b1
[K].aVccEDHIHccPAGFQcHTEk.[G]	935	N-Term(TMT6plex); C3(Carbamidomethyl); C4(Carbamidomethyl); C10(Carbamidomethyl); C11(Carbamidomethyl); C17(Carbamidomethyl); K21(TMT6plex)	NP_032201.2	Grn	3	3	4.04429	4.11002	0.800906	0.95546	-1.04662	1_KO_1-Way down vs 1_WT_Plate#1	-1.67368	1.52791	-0.0657319	3	3	3.77064	4.11002	0.263158	0.790382	-1.26521	1_Dhep_1Way down vs 1_WT_Plate#1	-2.09024	1.30578	-0.339377	5	2	3.49528	3.31285	0.196798	1.13479	1.13479	2_KO_Hyb up vs 2_WT_Hyb	-1.09629	1.41174	0.182426	1	2	3.2297	3.09036	0.532237	1.1014	1.1014	2_KO_B6_1Way up vs 2_WT_B6_Plate#2	-3.53132	4.2838	0.139342	Grn
[R].lLcESLLEPGcQLESLWIk.[T]	941	N-Term(TMT6plex); C3(Carbamidomethyl); C11(Carbamidomethyl); K19(TMT6plex)	NP_001165572.1	Rnh1	3	3	5.08082	5.04831	0.857795	1.02279	1.02279	1_KO_1-Way up vs 1_WT_Plate#1	-1.35657	1.41911	0.032511	3	3	4.58192	5.04831	0.075501	0.723774	-1.38165	1_Dhep_1Way down vs 1_WT_Plate#1	-2.01268	1.05434	-0.466389	5	2	4.40906	3.98674	0.305411	1.34008	1.34008	2_KO_Hyb up vs 2_WT_Hyb	-1.44275	2.59093	0.422323	1	2	5.02326	4.75586	0.238658	1.20363	1.20363	2_KO_B6_1Way up vs 2_WT_B6_Plate#2	-2.09875	3.04053	0.267397	Rnh1
[R].vENGDGINVkPVYkENER.[Y]	942	N-Term(TMT6plex); K10(TMT6plex); K14(TMT6plex)	NP_034018.2	Cfh	3	3	4.50955	4.92137	0.068988	0.75167	-1.33037	1_KO_1-Way down vs 1_WT_Plate#1	-1.83382	1.03613	-0.411828	3	3	5.40174	4.92137	0.116761	1.3951	1.3951	1_Dhep_1Way up vs 1_WT_Plate#1	-1.13927	2.21737	0.48037	5	2	4.35418	4.43109	0.848257	0.948086	-1.05476	2_KO_Hyb down vs 2_WT_Hyb	-2.08223	1.87164	-0.0769102	1	2	3.9149	4.41803	0.340862	0.705572	-1.41729	2_KO_B6_1Way down vs 2_WT_B6_Plate#2	-19.6382	9.77653	-0.503134	Cfh
[K].eGFNALEPFLPILIPNYNPk.[E]	944	N-Term(TMT6plex); K20(TMT6plex)	NP_075370.2	Dap3	3	3	5.21784	5.2219	0.977856	0.997188	-1.00282	1_KO_1-Way down vs 1_WT_Plate#1	-1.30679	1.29946	-0.0040626	3	3	5.61972	5.2219	0.0280534	1.31751	1.31751	1_Dhep_1Way up vs 1_WT_Plate#1	1.04974	1.65359	0.397818	5	2	3.99351	4.31383	0.0458045	0.800891	-1.24861	2_KO_Hyb down vs 2_WT_Hyb	-1.54955	-1.00611	-0.320321	1	2	3.84515	4.4323	0.0715776	0.665658	-1.50227	2_KO_B6_1Way down vs 2_WT_B6_Plate#2	-2.69353	1.19351	-0.587146	Dap3
[K].wTAISALEYGmPVTLIGEAVFAR.[C]	945	N-Term(TMT6plex); M11(Oxidation)	NP_001074743.1	Pgd	3	3	6.14962	5.54525	0.00286017	1.52032	1.52032	1_KO_1-Way up vs 1_WT_Plate#1	1.27186	1.81731	0.604373	3	3	5.07492	5.54525	0.000496176	0.721798	-1.38543	1_Dhep_1Way down vs 1_WT_Plate#1	-1.51235	-1.26916	-0.470333	5	2	5.56202	4.57334	0.000744159	1.98437	1.98437	2_KO_Hyb up vs 2_WT_Hyb	1.56011	2.52402	0.988685	1	2	5.35245	4.76001	0.13048	1.50779	1.50779	2_KO_B6_1Way up vs 2_WT_B6_Plate#2	-1.96207	4.46062	0.592435	Pgd
[K].eGEEPTVYSDDEEPkDETAR.[K]	959	N-Term(TMT6plex); K15(TMT6plex)	NP_058063.2	Pgrmc1	3	3	5.3437	5.25948	0.739103	1.06012	1.06012	1_KO_1-Way up vs 1_WT_Plate#1	-1.48527	1.66921	0.0842228	3	3	5.61672	5.25948	0.122662	1.28097	1.28097	1_Dhep_1Way up vs 1_WT_Plate#1	-1.11023	1.82177	0.357241	5	2	4.91297	5.16297	0.0641154	0.840899	-1.1892	2_KO_Hyb down vs 2_WT_Hyb	-1.43533	1.01494	-0.249996	1	2	4.88488	5.13158	0.0169194	0.842819	-1.18649	2_KO_B6_1Way down vs 2_WT_B6_Plate#2	-1.25704	-1.1199	-0.246706	Pgrmc1
[R].gDFANANNFDNTYGQVSEDLRR.[R]	965	N-Term(TMT6plex)	NP_001104518.1	Fga	3	3	5.41482	5.36353	0.795736	1.03619	1.03619	1_KO_1-Way up vs 1_WT_Plate#1	-1.37881	1.48043	0.0512927	3	3	5.9686	5.36353	0.0996313	1.52105	1.52105	1_Dhep_1Way up vs 1_WT_Plate#1	-1.13425	2.62418	0.605064	5	2	4.97189	4.94272	0.9312	1.02042	1.02042	2_KO_Hyb up vs 2_WT_Hyb	-1.73734	1.80903	0.0291683	1	2	4.62886	4.68805	0.88194	0.959805	-1.04188	2_KO_B6_1Way down vs 2_WT_B6_Plate#2	-16.7711	15.45	-0.0591875	Fga
[R].nLPPGPTPLPIIGNYHLIDmk.[D]	979	N-Term(TMT6plex); M20(Oxidation); K21(TMT6plex)	NP_001097995.1	Cyp2c69	3	3	3.37422	4.36744	0.411637	0.502355	-1.99062	1_KO_1-Way down vs 1_WT_Plate#1	-16.0526	4.05104	-0.99322	3	3	5.322	4.36744	0.544178	1.93798	1.93798	1_Dhep_1Way up vs 1_WT_Plate#1	-8.27652	31.0847	0.954555	5	2	2.59709	4.51679	0.0552498	0.26431	-3.78344	2_KO_Hyb down vs 2_WT_Hyb	-14.9551	1.04476	-1.9197	1	2	3.46809	5.45465	0.653609	0.25234	-3.96291	2_KO_B6_1Way down vs 2_WT_B6_Plate#2	-14351500000000	913835000000	-1.98656	Cyp2c69
[K].gnDISSGTVLSDYVGSGPPSGTGLHR.[Y]	997	N-Term(TMT6plex); N2(Deamidated)	NP_061346.2	Pebp1	3	3	5.48199	5.35415	0.161778	1.09266	1.09266	1_KO_1-Way up vs 1_WT_Plate#1	-1.05651	1.26136	0.127839	3	3	6.31701	5.35415	0.00730434	1.94917	1.94917	1_Dhep_1Way up vs 1_WT_Plate#1	1.34909	2.81619	0.962862	5	2	5.03272	5.13168	0.789267	0.933706	-1.071	2_KO_Hyb down vs 2_WT_Hyb	-2.00157	1.74498	-0.0989592	1	2	5.57926	5.05906	0.383019	1.43416	1.43416	2_KO_B6_1Way up vs 2_WT_B6_Plate#2	-16.1986	33.3173	0.520203	Pebp1
[K].eLkDLLQTELSGFLDVQk.[D]	1002	N-Term(TMT6plex); K3(TMT6plex); K18(TMT6plex)	NP_035439.1	S100a1	3	3	3.98041	5.56789	0.00784145	0.332753	-3.00523	1_KO_1-Way down vs 1_WT_Plate#1	-5.58086	-1.61828	-1.58748	3	3	4.81084	5.56789	0.0482076	0.591705	-1.69003	1_Dhep_1Way down vs 1_WT_Plate#1	-2.8372	-1.0067	-0.75705	5	2	3.23039	4.74817	0.00493096	0.349225	-2.86348	2_KO_Hyb down vs 2_WT_Hyb	-5.0366	-1.62799	-1.51777	1	2	3.23637	4.71726	0.0501481	0.358267	-2.79122	2_KO_B6_1Way down vs 2_WT_B6_Plate#2	-7.81471	1.00306	-1.48089	S100a1
[K].vAGNETSEAENDAAETEEAEEDR.[I]	1019	N-Term(TMT6plex)	NP_033407.1	Thrsp	3	3	3.85842	4.98097	0.0140534	0.459284	-2.1773	1_KO_1-Way down vs 1_WT_Plate#1	-3.65608	-1.29665	-1.12254	3	3	4.22203	4.98097	0.0452594	0.590933	-1.69224	1_Dhep_1Way down vs 1_WT_Plate#1	-2.81271	-1.01812	-0.758934	5	2	3.07471	4.04907	0.00560387	0.508969	-1.96476	2_KO_Hyb down vs 2_WT_Hyb	-2.85499	-1.35211	-0.974352	1	2	2.95329	4.21288	0.185468	0.417663	-2.39427	2_KO_B6_1Way down vs 2_WT_B6_Plate#2	-66.6616	11.6286	-1.25959	Thrsp
[R].tEPLAANPFAASFAHLLNPAPPAR.[G]	1026	N-Term(TMT6plex)	NP_082319.1	Cnot11	3	3	3.47602	3.6299	0.52156	0.89883	-1.11256	1_KO_1-Way down vs 1_WT_Plate#1	-1.69674	1.37079	-0.153879	3	3	3.24027	3.6299	0.146738	0.763329	-1.31005	1_Dhep_1Way down vs 1_WT_Plate#1	-1.98837	1.15856	-0.389624	5	2	2.48131	2.98402	0.00228519	0.705776	-1.41688	2_KO_Hyb down vs 2_WT_Hyb	-1.65711	-1.21148	-0.502718	1	2	2.91622	2.96706	0.874922	0.965374	-1.03587	2_KO_B6_1Way down vs 2_WT_B6_Plate#2	-9.82393	9.15539	-0.0508395	Cnot11
[K].sLLSSASATVATVGQGISNVIEk.[A]	1030	N-Term(TMT6plex); K23(TMT6plex)	XP_006534078.1	Fam114a2	3	3	4.60589	4.47835	0.487113	1.09243	1.09243	1_KO_1-Way up vs 1_WT_Plate#1	-1.26188	1.50594	0.127542	3	3	4.09598	4.47835	0.0322708	0.76718	-1.30348	1_Dhep_1Way down vs 1_WT_Plate#1	-1.6381	-1.03721	-0.382363	5	2	3.87562	4.33298	0.0506982	0.72832	-1.37302	2_KO_Hyb down vs 2_WT_Hyb	-1.88786	1.00142	-0.457355	1	2	4.51683	4.06868	0.0927557	1.36429	1.36429	2_KO_B6_1Way up vs 2_WT_B6_Plate#2	-1.30806	2.43466	0.448146	Fam114a2
[K].nLFAFFDmAYQGFASGDGDk.[D]	1035	N-Term(TMT6plex); M8(Oxidation); K20(TMT6plex)	NP_034455.1	Got2	3	3	5.82459	6.06	0.105026	0.84944	-1.17725	1_KO_1-Way down vs 1_WT_Plate#1	-1.46246	1.05524	-0.235415	3	3	6.41384	6.06	0.0185512	1.27795	1.27795	1_Dhep_1Way up vs 1_WT_Plate#1	1.07	1.52631	0.353831	5	2	5.4489	5.53781	0.490763	0.940234	-1.06357	2_KO_Hyb down vs 2_WT_Hyb	-1.31623	1.1636	-0.0889083	1	2	5.07001	5.46738	0.0415682	0.75924	-1.31711	2_KO_B6_1Way down vs 2_WT_B6_Plate#2	-1.65579	-1.0477	-0.397372	Got2
[K].aDHADEIPFVFASFFWGmk.[L]	1043	N-Term(TMT6plex); M18(Oxidation); K19(TMT6plex)	NP_663578.1	Ces2c	3	3	4.66969	4.42868	0.399764	1.18182	1.18182	1_KO_1-Way up vs 1_WT_Plate#1	-1.38485	1.93423	0.241011	3	3	4.06497	4.42868	0.378779	0.777166	-1.28673	1_Dhep_1Way down vs 1_WT_Plate#1	-2.61181	1.5775	-0.363705	5	2	3.57869	2.76626	0.00756918	1.75617	1.75617	2_KO_Hyb up vs 2_WT_Hyb	1.25616	2.4552	0.812432	1	2	3.66624	3.30377	0.708363	1.28563	1.28563	2_KO_B6_1Way up vs 2_WT_B6_Plate#2	-504.278	833.496	0.362478	Ces2c
[K].iLSVIGEcLDNFGPGcVGVQk.[I]	1051	N-Term(TMT6plex); C8(Carbamidomethyl); C16(Carbamidomethyl); K21(TMT6plex)	NP_080433.1	Mtpap	3	3	3.92678	3.94007	0.972634	0.990829	-1.00926	1_KO_1-Way down vs 1_WT_Plate#1	-2.03409	1.99695	-0.0132915	3	3	4.38926	3.94007	0.212481	1.36528	1.36528	1_Dhep_1Way up vs 1_WT_Plate#1	-1.31254	2.44656	0.449193	5	2	3.96672	3.89634	0.485572	1.04999	1.04999	2_KO_Hyb up vs 2_WT_Hyb	-1.12506	1.24036	0.0703792	1	2	3.4001	3.72244	0.545436	0.799771	-1.25036	2_KO_B6_1Way down vs 2_WT_B6_Plate#2	-33.1003	21.1721	-0.322341	Mtpap
[K].gAGTSLDYSLVDPEDPcILDISR.[S]	1053	N-Term(TMT6plex); C17(Carbamidomethyl)	NP_775603.2	Klhdc7a	3	3	4.07333	4.13259	0.891683	0.959756	-1.04193	1_KO_1-Way down vs 1_WT_Plate#1	-2.28712	2.10674	-0.05926	3	3	3.69056	4.13259	0.0311488	0.736101	-1.35851	1_Dhep_1Way down vs 1_WT_Plate#1	-1.76388	-1.0463	-0.442025	5	2	4.70659	3.78972	0.000987034	1.88802	1.88802	2_KO_Hyb up vs 2_WT_Hyb	1.48938	2.39334	0.916871	1	2	5.09982	4.03773	0.110753	2.08795	2.08795	2_KO_B6_1Way up vs 2_WT_B6_Plate#2	-2.47878	10.8063	1.06209	Klhdc7a
[K].hQTVLDNTEGkNPAEWAk.[N]	1056	N-Term(TMT6plex); K11(TMT6plex); K18(TMT6plex)	NP_598738.1	Trf	3	3	5.39879	5.67205	0.230829	0.827445	-1.20854	1_KO_1-Way down vs 1_WT_Plate#1	-1.75397	1.20088	-0.273264	3	3	6.06091	5.67205	0.199803	1.30936	1.30936	1_Dhep_1Way up vs 1_WT_Plate#1	-1.24396	2.13268	0.388865	5	2	5.44088	5.25969	0.644503	1.13382	1.13382	2_KO_Hyb up vs 2_WT_Hyb	-1.70319	2.18952	0.181187	1	2	4.78476	5.10363	0.346646	0.801701	-1.24735	2_KO_B6_1Way down vs 2_WT_B6_Plate#2	-6.83235	4.39132	-0.318863	Trf
[R].rkEEPPSLRPAPPPISGGGYR.[A]	1057	N-Term(TMT6plex); K2(TMT6plex)	NP_862897.1	Fgb	3	3	4.81748	4.8704	0.73007	0.963986	-1.03736	1_KO_1-Way down vs 1_WT_Plate#1	-1.36593	1.26932	-0.0529166	3	3	5.33899	4.8704	0.163355	1.38376	1.38376	1_Dhep_1Way up vs 1_WT_Plate#1	-1.22636	2.34822	0.468594	5	2	4.80052	4.69013	0.760219	1.07952	1.07952	2_KO_Hyb up vs 2_WT_Hyb	-1.70509	1.98703	0.110386	1	2	4.38102	4.55023	0.733336	0.889334	-1.12444	2_KO_B6_1Way down vs 2_WT_B6_Plate#2	-31.9573	25.2755	-0.169203	Fgb
[K].iQkPTLDkPSAETFVk.[S]	1059	N-Term(TMT6plex); K3(TMT6plex); K8(TMT6plex); K16(TMT6plex)	NP_062631.1	Hsd17b12	3	3	6.28478	6.59801	0.0785818	0.804837	-1.24249	1_KO_1-Way down vs 1_WT_Plate#1	-1.60595	1.04027	-0.313232	3	3	6.21485	6.59801	0.0628761	0.766753	-1.3042	1_Dhep_1Way down vs 1_WT_Plate#1	-1.74027	1.02312	-0.383166	5	2	5.91176	5.6953	0.0627336	1.16188	1.16188	2_KO_Hyb up vs 2_WT_Hyb	-1.01171	1.36577	0.216462	1	2	5.74356	5.96997	0.492593	0.85476	-1.16992	2_KO_B6_1Way down vs 2_WT_B6_Plate#2	-8.20806	5.99692	-0.226409	Hsd17b12
[K].fLVDHLDGILTVLEEAmDSk.[S]	1060	N-Term(TMT6plex); M17(Oxidation); K20(TMT6plex)	NP_001157059.1	Etnppl	3	3	4.66681	4.51438	0.517884	1.11144	1.11144	1_KO_1-Way up vs 1_WT_Plate#1	-1.36143	1.68176	0.152428	3	3	4.94136	4.51438	0.0871949	1.34442	1.34442	1_Dhep_1Way up vs 1_WT_Plate#1	-1.07089	1.9356	0.426981	5	2	3.36438	4.22981	0.0540041	0.548885	-1.82187	2_KO_Hyb down vs 2_WT_Hyb	-3.36984	1.01525	-0.865423	1	2	3.31984	4.00577	0.562586	0.621603	-1.60874	2_KO_B6_1Way down vs 2_WT_B6_Plate#2	-2536.97	980.261	-0.685935	Etnppl
[R].qYEmDSQFQGELADDLAGFYR.[S]	1065	N-Term(TMT6plex); M4(Oxidation)	XP_006540741.1	Anpep	3	3	4.47868	4.54859	0.761341	0.952698	-1.04965	1_KO_1-Way down vs 1_WT_Plate#1	-1.58754	1.44091	-0.0699086	3	3	4.93433	4.54859	0.0960011	1.30653	1.30653	1_Dhep_1Way up vs 1_WT_Plate#1	-1.07789	1.83998	0.385741	5	2	3.92754	3.69929	0.281454	1.17141	1.17141	2_KO_Hyb up vs 2_WT_Hyb	-1.19574	1.64081	0.228249	1	2	3.45488	3.62831	0.746711	0.886737	-1.12773	2_KO_B6_1Way down vs 2_WT_B6_Plate#2	-42.7075	33.581	-0.173421	Anpep
[R].qILEENYGQkDPEkVAR.[V]	1073	N-Term(TMT6plex); K10(TMT6plex); K14(TMT6plex)	NP_001240680.1	Fdps	3	3	5.04168	5.85931	0.00645325	0.567375	-1.7625	1_KO_1-Way down vs 1_WT_Plate#1	-2.38336	-1.30338	-0.817625	3	3	5.3353	5.85931	0.00455061	0.695437	-1.43795	1_Dhep_1Way down vs 1_WT_Plate#1	-1.71388	-1.20644	-0.524009	5	2	4.48449	5.85857	0.0221553	0.385801	-2.59201	2_KO_Hyb down vs 2_WT_Hyb	-5.47804	-1.22644	-1.37407	1	2	4.57245	5.50765	0.0139558	0.522968	-1.91216	2_KO_B6_1Way down vs 2_WT_B6_Plate#2	-2.29062	-1.59623	-0.935205	Fdps
[K].kEDLVFIFWAPENAPLk.[S]	1074	N-Term(TMT6plex); K1(TMT6plex); K17(TMT6plex)	NP_031713.1	Cfl1	3	3	6.30719	5.262	0.0740507	2.06364	2.06364	1_KO_1-Way up vs 1_WT_Plate#1	-1.11886	4.76479	1.04519	3	3	5.70589	5.262	0.37086	1.36026	1.36026	1_Dhep_1Way up vs 1_WT_Plate#1	-1.71694	3.17688	0.443886	5	2	5.52825	4.90587	0.00316387	1.53941	1.53941	2_KO_Hyb up vs 2_WT_Hyb	1.24931	1.89688	0.622379	1	2	5.44194	5.00689	0.266713	1.35195	1.35195	2_KO_B6_1Way up vs 2_WT_B6_Plate#2	-4.0743	7.44689	0.435043	Cfl1
[R].vALENDDRSEEEkYTAVQR.[N]	1075	N-Term(TMT6plex); K13(TMT6plex)	NP_033151.2	Atxn2	3	3	4.50118	4.94678	0.0315439	0.734282	-1.36188	1_KO_1-Way down vs 1_WT_Plate#1	-1.7739	-1.04555	-0.445595	3	3	4.5747	4.94678	0.0406158	0.772669	-1.29422	1_Dhep_1Way down vs 1_WT_Plate#1	-1.64534	-1.01802	-0.372078	5	2	3.47522	4.31478	0.030535	0.558811	-1.78951	2_KO_Hyb down vs 2_WT_Hyb	-2.95257	-1.0846	-0.839568	1	2	3.88506	4.22595	0.445904	0.789553	-1.26654	2_KO_B6_1Way down vs 2_WT_B6_Plate#2	-15.9155	9.9216	-0.340892	Atxn2
[K].eAQAQHNNSEFTEEQkk.[T]	1076	N-Term(TMT6plex); K16(TMT6plex); K17(TMT6plex)	NP_859421.1	Aida	3	3	3.56452	3.29503	0.425444	1.20538	1.20538	1_KO_1-Way up vs 1_WT_Plate#1	-1.48921	2.16374	0.269487	3	3	2.4049	3.29503	0.136391	0.539567	-1.85334	1_Dhep_1Way down vs 1_WT_Plate#1	-4.65502	1.35523	-0.890126	5	2	3.66069	3.31635	0.027695	1.26957	1.26957	2_KO_Hyb up vs 2_WT_Hyb	1.03978	1.55015	0.344343	1	2	3.81055	3.34796	0.400286	1.37802	1.37802	2_KO_B6_1Way up vs 2_WT_B6_Plate#2	-14.0443	26.6692	0.462593	Aida
[K].mTLSDPSEmDELmSEEAYEk.[Y]	1079	N-Term(TMT6plex); M1(Oxidation); M9(Oxidation); M13(Oxidation); K20(TMT6plex)	NP_080848.1	Gcsh	3	3	2.44406	2.67018	0.783083	0.854933	-1.16968	1_KO_1-Way down vs 1_WT_Plate#1	-5.12818	3.74824	-0.226117	3	3	3.66887	2.67018	0.216403	1.99819	1.99819	1_Dhep_1Way up vs 1_WT_Plate#1	-1.85587	7.4101	0.998697	5	2	3.21132	4.15914	0.0234495	0.518413	-1.92896	2_KO_Hyb down vs 2_WT_Hyb	-3.25881	-1.1418	-0.947826	1	2	3.76599	4.67579	0.0507446	0.532257	-1.87879	2_KO_B6_1Way down vs 2_WT_B6_Plate#2	-3.56331	1.00948	-0.909806	Gcsh
[R].gVILTSEcPGIFSAGLDLLEmYGR.[N]	1084	N-Term(TMT6plex); C8(Carbamidomethyl); M21(Oxidation)	NP_034153.2	Eci1	3	3	4.95973	5.52214	0.0324388	0.67717	-1.47673	1_KO_1-Way down vs 1_WT_Plate#1	-2.06784	-1.0546	-0.56241	3	3	5.89647	5.52214	0.0864499	1.29624	1.29624	1_Dhep_1Way up vs 1_WT_Plate#1	-1.06073	1.78227	0.374331	5	2	5.00422	5.21136	0.316268	0.866255	-1.15439	2_KO_Hyb down vs 2_WT_Hyb	-1.60822	1.2068	-0.207137	1	2	4.44454	5.21441	0.303578	0.58647	-1.70512	2_KO_B6_1Way down vs 2_WT_B6_Plate#2	-56.6332	19.4788	-0.769871	Eci1
[R].aLLANQDSDQVQkDPQYQGLR.[A]	1093	N-Term(TMT6plex); K13(TMT6plex)	NP_076126.2	Sars2	3	3	3.43182	3.23721	0.605957	1.14441	1.14441	1_KO_1-Way up vs 1_WT_Plate#1	-1.70752	2.2363	0.194605	3	3	3.58211	3.23721	0.384973	1.27006	1.27006	1_Dhep_1Way up vs 1_WT_Plate#1	-1.55587	2.50972	0.344902	5	2	2.97885	3.40521	0.0360431	0.744135	-1.34384	2_KO_Hyb down vs 2_WT_Hyb	-1.75519	-1.0289	-0.426363	1	2	2.93301	3.06137	0.806939	0.914872	-1.09305	2_KO_B6_1Way down vs 2_WT_B6_Plate#2	-40.5187	33.9137	-0.128358	Sars2
[K].nGLTLIELWEGLTVDDIkk.[S]	1094	N-Term(TMT6plex); K18(TMT6plex); K19(TMT6plex)	NP_077150.1	Oxct1	3	3	5.25239	3.25716	0.021334	3.9868	3.9868	1_KO_1-Way up vs 1_WT_Plate#1	1.40157	11.3406	1.99523	3	3	4.07947	3.25716	0.272098	1.76824	1.76824	1_Dhep_1Way up vs 1_WT_Plate#1	-1.96118	6.13195	0.822311	5	2	4.98959	3.96248	0.0871408	2.03793	2.03793	2_KO_Hyb up vs 2_WT_Hyb	-1.1618	4.82516	1.02711	1	2	4.5791	3.57966	0.181856	1.99923	1.99923	2_KO_B6_1Way up vs 2_WT_B6_Plate#2	-6.63534	26.5208	0.999441	Oxct1
[R].lEcQINSALTSFHTALELAVDQR.[E]	1095	N-Term(TMT6plex); C3(Carbamidomethyl)	NP_082617.2	Ttc39c	3	3	5.30351	5.80707	0.501529	0.705362	-1.41771	1_KO_1-Way down vs 1_WT_Plate#1	-5.27188	2.62295	-0.503563	3	3	4.90365	5.80707	0.341262	0.534616	-1.8705	1_Dhep_1Way down vs 1_WT_Plate#1	-9.36859	2.67768	-0.903424	5	2	4.42971	5.01402	0.301462	0.666967	-1.49932	2_KO_Hyb down vs 2_WT_Hyb	-3.70203	1.64683	-0.584313	1	2	4.84128	5.39766	0.767556	0.680004	-1.47058	2_KO_B6_1Way down vs 2_WT_B6_Plate#2	-542912	251046	-0.556384	Ttc39c
[R].hPEmADQAHmPYTNAVIHEVQR.[F]	1096	N-Term(TMT6plex); M4(Oxidation); M10(Oxidation)	NP_034136.2	Cyp2d9	3	3	3.91928	4.23925	0.732997	0.801089	-1.2483	1_KO_1-Way down vs 1_WT_Plate#1	-6.71844	4.31151	-0.319966	3	3	3.46254	4.23925	0.525209	0.583697	-1.71322	1_Dhep_1Way down vs 1_WT_Plate#1	-14.71	5.01175	-0.776708	5	2	3.45531	3.79706	0.68294	0.789084	-1.26729	2_KO_Hyb down vs 2_WT_Hyb	-5.16869	3.2183	-0.341749	1	2	3.59541	3.9256	0.901781	0.79543	-1.25718	2_KO_B6_1Way down vs 2_WT_B6_Plate#2	-166141000	105119000	-0.330194	Cyp2d9
[K].vLVTIEEDDTVMEESVESHSk.[K]	1103	N-Term(TMT6plex); K21(TMT6plex)	NP_444409.1	Nans	3	3	5.31446	5.13784	0.283361	1.13023	1.13023	1_KO_1-Way up vs 1_WT_Plate#1	-1.16428	1.48727	0.176619	3	3	4.76374	5.13784	0.0770373	0.771586	-1.29603	1_Dhep_1Way down vs 1_WT_Plate#1	-1.75666	1.04582	-0.3741	5	2	5.42606	5.15262	0.0049506	1.20869	1.20869	2_KO_Hyb up vs 2_WT_Hyb	1.09167	1.33825	0.27344	1	2	5.2649	5.03976	0.19238	1.1689	1.1689	2_KO_B6_1Way up vs 2_WT_B6_Plate#2	-1.58739	2.16889	0.225148	Nans
[R].vmLDkWEQIVGQDSTLEIFR.[H]	1111	N-Term(TMT6plex); M2(Oxidation); K5(TMT6plex)	NP_803125.2	Cyp4a12a	3	3	5.21197	5.40065	0.890139	0.877408	-1.13972	1_KO_1-Way down vs 1_WT_Plate#1	-13.4445	10.3501	-0.18868	3	3	4.03542	5.40065	0.520644	0.388173	-2.57617	1_Dhep_1Way down vs 1_WT_Plate#1	-107.989	16.2715	-1.36523	5	2	3.65855	3.91397	0.841929	0.837745	-1.19368	2_KO_Hyb down vs 2_WT_Hyb	-10.4208	7.31348	-0.255418	1	2	2.17268	3.93277	0.666059	0.295229	-3.3872	2_KO_B6_1Way down vs 2_WT_B6_Plate#2	-1461550000000	127389000000	-1.7601	Cyp4a12a
[K].iWGFYEGPQPILAIMDPEIIk.[I]	1117	N-Term(TMT6plex); K21(TMT6plex)	NP_062766.2	Cyp3a25	3	3	4.98898	6.07821	0.00142254	0.470011	-2.12761	1_KO_1-Way down vs 1_WT_Plate#1	-2.77882	-1.629	-1.08923	3	3	5.70989	6.07821	0.0154205	0.774683	-1.29085	1_Dhep_1Way down vs 1_WT_Plate#1	-1.53746	-1.0838	-0.368322	5	2	4.44968	5.72726	0.00296086	0.412487	-2.42432	2_KO_Hyb down vs 2_WT_Hyb	-3.6977	-1.58945	-1.27758	1	2	3.81435	5.44883	0.0810304	0.322086	-3.10476	2_KO_B6_1Way down vs 2_WT_B6_Plate#2	-19.5929	2.03255	-1.63448	Cyp3a25
[K].dNYTALTELDAQIQEGEEFLTAR.[K]	1123	N-Term(TMT6plex)	XP_017167845.1	Gvin1	3	3	4.53021	4.32875	0.506054	1.14987	1.14987	1_KO_1-Way up vs 1_WT_Plate#1	-1.47958	1.95628	0.201466	3	3	3.98071	4.32875	0.354838	0.785654	-1.27283	1_Dhep_1Way down vs 1_WT_Plate#1	-2.41554	1.491	-0.348034	5	2	4.45332	3.18301	0.00488228	2.41214	2.41214	2_KO_Hyb up vs 2_WT_Hyb	1.50531	3.86528	1.27032	1	2	3.8619	3.59842	0.301146	1.20037	1.20037	2_KO_B6_1Way up vs 2_WT_B6_Plate#2	-2.73192	3.93639	0.263479	Gvin1
[K].tWGLFDGQIPLFVITDPETIk.[N]	1127	N-Term(TMT6plex); K21(TMT6plex)	NP_031846.2	Cyp3a16	3	3	3.85045	5.00505	0.423528	0.449193	-2.22621	1_KO_1-Way down vs 1_WT_Plate#1	-26.993	5.4465	-1.15459	3	3	4.5059	5.00505	0.751659	0.707524	-1.41338	1_Dhep_1Way down vs 1_WT_Plate#1	-24.0376	12.033	-0.499148	5	2	2.83047	4.41551	0.224254	0.333315	-3.00017	2_KO_Hyb down vs 2_WT_Hyb	-23.0048	2.5558	-1.58504	1	2	2.18866	3.96416	0.665593	0.292093	-3.42356	2_KO_B6_1Way down vs 2_WT_B6_Plate#2	-1784440000000	152245000000	-1.7755	Cyp3a16
[K].iSkPAPYWEGTAVINGEFk.[E]	1140	N-Term(TMT6plex); K3(TMT6plex); K19(TMT6plex)	NP_058044.1	Prdx4	3	3	5.96192	5.63887	0.339816	1.25098	1.25098	1_KO_1-Way up vs 1_WT_Plate#1	-1.41944	2.22135	0.323058	3	3	6.00857	5.63887	0.249024	1.29209	1.29209	1_Dhep_1Way up vs 1_WT_Plate#1	-1.31215	2.19063	0.369706	5	2	5.50744	5.74655	0.0580684	0.847267	-1.18027	2_KO_Hyb down vs 2_WT_Hyb	-1.40462	1.00832	-0.239112	1	2	5.3951	5.74243	0.0177176	0.786035	-1.27221	2_KO_B6_1Way down vs 2_WT_B6_Plate#2	-1.38529	-1.16835	-0.347334	Prdx4
[R].tDkVEVLQQVLLDQQVQFGR.[N]	1142	N-Term(TMT6plex); K3(TMT6plex)	NP_032548.2	Ltf	3	3	5.16859	3.37321	0.0012079	3.47106	3.47106	1_KO_1-Way up vs 1_WT_Plate#1	2.27696	5.29138	1.79537	3	3	3.73535	3.37321	0.242563	1.28533	1.28533	1_Dhep_1Way up vs 1_WT_Plate#1	-1.29396	2.13771	0.362136	5	2	5.05729	3.98195	0.0181654	2.10722	2.10722	2_KO_Hyb up vs 2_WT_Hyb	1.20996	3.66986	1.07534	1	2	4.53798	3.41	0.0744254	2.18551	2.18551	2_KO_B6_1Way up vs 2_WT_B6_Plate#2	-1.46942	7.01864	1.12797	Ltf
[K].sGTTWLSEIVDmVLNDGNVEk.[C]	1159	N-Term(TMT6plex); M12(Oxidation); K21(TMT6plex)	XP_006535213.1	Sult1b1	3	3	6.126	5.45188	0.0287353	1.59563	1.59563	1_KO_1-Way up vs 1_WT_Plate#1	1.0825	2.35197	0.674122	3	3	5.79843	5.45188	0.0463537	1.27151	1.27151	1_Dhep_1Way up vs 1_WT_Plate#1	1.00629	1.60664	0.346546	5	2	5.21233	5.29622	0.810406	0.943514	-1.05987	2_KO_Hyb down vs 2_WT_Hyb	-1.91387	1.70376	-0.0838847	1	2	5.61704	5.43295	0.262191	1.1361	1.1361	2_KO_B6_1Way up vs 2_WT_B6_Plate#2	-1.78719	2.30677	0.18409	Sult1b1
[K].gTSRPGTPSAEAASTSSTLR.[A]	1188	N-Term(TMT6plex)	NP_598562.1	Gtf2f1	3	3	3.24856	3.43668	0.694574	0.87775	-1.13928	1_KO_1-Way down vs 1_WT_Plate#1	-2.68544	2.06899	-0.188117	3	3	2.82811	3.43668	0.468679	0.655848	-1.52474	1_Dhep_1Way down vs 1_WT_Plate#1	-6.59516	2.83682	-0.608566	5	2	2.4328	2.5496	0.730313	0.922229	-1.08433	2_KO_Hyb down vs 2_WT_Hyb	-1.91891	1.63204	-0.116803	1	2	2.72391	2.40707	0.844148	1.2456	1.2456	2_KO_B6_1Way up vs 2_WT_B6_Plate#2	-56977.5	88402	0.316844	Gtf2f1
[K].skEDSVYEADLQYR.[V]	1210	N-Term(TMT6plex); K2(TMT6plex)	NP_001028400.2	Itga1	3	3	4.43721	4.46313	0.917283	0.982189	-1.01813	1_KO_1-Way down vs 1_WT_Plate#1	-1.59878	1.54233	-0.0259273	3	3	4.83782	4.46313	0.152621	1.29656	1.29656	1_Dhep_1Way up vs 1_WT_Plate#1	-1.16092	1.95158	0.374685	5	2	5.0241	4.71548	0.0882655	1.23853	1.23853	2_KO_Hyb up vs 2_WT_Hyb	-1.04739	1.60665	0.308625	1	2	4.87508	4.65391	0.634694	1.16568	1.16568	2_KO_B6_1Way up vs 2_WT_B6_Plate#2	-17.4661	23.7329	0.221168	Itga1
[R].lLVAEScGALAPYLPk.[E]	1211	N-Term(TMT6plex); C7(Carbamidomethyl); K16(TMT6plex)	XP_006529564.1	Relch	3	3	3.39356	3.93061	0.165678	0.689178	-1.451	1_KO_1-Way down vs 1_WT_Plate#1	-2.6716	1.26892	-0.537051	3	3	3.41045	3.93061	0.342438	0.697294	-1.43411	1_Dhep_1Way down vs 1_WT_Plate#1	-3.63551	1.76766	-0.52016	5	2	3.44968	3.22988	0.368117	1.16457	1.16457	2_KO_Hyb up vs 2_WT_Hyb	-1.27593	1.73046	0.219801	1	2	4.14887	3.62415	0.451878	1.43866	1.43866	2_KO_B6_1Way up vs 2_WT_B6_Plate#2	-36.8539	76.2779	0.524724	Relch
[R].vVDLLNQAALITNDSk.[I]	1229	N-Term(TMT6plex); K16(TMT6plex)	XP_006540395.1	Sympk	3	3	4.06453	3.43406	0.0820255	1.54807	1.54807	1_KO_1-Way up vs 1_WT_Plate#1	-1.09223	2.61755	0.630468	3	3	3.99097	3.43406	0.137812	1.47112	1.47112	1_Dhep_1Way up vs 1_WT_Plate#1	-1.21284	2.62481	0.556913	5	2	3.03528	2.44811	0.0240913	1.5023	1.5023	2_KO_Hyb up vs 2_WT_Hyb	1.08295	2.08403	0.587169	1	2	3.18342	3.07545	0.837627	1.07771	1.07771	2_KO_B6_1Way up vs 2_WT_B6_Plate#2	-35.5946	41.3416	0.107968	Sympk
[K].eAAALGSHGScSSEVEk.[E]	1230	N-Term(TMT6plex); C11(Carbamidomethyl); K17(TMT6plex)	NP_077135.1	Atp6v1g1	3	3	4.96615	4.36068	0.425607	1.52148	1.52148	1_KO_1-Way up vs 1_WT_Plate#1	-2.448	5.66685	0.605472	3	3	4.93312	4.36068	0.416091	1.48704	1.48704	1_Dhep_1Way up vs 1_WT_Plate#1	-2.26806	5.01533	0.572441	5	2	3.78932	3.55835	0.358329	1.17362	1.17362	2_KO_Hyb up vs 2_WT_Hyb	-1.28004	1.7631	0.230967	1	2	3.84995	3.72917	0.0481034	1.08732	1.08732	2_KO_B6_1Way up vs 2_WT_B6_Plate#2	1.00319	1.1785	0.120777	Atp6v1g1
[R].lTGLLDLALEkDYVR.[T]	1231	N-Term(TMT6plex); K11(TMT6plex)	NP_001153624.1	Amy2a2	3	3	2.94019	3.09072	0.631562	0.900925	-1.10997	1_KO_1-Way down vs 1_WT_Plate#1	-1.94093	1.57539	-0.150522	3	3	4.76325	3.09072	0.155075	3.18775	3.18775	1_Dhep_1Way up vs 1_WT_Plate#1	-1.97452	20.0645	1.67254	5	2	3.12922	4.90053	0.162288	0.292942	-3.41364	2_KO_Hyb down vs 2_WT_Hyb	-23.4354	2.01112	-1.77131	1	2	2.75137	3.56206	0.363051	0.570107	-1.75406	2_KO_B6_1Way down vs 2_WT_B6_Plate#2	-170.931	55.5565	-0.810694	Amy2a2
[K].sYIQAVEDLNNLFFLR.[V]	1238	N-Term(TMT6plex)	NP_758510.2	Cyp4a12b	3	3	3.19483	3.27155	0.820732	0.948212	-1.05462	1_KO_1-Way down vs 1_WT_Plate#1	-1.94147	1.74559	-0.0767177	3	3	2.89815	3.27155	0.477265	0.771959	-1.29541	1_Dhep_1Way down vs 1_WT_Plate#1	-3.2424	1.93221	-0.373404	5	2	3.25594	2.44419	0.166902	1.75534	1.75534	2_KO_Hyb up vs 2_WT_Hyb	-1.39385	4.29475	0.811748	1	2	2.24042	2.99811	0.757621	0.591441	-1.69078	2_KO_B6_1Way down vs 2_WT_B6_Plate#2	-29427900	10294000	-0.757693	Cyp4a12b
[R].dIFGLGPVLVLDAAALk.[A]	1239	N-Term(TMT6plex); K17(TMT6plex)	NP_080179.1	Ifrd2	3	3	2.52026	1.89719	0.115334	1.54015	1.54015	1_KO_1-Way up vs 1_WT_Plate#1	-1.18045	2.8001	0.62307	3	3	2.4783	1.89719	0.18705	1.496	1.496	1_Dhep_1Way up vs 1_WT_Plate#1	-1.35064	3.02274	0.581106	5	2	3.11956	3.65729	0.0316573	0.688857	-1.45168	2_KO_Hyb down vs 2_WT_Hyb	-2.00737	-1.04982	-0.537724	1	2	3.45937	4.03446	0.450375	0.671244	-1.48977	2_KO_B6_1Way down vs 2_WT_B6_Plate#2	-113.261	51.0318	-0.575091	Ifrd2
[R].aVEDVLETLSDIDEmSR.[R]	1240	N-Term(TMT6plex); M15(Oxidation)	NP_081024.3	Ints1	3	3	4.43035	3.98046	0.29903	1.36594	1.36594	1_KO_1-Way up vs 1_WT_Plate#1	-1.51332	2.82353	0.449889	3	3	4.3254	3.98046	0.36327	1.2701	1.2701	1_Dhep_1Way up vs 1_WT_Plate#1	-1.50456	2.4271	0.344944	5	2	2.84535	1.74713	0.0457212	2.1409	2.1409	2_KO_Hyb up vs 2_WT_Hyb	1.02154	4.48682	1.09822	1	2	2.53057	2.92228	0.813541	0.762224	-1.31195	2_KO_B6_1Way down vs 2_WT_B6_Plate#2	-121992	70875.4	-0.391714	Ints1
[K].sDkPASTSGTGFGDk.[F]	1253	N-Term(TMT6plex); K3(TMT6plex); K15(TMT6plex)	NP_786925.2	Nup153	3	3	4.01754	3.32476	0.0857318	1.6164	1.6164	1_KO_1-Way up vs 1_WT_Plate#1	-1.1131	2.90824	0.692783	3	3	3.70091	3.32476	0.355185	1.29788	1.29788	1_Dhep_1Way up vs 1_WT_Plate#1	-1.54076	2.5954	0.376156	5	2	3.92266	3.29878	0.146416	1.54101	1.54101	2_KO_Hyb up vs 2_WT_Hyb	-1.23931	2.94301	0.623875	1	2	4.30336	3.69573	0.522261	1.52375	1.52375	2_KO_B6_1Way up vs 2_WT_B6_Plate#2	-204.05	473.769	0.60763	Nup153
[K].eIEIDIEPTDkVER.[I]	1261	N-Term(TMT6plex); K11(TMT6plex)	NP_032709.1	Nedd8	3	3	3.34454	2.98974	0.441149	1.27881	1.27881	1_KO_1-Way up vs 1_WT_Plate#1	-1.73924	2.84426	0.354797	3	3	3.61232	2.98974	0.180199	1.53963	1.53963	1_Dhep_1Way up vs 1_WT_Plate#1	-1.35976	3.22325	0.622581	5	2	3.38826	3.29291	0.481912	1.06832	1.06832	2_KO_Hyb up vs 2_WT_Hyb	-1.17076	1.33621	0.095349	1	2	3.53731	3.65837	0.394231	0.919512	-1.08753	2_KO_B6_1Way down vs 2_WT_B6_Plate#2	-2.32539	1.96613	-0.12106	Nedd8
[K].aVSQDQAGHEDWEVVSR.[H]	1272	N-Term(TMT6plex)	NP_780305.1	Stbd1	3	3	5.41022	5.88692	0.200502	0.718623	-1.39155	1_KO_1-Way down vs 1_WT_Plate#1	-2.53348	1.30834	-0.476693	3	3	5.33186	5.88692	0.23533	0.68063	-1.46923	1_Dhep_1Way down vs 1_WT_Plate#1	-3.1587	1.46329	-0.555058	5	2	4.40739	5.53413	0.0601266	0.457949	-2.18365	2_KO_Hyb down vs 2_WT_Hyb	-5.00598	1.04984	-1.12674	1	2	4.4817	5.34613	0.52287	0.549265	-1.82061	2_KO_B6_1Way down vs 2_WT_B6_Plate#2	-6503.05	1961.92	-0.864426	Stbd1
[R].qGILQPEkPIVLk.[V]	1284	N-Term(TMT6plex); K8(TMT6plex); K13(TMT6plex)	NP_796354.1	Cyp3a44	3	3	6.5639	7.22141	0.1501	0.633972	-1.57736	1_KO_1-Way down vs 1_WT_Plate#1	-3.21421	1.29186	-0.657509	3	3	6.7024	7.22141	0.315241	0.697855	-1.43296	1_Dhep_1Way down vs 1_WT_Plate#1	-3.4225	1.66677	-0.519001	5	2	3.63187	6.20709	0.0402593	0.167796	-5.95962	2_KO_Hyb down vs 2_WT_Hyb	-31.5922	-1.12424	-2.57522	1	2	3.68644	5.35931	0.577423	0.313628	-3.18849	2_KO_B6_1Way down vs 2_WT_B6_Plate#2	-483178000	47526500	-1.67288	Cyp3a44
[K].vkDFANVYVDAVk.[D]	1288	N-Term(TMT6plex); K2(TMT6plex); K13(TMT6plex)	NP_033822.2	Apoa1	3	3	4.55192	4.46457	0.795626	1.06241	1.06241	1_KO_1-Way up vs 1_WT_Plate#1	-1.7275	1.94987	0.0873463	3	3	5.46867	4.46457	0.0295	2.00569	2.00569	1_Dhep_1Way up vs 1_WT_Plate#1	1.11983	3.59235	1.0041	5	2	4.14063	4.42898	0.501423	0.818838	-1.22124	2_KO_Hyb down vs 2_WT_Hyb	-2.48272	1.66465	-0.28835	1	2	4.40414	4.74819	0.613862	0.787825	-1.26932	2_KO_B6_1Way down vs 2_WT_B6_Plate#2	-100.09	62.1224	-0.344054	Apoa1
[K].dTTEkELLDSYIDGR.[I]	1304	N-Term(TMT6plex); K5(TMT6plex)	NP_034298.1	F2	3	3	4.67446	4.49335	0.292554	1.13376	1.13376	1_KO_1-Way up vs 1_WT_Plate#1	-1.17619	1.51189	0.181113	3	3	4.95947	4.49335	0.043304	1.38139	1.38139	1_Dhep_1Way up vs 1_WT_Plate#1	1.01586	1.87843	0.466117	5	2	4.14016	3.79643	0.0712755	1.26903	1.26903	2_KO_Hyb up vs 2_WT_Hyb	-1.03047	1.65952	0.34373	1	2	3.84448	4.16156	0.203104	0.802696	-1.2458	2_KO_B6_1Way down vs 2_WT_B6_Plate#2	-3.13371	2.01911	-0.317075	F2
[R].dkGFFGFLLPESQIR.[Q]	1315	N-Term(TMT6plex); K2(TMT6plex)	NP_083982.1	Cpb1	3	3	2.58916	3.02053	0.419435	0.741559	-1.34851	1_KO_1-Way down vs 1_WT_Plate#1	-3.39509	1.86699	-0.431366	3	3	4.32857	3.02053	0.220119	2.47606	2.47606	1_Dhep_1Way up vs 1_WT_Plate#1	-2.28625	14.0167	1.30804	5	2	2.98362	3.89765	0.209166	0.5307	-1.8843	2_KO_Hyb down vs 2_WT_Hyb	-5.83467	1.64329	-0.914032	1	2	3.17519	2.96234	0.756004	1.15897	1.15897	2_KO_B6_1Way up vs 2_WT_B6_Plate#2	-90.1627	121.108	0.212844	Cpb1
[R].iLASGDNQGIPILSNIk.[L]	1318	N-Term(TMT6plex); K17(TMT6plex)	NP_032516.2	Lcat	3	3	4.23836	4.56181	0.093569	0.799156	-1.25132	1_KO_1-Way down vs 1_WT_Plate#1	-1.66243	1.06171	-0.323452	3	3	4.91393	4.56181	0.194666	1.27644	1.27644	1_Dhep_1Way up vs 1_WT_Plate#1	-1.21095	1.97299	0.352122	5	2	3.74648	3.99228	0.223147	0.843348	-1.18575	2_KO_Hyb down vs 2_WT_Hyb	-1.6248	1.15562	-0.2458	1	2	3.39408	3.91963	0.11654	0.694695	-1.43948	2_KO_B6_1Way down vs 2_WT_B6_Plate#2	-3.39125	1.63662	-0.525549	Lcat
[R].sQHQGPDDIYLDDLk.[A]	1323	N-Term(TMT6plex); K15(TMT6plex)	NP_001158357.1	Lpin2	3	3	6.1563	6.23924	0.772426	0.944126	-1.05918	1_KO_1-Way down vs 1_WT_Plate#1	-1.7742	1.58148	-0.0829487	3	3	5.69132	6.23924	0.0846046	0.684003	-1.46198	1_Dhep_1Way down vs 1_WT_Plate#1	-2.32074	1.08578	-0.547925	5	2	3.35704	3.58912	0.558817	0.85141	-1.17452	2_KO_Hyb down vs 2_WT_Hyb	-2.27387	1.64833	-0.232074	1	2	4.45811	4.10969	0.818618	1.27317	1.27317	2_KO_B6_1Way up vs 2_WT_B6_Plate#2	-27885.4	45200.9	0.34842	Lpin2
[K].gGSLGENQEkEEEk.[G]	1331	N-Term(TMT6plex); K10(TMT6plex); K14(TMT6plex)	XP_017176807.1	Cald1	3	3	5.90803	5.54478	0.282125	1.28632	1.28632	1_KO_1-Way up vs 1_WT_Plate#1	-1.36497	2.25851	0.363252	3	3	4.79659	5.54478	0.0425295	0.59535	-1.67968	1_Dhep_1Way down vs 1_WT_Plate#1	-2.74262	-1.0287	-0.74819	5	2	3.04602	3.16596	0.794745	0.920226	-1.08669	2_KO_Hyb down vs 2_WT_Hyb	-2.36771	2.00501	-0.11994	1	2	5.28836	5.30798	0.978576	0.986487	-1.0137	2_KO_B6_1Way down vs 2_WT_B6_Plate#2	-172.16	167.539	-0.0196274	Cald1
[R].eEAAPPTPAPDDLAQLk.[N]	1332	N-Term(TMT6plex); K17(TMT6plex)	NP_080278.3	Mtdh	3	3	4.94498	5.44286	0.00144319	0.708145	-1.41214	1_KO_1-Way down vs 1_WT_Plate#1	-1.5962	-1.2493	-0.497883	3	3	5.05201	5.44286	0.0246432	0.762679	-1.31117	1_Dhep_1Way down vs 1_WT_Plate#1	-1.6244	-1.05834	-0.390852	5	2	4.04036	5.03864	0.0716845	0.500595	-1.99762	2_KO_Hyb down vs 2_WT_Hyb	-4.36085	1.09281	-0.998285	1	2	4.63105	4.91801	0.0993336	0.819623	-1.22007	2_KO_B6_1Way down vs 2_WT_B6_Plate#2	-1.81575	1.21979	-0.286967	Mtdh
[K].aASNcGIVESILNWVk.[F]	1339	N-Term(TMT6plex); C5(Carbamidomethyl); K16(TMT6plex)	NP_033435.2	Top2b	3	3	4.91383	4.4215	0.179674	1.40672	1.40672	1_KO_1-Way up vs 1_WT_Plate#1	-1.27395	2.52096	0.49233	3	3	5.00579	4.4215	0.144338	1.49931	1.49931	1_Dhep_1Way up vs 1_WT_Plate#1	-1.24088	2.7894	0.584295	5	2	4.24313	3.29799	0.10695	1.92537	1.92537	2_KO_Hyb up vs 2_WT_Hyb	-1.22508	4.54142	0.945136	1	2	4.48696	3.86275	0.530751	1.54136	1.54136	2_KO_B6_1Way up vs 2_WT_B6_Plate#2	-276.832	657.699	0.624207	Top2b
[R].kVYFHTDAAQAVGk.[I]	1350	N-Term(TMT6plex); K1(TMT6plex); K14(TMT6plex)	NP_035041.2	Nfs1	3	3	3.82065	4.15712	0.0605198	0.791977	-1.26266	1_KO_1-Way down vs 1_WT_Plate#1	-1.62091	1.01668	-0.336469	3	3	4.55621	4.15712	0.0221447	1.31868	1.31868	1_Dhep_1Way up vs 1_WT_Plate#1	1.06726	1.62933	0.399093	5	2	4.12117	4.41568	0.283173	0.815346	-1.22647	2_KO_Hyb down vs 2_WT_Hyb	-1.89783	1.26166	-0.294515	1	2	3.77787	4.16023	0.104762	0.767177	-1.30348	2_KO_B6_1Way down vs 2_WT_B6_Plate#2	-2.28022	1.34205	-0.382369	Nfs1
[K].nLDTGEEIPLSLAEEk.[L]	1356	N-Term(TMT6plex); K16(TMT6plex)	XP_006527763.1	Wdr44	3	3	2.4702	2.55241	0.736282	0.944612	-1.05864	1_KO_1-Way down vs 1_WT_Plate#1	-1.64065	1.46394	-0.0822069	3	3	2.09329	2.55241	0.0972192	0.727433	-1.3747	1_Dhep_1Way down vs 1_WT_Plate#1	-2.07065	1.0957	-0.459114	5	2	3.38045	3.84729	0.212495	0.723548	-1.38208	2_KO_Hyb down vs 2_WT_Hyb	-2.47403	1.29521	-0.466838	1	2	3.15677	3.95619	0.237216	0.57458	-1.7404	2_KO_B6_1Way down vs 2_WT_B6_Plate#2	-27.2808	9.00652	-0.799421	Wdr44
[K].nLQEILDYIGHSVEk.[H]	1358	N-Term(TMT6plex); K15(TMT6plex)	NP_031840.1	Cyp2b19	3	3	4.23408	4.2237	0.988713	1.00722	1.00722	1_KO_1-Way up vs 1_WT_Plate#1	-3.743	3.79723	0.0103777	3	3	5.235	4.2237	0.173677	2.01573	2.01573	1_Dhep_1Way up vs 1_WT_Plate#1	-1.6103	6.5429	1.0113	5	2	2.73498	2.99835	0.76021	0.833141	-1.20028	2_KO_Hyb down vs 2_WT_Hyb	-5.14587	3.57187	-0.263368	1	2	1.88944	2.86676	0.466718	0.507922	-1.96881	2_KO_B6_1Way down vs 2_WT_B6_Plate#2	-4577.7	1180.98	-0.977322	Cyp2b19
[K].lVNSLYPEGSkPVk.[V]	1370	N-Term(TMT6plex); K11(TMT6plex); K14(TMT6plex)	NP_035656.1	Tagln	3	3	5.69984	4.57992	0.00723426	2.17335	2.17335	1_KO_1-Way up vs 1_WT_Plate#1	1.41826	3.33045	1.11992	3	3	5.33931	4.57992	0.112586	1.69277	1.69277	1_Dhep_1Way up vs 1_WT_Plate#1	-1.21481	3.48098	0.759384	5	2	5.14938	4.01719	0.0121336	2.19192	2.19192	2_KO_Hyb up vs 2_WT_Hyb	1.29605	3.70706	1.1322	1	2	4.68832	4.51127	0.913671	1.13057	1.13057	2_KO_B6_1Way up vs 2_WT_B6_Plate#2	-81262.3	103868	0.177046	Tagln
[K].qHLNNmEAQLASQSTQR.[T]	1371	N-Term(TMT6plex); M6(Oxidation)	NP_598541.3	Tpr	3	3	4.69077	3.79359	0.0581149	1.86242	1.86242	1_KO_1-Way up vs 1_WT_Plate#1	-1.03493	3.58977	0.897179	3	3	4.43767	3.79359	0.154797	1.56274	1.56274	1_Dhep_1Way up vs 1_WT_Plate#1	-1.2987	3.17163	0.644077	5	2	4.22385	3.06436	0.0107629	2.23378	2.23378	2_KO_Hyb up vs 2_WT_Hyb	1.32544	3.76464	1.15949	1	2	4.49231	3.63156	0.497645	1.81598	1.81598	2_KO_B6_1Way up vs 2_WT_B6_Plate#2	-1020.78	3366.3	0.860746	Tpr
[K].nYTDDAIETDDLTIk.[L]	1375	N-Term(TMT6plex); K15(TMT6plex)	NP_036099.1	Psma7	3	3	6.16165	5.77691	0.439531	1.30562	1.30562	1_KO_1-Way up vs 1_WT_Plate#1	-1.81636	3.09627	0.384739	3	3	6.12926	5.77691	0.479064	1.27664	1.27664	1_Dhep_1Way up vs 1_WT_Plate#1	-1.86885	3.04586	0.352349	5	2	5.30285	5.3409	0.73837	0.973967	-1.02673	2_KO_Hyb down vs 2_WT_Hyb	-1.24406	1.18013	-0.0380552	1	2	5.51063	5.45156	0.447594	1.04179	1.04179	2_KO_B6_1Way up vs 2_WT_B6_Plate#2	-1.49182	1.61912	0.0590697	Psma7
[R].fGNQADHFLGSLAFAk.[L]	1390	N-Term(TMT6plex); K16(TMT6plex)	NP_536711.3	Pofut1	3	3	3.58079	3.47238	0.67583	1.07804	1.07804	1_KO_1-Way up vs 1_WT_Plate#1	-1.4743	1.71338	0.108407	3	3	3.82982	3.47238	0.134915	1.28115	1.28115	1_Dhep_1Way up vs 1_WT_Plate#1	-1.12772	1.85097	0.357435	5	2	3.54368	4.05137	0.167459	0.703345	-1.42178	2_KO_Hyb down vs 2_WT_Hyb	-2.49029	1.23193	-0.507695	1	2	3.45964	3.06499	0.649248	1.31463	1.31463	2_KO_B6_1Way up vs 2_WT_B6_Plate#2	-217.774	376.367	0.394653	Pofut1
[R].gTGGVDTAAVGGVFDVSNADR.[L]	1398	N-Term(TMT6plex)	NP_067248.1	Ckb	3	3	5.14822	3.90884	0.00627619	2.36096	2.36096	1_KO_1-Way up vs 1_WT_Plate#1	1.49957	3.71716	1.23937	3	3	4.28164	3.90884	0.0107756	1.29486	1.29486	1_Dhep_1Way up vs 1_WT_Plate#1	1.10426	1.51836	0.372796	5	2	3.97809	3.45287	0.0876089	1.43915	1.43915	2_KO_Hyb up vs 2_WT_Hyb	-1.08066	2.23822	0.525221	1	2	4.12049	3.56089	0.208984	1.47386	1.47386	2_KO_B6_1Way up vs 2_WT_B6_Plate#2	-3.63546	7.89712	0.559595	Ckb
[R].kASDVVAVRDALGPEGR.[G]	1408	N-Term(TMT6plex); K1(TMT6plex)	XP_006501198.1	Pklr	3	3	4.40131	5.97729	0.00150587	0.335414	-2.98139	1_KO_1-Way down vs 1_WT_Plate#1	-4.41315	-2.01413	-1.57598	3	3	5.13597	5.97729	0.0193145	0.558133	-1.79169	1_Dhep_1Way down vs 1_WT_Plate#1	-2.74744	-1.16841	-0.841318	5	2	4.11283	4.91723	0.0240006	0.5726	-1.74642	2_KO_Hyb down vs 2_WT_Hyb	-2.73326	-1.11588	-0.804401	1	2	4.66563	5.73267	0.0952941	0.477296	-2.09514	2_KO_B6_1Way down vs 2_WT_B6_Plate#2	-8.6447	1.96936	-1.06704	Pklr
[K].lSGWGNVSkPAGTTk.[S]	1417	N-Term(TMT6plex); K9(TMT6plex); K15(TMT6plex)	XP_006529527.1	Gigyf2	3	3	3.58954	3.56113	0.877307	1.01989	1.01989	1_KO_1-Way up vs 1_WT_Plate#1	-1.36705	1.42196	0.02841	3	3	3.08462	3.56113	0.0132003	0.718713	-1.39138	1_Dhep_1Way down vs 1_WT_Plate#1	-1.7268	-1.1211	-0.476512	5	2	2.6038	2.5883	0.947207	1.0108	1.0108	2_KO_Hyb up vs 2_WT_Hyb	-1.47113	1.50308	0.0154995	1	2	2.04197	2.66691	0.687251	0.648448	-1.54214	2_KO_B6_1Way down vs 2_WT_B6_Plate#2	-45286.4	19042.2	-0.624938	Gigyf2
[K].aVLAELPQQVVQYFk.[H]	1426	N-Term(TMT6plex); K15(TMT6plex)	NP_705727.1	Cpne2	2	3	1.54306	1.94104	0.244081	0.758917	-1.31767	1_KO_1-Way down vs 1_WT_Plate#1	-2.41865	1.39303	-0.397986	3	3	2.35332	1.94104	0.251495	1.33078	1.33078	1_Dhep_1Way up vs 1_WT_Plate#1	-1.35883	2.40646	0.412276	5	2	2.47055	2.52044	0.820573	0.966013	-1.03518	2_KO_Hyb down vs 2_WT_Hyb	-1.50146	1.40113	-0.0498848	1	2	2.09753	2.6439	0.365733	0.684741	-1.46041	2_KO_B6_1Way down vs 2_WT_B6_Plate#2	-32.9063	15.4288	-0.54637	Cpne2
[K].aIIDAIEEFVQkk.[S]	1427	N-Term(TMT6plex); K12(TMT6plex); K13(TMT6plex)	XP_006522455.1	Parp14	3	3	4.83258	4.79568	0.765101	1.02591	1.02591	1_KO_1-Way up vs 1_WT_Plate#1	-1.21707	1.28095	0.0368989	3	3	4.39507	4.79568	0.0261229	0.757535	-1.32007	1_Dhep_1Way down vs 1_WT_Plate#1	-1.65094	-1.05551	-0.400615	---	---	---	---	---	---	---	---	---	---	---	---	---	---	---	---	---	---	---	---	---	---	Parp14
[R].gDHEkGEmGLGAVPGR.[Q]	1434	N-Term(TMT6plex); K5(TMT6plex); M8(Oxidation)	NP_080877.3	Hyi	3	3	3.33577	3.78122	0.119427	0.734357	-1.36174	1_KO_1-Way down vs 1_WT_Plate#1	-2.10165	1.13338	-0.445447	3	3	6.23882	3.78122	0.000561652	5.49303	5.49303	1_Dhep_1Way up vs 1_WT_Plate#1	3.42327	8.81422	2.4576	5	2	5.2915	6.07748	0.00448879	0.579959	-1.72426	2_KO_Hyb down vs 2_WT_Hyb	-2.2952	-1.29535	-0.785978	1	2	2.82005	2.79286	0.475221	1.01903	1.01903	2_KO_B6_1Way up vs 2_WT_B6_Plate#2	-1.22467	1.27171	0.0271899	Hyi
[R].dVLVSGYHYFNALk.[Q]	1436	N-Term(TMT6plex); K14(TMT6plex)	XP_006540490.1	Sult2a8	3	3	3.27465	5.50262	0.0350785	0.213459	-4.68475	1_KO_1-Way down vs 1_WT_Plate#1	-18.4083	-1.19222	-2.22797	3	3	4.75698	5.50262	0.445419	0.596401	-1.67672	1_Dhep_1Way down vs 1_WT_Plate#1	-9.15179	3.25524	-0.745645	5	2	2.39409	4.30841	0.0214227	0.265297	-3.76936	2_KO_Hyb down vs 2_WT_Hyb	-10.589	-1.34177	-1.91432	1	2	2.31761	4.52803	0.396334	0.216071	-4.62811	2_KO_B6_1Way down vs 2_WT_B6_Plate#2	-5420740	253076	-2.21042	Sult2a8
[K].aDSLFPVVSAASIFAk.[V]	1440	N-Term(TMT6plex); K16(TMT6plex)	XP_011246799.1	Rnaseh2a	3	3	2.75349	2.14294	0.015528	1.52684	1.52684	1_KO_1-Way up vs 1_WT_Plate#1	1.14201	2.04136	0.610552	3	3	2.59116	2.14294	0.0339041	1.36435	1.36435	1_Dhep_1Way up vs 1_WT_Plate#1	1.0392	1.79125	0.448217	5	2	3.42222	3.21069	0.445427	1.15791	1.15791	2_KO_Hyb up vs 2_WT_Hyb	-1.36154	1.8255	0.211525	1	2	3.945	3.42799	0.00682982	1.43098	1.43098	2_KO_B6_1Way up vs 2_WT_B6_Plate#2	1.36276	1.50263	0.517009	Rnaseh2a
[R].ekQSEDTNPESk.[E]	1465	N-Term(TMT6plex); K2(TMT6plex); K12(TMT6plex)	XP_006534073.1	Luc7l3	3	3	4.79436	4.75272	0.746897	1.02928	1.02928	1_KO_1-Way up vs 1_WT_Plate#1	-1.22488	1.29765	0.0416356	3	3	4.38267	4.75272	0.0116501	0.773757	-1.29239	1_Dhep_1Way down vs 1_WT_Plate#1	-1.5192	-1.09945	-0.370047	5	2	4.24941	4.17679	0.80401	1.05162	1.05162	2_KO_Hyb up vs 2_WT_Hyb	-1.55915	1.72428	0.0726185	1	2	4.51849	4.27614	0.284257	1.18291	1.18291	2_KO_B6_1Way up vs 2_WT_B6_Plate#2	-2.34873	3.28655	0.242345	Luc7l3
[K].iTPENLPQILLQLk.[R]	1470	N-Term(TMT6plex); K14(TMT6plex)	NP_034901.2	Matr3	3	3	5.16251	4.30545	0.0931503	1.81134	1.81134	1_KO_1-Way up vs 1_WT_Plate#1	-1.17034	3.83985	0.857059	3	3	4.87584	4.30545	0.234797	1.48493	1.48493	1_Dhep_1Way up vs 1_WT_Plate#1	-1.47716	3.25715	0.57039	5	2	4.7493	3.70679	0.0518137	2.05981	2.05981	2_KO_Hyb up vs 2_WT_Hyb	-1.00837	4.27831	1.04251	1	2	4.38484	3.93368	0.638862	1.36714	1.36714	2_KO_B6_1Way up vs 2_WT_B6_Plate#2	-373.837	698.726	0.451159	Matr3
[R].sGDSEVYQMGDVSQk.[T]	1472	N-Term(TMT6plex); K15(TMT6plex)	XP_006506393.1	Ssbp1	3	3	4.75886	4.7555	0.980843	1.00233	1.00233	1_KO_1-Way up vs 1_WT_Plate#1	-1.28479	1.29079	0.0033574	3	3	5.22987	4.7555	0.0088857	1.38931	1.38931	1_Dhep_1Way up vs 1_WT_Plate#1	1.14699	1.68283	0.474368	5	2	4.38418	4.45459	0.605002	0.952368	-1.05001	2_KO_Hyb down vs 2_WT_Hyb	-1.31819	1.19561	-0.0704085	1	2	4.03907	4.32152	0.252206	0.822195	-1.21626	2_KO_B6_1Way down vs 2_WT_B6_Plate#2	-3.44281	2.32735	-0.282448	Ssbp1
[K].sHLLNccPHDVLSGTR.[M]	1479	N-Term(TMT6plex); C6(Carbamidomethyl); C7(Carbamidomethyl)	XP_006505810.1	Luc7l2	3	3	5.88006	5.73256	0.359833	1.10765	1.10765	1_KO_1-Way up vs 1_WT_Plate#1	-1.18824	1.45783	0.147501	3	3	5.33072	5.73256	0.00402165	0.756889	-1.3212	1_Dhep_1Way down vs 1_WT_Plate#1	-1.50482	-1.15998	-0.401846	5	2	4.50683	4.51758	0.95727	0.992581	-1.00747	2_KO_Hyb down vs 2_WT_Hyb	-1.41531	1.39439	-0.0107434	1	2	4.74756	4.70497	0.898533	1.02996	1.02996	2_KO_B6_1Way up vs 2_WT_B6_Plate#2	-10.0108	10.6196	0.0425846	Luc7l2
[R].gQESAGIVTSDGSAVPk.[F]	1510	N-Term(TMT6plex); K17(TMT6plex)	NP_742158.1	Ppat	3	3	4.71594	4.84834	0.275451	0.912311	-1.09612	1_KO_1-Way down vs 1_WT_Plate#1	-1.34131	1.11639	-0.132403	3	3	4.49212	4.84834	0.0134711	0.781207	-1.28007	1_Dhep_1Way down vs 1_WT_Plate#1	-1.50583	-1.08816	-0.356223	5	2	4.22513	4.52108	0.234134	0.81454	-1.22769	2_KO_Hyb down vs 2_WT_Hyb	-1.813	1.20288	-0.295943	1	2	3.76303	4.46143	0.0757364	0.616257	-1.6227	2_KO_B6_1Way down vs 2_WT_B6_Plate#2	-3.38489	1.28549	-0.698395	Ppat
[R].eAMDPIAELLSQLSGVR.[R]	1513	N-Term(TMT6plex)	NP_062689.2	Kcmf1	3	3	3.05623	4.19762	0.170156	0.45332	-2.20595	1_KO_1-Way down vs 1_WT_Plate#1	-8.21656	1.6885	-1.1414	3	3	3.32553	4.19762	0.252126	0.546353	-1.83032	1_Dhep_1Way down vs 1_WT_Plate#1	-6.42101	1.91668	-0.872096	5	2	3.85901	3.33359	0.169842	1.43935	1.43935	2_KO_Hyb up vs 2_WT_Hyb	-1.24587	2.5811	0.525415	1	2	4.55667	4.32004	0.75068	1.17824	1.17824	2_KO_B6_1Way up vs 2_WT_B6_Plate#2	-131.975	183.214	0.236631	Kcmf1
[R].aLLkDQQPGTFLLR.[F]	1514	N-Term(TMT6plex); K4(TMT6plex)	NP_001192242.1	Stat1	3	3	5.21505	4.99346	0.0623994	1.16602	1.16602	1_KO_1-Way up vs 1_WT_Plate#1	-1.01283	1.37706	0.221597	3	3	4.64293	4.99346	0.0210569	0.784296	-1.27503	1_Dhep_1Way down vs 1_WT_Plate#1	-1.53095	-1.06189	-0.350529	5	2	5.12368	4.30568	0.254984	1.76297	1.76297	2_KO_Hyb up vs 2_WT_Hyb	-1.76288	5.47913	0.818007	1	2	4.84542	4.55298	0.263121	1.22471	1.22471	2_KO_B6_1Way up vs 2_WT_B6_Plate#2	-2.52659	3.78965	0.292436	Stat1
[K].vIEGQTDPDYQLLGQR.[L]	1524	N-Term(TMT6plex)	NP_038703.3	Sptb	3	3	2.89008	3.44882	0.172018	0.678896	-1.47298	1_KO_1-Way down vs 1_WT_Plate#1	-2.81397	1.29696	-0.558737	3	3	4.05113	3.44882	0.256143	1.51815	1.51815	1_Dhep_1Way up vs 1_WT_Plate#1	-1.58107	3.64401	0.602314	5	2	2.81214	2.78975	0.951905	1.01564	1.01564	2_KO_Hyb up vs 2_WT_Hyb	-1.84729	1.90553	0.0223897	1	2	2.23736	3.21642	0.199076	0.507311	-1.97118	2_KO_B6_1Way down vs 2_WT_B6_Plate#2	-32.0255	8.24221	-0.979059	Sptb
[K].kcEAFLPFSTGk.[R]	1535	N-Term(TMT6plex); K1(TMT6plex); C2(Carbamidomethyl); K12(TMT6plex)	XP_011248733.1	Cyp2b9	3	3	3.78565	4.97607	0.390953	0.438177	-2.28218	1_KO_1-Way down vs 1_WT_Plate#1	-24.7527	4.75249	-1.19041	3	3	5.49353	4.97607	0.752207	1.43144	1.43144	1_Dhep_1Way up vs 1_WT_Plate#1	-13.2732	27.1971	0.517465	5	2	3.67955	3.50482	0.358627	1.12875	1.12875	2_KO_Hyb up vs 2_WT_Hyb	-1.20561	1.53605	0.174731	1	2	4.53021	5.36867	0.776939	0.55924	-1.78814	2_KO_B6_1Way down vs 2_WT_B6_Plate#2	-1066050000	333406000	-0.838461	Cyp2b9
[K].sVQYDDVPEYkDR.[L]	1537	N-Term(TMT6plex); K11(TMT6plex)	NP_033785.1	Alcam	3	3	5.8158	5.05929	0.056013	1.6894	1.6894	1_KO_1-Way up vs 1_WT_Plate#1	-1.02187	2.91647	0.756507	3	3	5.48545	5.05929	0.0448375	1.34365	1.34365	1_Dhep_1Way up vs 1_WT_Plate#1	1.01107	1.78563	0.426157	5	2	5.96763	4.69581	0.000664619	2.41466	2.41466	2_KO_Hyb up vs 2_WT_Hyb	1.78527	3.26595	1.27182	1	2	5.65345	4.36833	0.0693297	2.43702	2.43702	2_KO_B6_1Way up vs 2_WT_B6_Plate#2	-1.41443	8.40038	1.28512	Alcam
[K].vAQLDTSQWPLLLk.[N]	1543	N-Term(TMT6plex); K14(TMT6plex)	XP_006528086.1	Dkc1	3	3	4.37888	4.11422	0.434376	1.20136	1.20136	1_KO_1-Way up vs 1_WT_Plate#1	-1.49684	2.16033	0.264663	3	3	4.54184	4.11422	0.333567	1.34502	1.34502	1_Dhep_1Way up vs 1_WT_Plate#1	-1.57237	2.84452	0.427623	5	2	4.94935	3.58578	0.00961128	2.57322	2.57322	2_KO_Hyb up vs 2_WT_Hyb	1.41702	4.67281	1.36357	1	2	4.44293	4.02105	0.753926	1.33968	1.33968	2_KO_B6_1Way up vs 2_WT_B6_Plate#2	-6882.96	12353.1	0.421885	Dkc1
[R].rLGAPQQPGPGPPPPHSR.[R]	1544	N-Term(TMT6plex)	NP_808383.3	Kctd12	3	3	4.01736	4.65352	0.11308	0.643422	-1.55419	1_KO_1-Way down vs 1_WT_Plate#1	-2.84643	1.1784	-0.636162	3	3	4.2886	4.65352	0.46893	0.776513	-1.28781	1_Dhep_1Way down vs 1_WT_Plate#1	-3.10076	1.86967	-0.364918	5	2	3.89442	3.43442	0.0726394	1.37553	1.37553	2_KO_Hyb up vs 2_WT_Hyb	-1.04349	1.97438	0.459991	1	2	3.85114	3.48285	0.270865	1.29083	1.29083	2_KO_B6_1Way up vs 2_WT_B6_Plate#2	-3.36893	5.61342	0.368294	Kctd12
[K].eTDTVDVDIPDkLR.[S]	1545	N-Term(TMT6plex); K12(TMT6plex)	NP_061265.2	Abcc6	3	3	3.27185	3.84595	0.0905967	0.671704	-1.48875	1_KO_1-Way down vs 1_WT_Plate#1	-2.44876	1.10485	-0.574102	3	3	4.29351	3.84595	0.144403	1.36373	1.36373	1_Dhep_1Way up vs 1_WT_Plate#1	-1.17989	2.19432	0.447562	---	---	---	---	---	---	---	---	---	---	---	---	---	---	---	---	---	---	---	---	---	---	Abcc6
[K].vFELIQnGWFLSQVR.[L]	1550	N-Term(TMT6plex); N7(Deamidated)	NP_001074536.1	A1bg	3	3	3.3397	4.55447	0.327396	0.430843	-2.32103	1_KO_1-Way down vs 1_WT_Plate#1	-18.8983	3.50801	-1.21476	3	3	5.22504	4.55447	0.673246	1.5917	1.5917	1_Dhep_1Way up vs 1_WT_Plate#1	-10.7675	27.2797	0.670572	5	2	2.68227	4.44828	0.0670884	0.29402	-3.40113	2_KO_Hyb down vs 2_WT_Hyb	-13.115	1.13376	-1.76601	1	2	2.79422	4.5898	0.58303	0.288056	-3.47155	2_KO_B6_1Way down vs 2_WT_B6_Plate#2	-3035680000	251889000	-1.79558	A1bg
[R].vLAEHGVAALFTAPTAIR.[A]	1551	N-Term(TMT6plex)	NP_001136276.1	Acss3	3	3	4.06866	5.02278	0.189838	0.516155	-1.9374	1_KO_1-Way down vs 1_WT_Plate#1	-6.20535	1.65321	-0.954124	3	3	5.57419	5.02278	0.463812	1.46552	1.46552	1_Dhep_1Way up vs 1_WT_Plate#1	-2.53266	5.43951	0.55141	5	2	3.77364	4.39128	0.104652	0.651733	-1.53437	2_KO_Hyb down vs 2_WT_Hyb	-2.67538	1.13639	-0.617646	1	2	3.6106	4.87754	0.437463	0.415542	-2.4065	2_KO_B6_1Way down vs 2_WT_B6_Plate#2	-22797.8	3936.61	-1.26694	Acss3
[K].tGEAADENSEVTFIk.[K]	1554	N-Term(TMT6plex); K15(TMT6plex)	NP_034536.2	Hc	3	3	5.12201	4.62757	0.0121429	1.40877	1.40877	1_KO_1-Way up vs 1_WT_Plate#1	1.13207	1.7531	0.494434	3	3	4.99455	4.62757	0.0977006	1.28964	1.28964	1_Dhep_1Way up vs 1_WT_Plate#1	-1.07651	1.79043	0.366973	5	2	4.78847	4.65888	0.39504	1.09398	1.09398	2_KO_Hyb up vs 2_WT_Hyb	-1.17168	1.40226	0.129585	1	2	4.55622	4.4037	0.129943	1.11152	1.11152	2_KO_B6_1Way up vs 2_WT_B6_Plate#2	-1.18809	1.46785	0.15253	Hc
[K].aVQQPDGLAVLGIFLk.[I]	1569	N-Term(TMT6plex); K16(TMT6plex)	XP_006530113.1	Car2	3	3	5.55334	5.14753	0.303008	1.32483	1.32483	1_KO_1-Way up vs 1_WT_Plate#1	-1.46223	2.56647	0.405806	3	3	5.9045	5.14753	0.247625	1.68993	1.68993	1_Dhep_1Way up vs 1_WT_Plate#1	-1.73746	4.96197	0.756968	5	2	4.61006	4.10947	0.306147	1.41479	1.41479	2_KO_Hyb up vs 2_WT_Hyb	-1.54621	3.09493	0.500586	1	2	4.08513	4.19657	0.816347	0.925663	-1.08031	2_KO_B6_1Way down vs 2_WT_B6_Plate#2	-29.5059	25.2823	-0.11144	Car2
[R].cHGSQASYLFQQDk.[F]	1570	N-Term(TMT6plex); C1(Carbamidomethyl); K14(TMT6plex)	XP_006521062.1	Csad	3	3	5.26487	5.7873	0.235086	0.696199	-1.43637	1_KO_1-Way down vs 1_WT_Plate#1	-2.95085	1.43026	-0.522428	3	3	5.23133	5.7873	0.232813	0.680203	-1.47015	1_Dhep_1Way down vs 1_WT_Plate#1	-3.14896	1.45695	-0.555963	5	2	4.68779	4.90537	0.595832	0.860006	-1.16278	2_KO_Hyb down vs 2_WT_Hyb	-2.3065	1.70592	-0.217581	1	2	5.08015	5.76861	0.678592	0.620518	-1.61156	2_KO_B6_1Way down vs 2_WT_B6_Plate#2	-93805.6	36119.1	-0.688456	Csad
[K].wESSkDPAEQAGk.[G]	1572	N-Term(TMT6plex); K5(TMT6plex); K13(TMT6plex)	XP_017175650.1	Eif4g3	3	3	4.82933	4.28184	0.0156266	1.46154	1.46154	1_KO_1-Way up vs 1_WT_Plate#1	1.12589	1.89726	0.547494	3	3	3.91534	4.28184	0.108421	0.775663	-1.28922	1_Dhep_1Way down vs 1_WT_Plate#1	-1.81554	1.09233	-0.366498	5	2	3.12298	3.33689	0.404316	0.862197	-1.15983	2_KO_Hyb down vs 2_WT_Hyb	-1.76276	1.31041	-0.213911	1	2	3.52371	3.32314	0.529812	1.14915	1.14915	2_KO_B6_1Way up vs 2_WT_B6_Plate#2	-6.05664	7.99811	0.20057	Eif4g3
[R].dGLVSLDEVSGcGTLQSR.[S]	1579	N-Term(TMT6plex); C12(Carbamidomethyl)	XP_006541075.1	Sphk2	3	3	3.78571	4.26584	0.0634608	0.716912	-1.39487	1_KO_1-Way down vs 1_WT_Plate#1	-2.00468	1.03033	-0.480132	3	3	3.9161	4.26584	0.0768843	0.784728	-1.27433	1_Dhep_1Way down vs 1_WT_Plate#1	-1.693	1.04254	-0.349735	5	2	3.6047	3.4102	0.672058	1.14433	1.14433	2_KO_Hyb up vs 2_WT_Hyb	-1.89007	2.47504	0.194503	1	2	4.05373	4.53044	0.292781	0.718615	-1.39157	2_KO_B6_1Way down vs 2_WT_B6_Plate#2	-11.1345	5.74995	-0.476709	Sphk2
[R].iLkEDILSFLEk.[Q]	1587	N-Term(TMT6plex); K3(TMT6plex); K12(TMT6plex)	NP_034152.2	Dbt	3	3	5.0715	5.56737	0.0651539	0.709134	-1.41017	1_KO_1-Way down vs 1_WT_Plate#1	-2.05847	1.03514	-0.49587	3	3	5.92943	5.56737	0.0250893	1.28526	1.28526	1_Dhep_1Way up vs 1_WT_Plate#1	1.05274	1.56914	0.362063	5	2	4.59301	5.50922	0.00088075	0.529901	-1.88715	2_KO_Hyb down vs 2_WT_Hyb	-2.378	-1.49761	-0.916206	1	2	4.30479	5.09319	0.162867	0.578986	-1.72716	2_KO_B6_1Way down vs 2_WT_B6_Plate#2	-10.6192	3.55983	-0.788399	Dbt
[K].aNDVNSNGIEWSSENDR.[L]	1588	N-Term(TMT6plex)	NP_035185.2	Pde3b	3	3	4.51065	5.02942	0.00462274	0.697967	-1.43273	1_KO_1-Way down vs 1_WT_Plate#1	-1.70595	-1.20327	-0.518769	3	3	4.60841	5.02942	0.00976501	0.7469	-1.33887	1_Dhep_1Way down vs 1_WT_Plate#1	-1.59457	-1.12417	-0.421013	5	2	4.22489	4.60428	0.063424	0.768761	-1.3008	2_KO_Hyb down vs 2_WT_Hyb	-1.72876	1.02168	-0.379394	1	2	4.31051	4.43154	0.000916378	0.919531	-1.08751	2_KO_B6_1Way down vs 2_WT_B6_Plate#2	-1.08918	-1.08584	-0.12103	Pde3b
[K].lQAVEVVITHLAPGTk.[H]	1590	N-Term(TMT6plex); K16(TMT6plex)	XP_006522410.1	Carhsp1	3	3	6.37895	5.9562	0.0122207	1.34049	1.34049	1_KO_1-Way up vs 1_WT_Plate#1	1.1115	1.61664	0.422756	3	3	5.5315	5.9562	0.0175468	0.744994	-1.34229	1_Dhep_1Way down vs 1_WT_Plate#1	-1.65528	-1.08849	-0.424699	5	2	4.86146	4.76052	0.617238	1.07247	1.07247	2_KO_Hyb up vs 2_WT_Hyb	-1.30714	1.50346	0.100939	1	2	5.16382	4.98985	0.455279	1.12816	1.12816	2_KO_B6_1Way up vs 2_WT_B6_Plate#2	-3.35393	4.26866	0.173965	Carhsp1
[K].sAGGSGGAGGGEQNGQEEk.[W]	1591	N-Term(TMT6plex); K19(TMT6plex)	XP_006525762.1	Smad2	3	3	4.17231	4.34932	0.630238	0.884535	-1.13054	1_KO_1-Way down vs 1_WT_Plate#1	-2.17547	1.70209	-0.177009	3	3	3.63076	4.34932	0.242252	0.607706	-1.64553	1_Dhep_1Way down vs 1_WT_Plate#1	-4.51168	1.6662	-0.718553	5	2	1.99069	2.86267	0.0199441	0.546394	-1.83018	2_KO_Hyb down vs 2_WT_Hyb	-2.90315	-1.15377	-0.871987	1	2	2.18256	2.19869	0.989901	0.988877	-1.01125	2_KO_B6_1Way down vs 2_WT_B6_Plate#2	-7864.61	7690.63	-0.0161374	Smad2
[K].eITELATcAAVSEADIGR.[S]	1592	N-Term(TMT6plex); C8(Carbamidomethyl)	XP_006523032.1	Son	3	3	3.80176	3.15325	0.0105037	1.56755	1.56755	1_KO_1-Way up vs 1_WT_Plate#1	1.19072	2.06362	0.648507	3	3	3.61199	3.15325	0.0534154	1.37434	1.37434	1_Dhep_1Way up vs 1_WT_Plate#1	-1.00756	1.90308	0.458736	5	2	3.82247	3.783	0.771274	1.02773	1.02773	2_KO_Hyb up vs 2_WT_Hyb	-1.22355	1.29236	0.0394658	1	2	4.20779	4.18093	0.961014	1.01879	1.01879	2_KO_B6_1Way up vs 2_WT_B6_Plate#2	-46.4672	48.2298	0.0268549	Son
[R].aELGmNDSPSQSPPVk.[R]	1601	N-Term(TMT6plex); M5(Oxidation); K16(TMT6plex)	XP_006500036.1	Acss2	3	3	5.40095	6.05262	0.0352368	0.63654	-1.57099	1_KO_1-Way down vs 1_WT_Plate#1	-2.34571	-1.05214	-0.651677	3	3	5.59565	6.05262	0.0530064	0.728514	-1.37266	1_Dhep_1Way down vs 1_WT_Plate#1	-1.89669	1.00664	-0.456972	5	2	4.0642	4.81641	0.0258231	0.593693	-1.68437	2_KO_Hyb down vs 2_WT_Hyb	-2.58305	-1.09836	-0.752211	1	2	4.2739	5.10265	0.00616877	0.563017	-1.77615	2_KO_B6_1Way down vs 2_WT_B6_Plate#2	-1.90632	-1.65486	-0.828749	Acss2
[R].iLEEGSFLLEVLRk.[M]	1612	N-Term(TMT6plex); K14(TMT6plex)	NP_031843.2	Cyp2f2	3	3	4.594	5.68066	0.0381475	0.47085	-2.12382	1_KO_1-Way down vs 1_WT_Plate#1	-4.21899	-1.06912	-1.08666	3	3	5.25811	5.68066	0.445028	0.746105	-1.34029	1_Dhep_1Way down vs 1_WT_Plate#1	-3.50338	1.95023	-0.42255	5	2	3.48827	4.96353	0.0351155	0.359669	-2.78034	2_KO_Hyb down vs 2_WT_Hyb	-6.9546	-1.11153	-1.47526	1	2	3.75503	5.25871	0.297976	0.352653	-2.83565	2_KO_B6_1Way down vs 2_WT_B6_Plate#2	-2291.9	285.03	-1.50368	Cyp2f2
[K].tSGAGPNQQRPGETQk.[S]	1639	N-Term(TMT6plex); K16(TMT6plex)	NP_067288.2	Rnf25	3	3	3.71575	3.6693	0.695225	1.03272	1.03272	1_KO_1-Way up vs 1_WT_Plate#1	-1.19726	1.2769	0.0464561	3	3	3.12211	3.6693	0.0283322	0.684355	-1.46123	1_Dhep_1Way down vs 1_WT_Plate#1	-1.99927	-1.06799	-0.547183	5	2	3.46451	4.07536	0.141621	0.654815	-1.52715	2_KO_Hyb down vs 2_WT_Hyb	-2.8505	1.22225	-0.610841	1	2	4.08204	3.8512	0.236642	1.17351	1.17351	2_KO_B6_1Way up vs 2_WT_B6_Plate#2	-1.8824	2.59232	0.230834	Rnf25
[R].eAQGQLDSQPEDQRER.[L]	1641	N-Term(TMT6plex)	XP_017177646.1	Phldb3	3	3	2.56016	2.29379	0.493476	1.20278	1.20278	1_KO_1-Way up vs 1_WT_Plate#1	-1.64274	2.37651	0.266369	3	3	2.80366	2.29379	0.289057	1.42392	1.42392	1_Dhep_1Way up vs 1_WT_Plate#1	-1.56843	3.18008	0.509873	5	2	3.26807	3.11651	0.588952	1.11077	1.11077	2_KO_Hyb up vs 2_WT_Hyb	-1.43762	1.77376	0.151564	1	2	3.23202	2.86025	0.758275	1.29393	1.29393	2_KO_B6_1Way up vs 2_WT_B6_Plate#2	-2827.16	4733.42	0.371763	Phldb3
[R].iREPLTAQQLETTTER.[W]	1643	N-Term(TMT6plex)	NP_666082.2	Cc2d1a	3	3	4.50004	4.05541	0.57606	1.36096	1.36096	1_KO_1-Way up vs 1_WT_Plate#1	-3.00217	5.56066	0.444626	3	3	3.63652	4.05541	0.463865	0.747999	-1.3369	1_Dhep_1Way down vs 1_WT_Plate#1	-3.6211	2.02601	-0.418892	5	2	4.65583	4.28188	0.37745	1.2959	1.2959	2_KO_Hyb up vs 2_WT_Hyb	-1.53579	2.57913	0.373952	1	2	4.66176	4.30963	0.249683	1.27645	1.27645	2_KO_B6_1Way up vs 2_WT_B6_Plate#2	-2.82562	4.60384	0.352135	Cc2d1a
[R].nIIHELFLTTLDPk.[T]	1653	N-Term(TMT6plex); K14(TMT6plex)	NP_062710.2	Acot9	3	3	3.55177	2.81982	0.0212604	1.66088	1.66088	1_KO_1-Way up vs 1_WT_Plate#1	1.1323	2.43619	0.731945	3	3	3.29668	2.81982	0.0313781	1.39171	1.39171	1_Dhep_1Way up vs 1_WT_Plate#1	1.04933	1.8458	0.47686	5	2	3.98107	3.12299	0.0577911	1.81263	1.81263	2_KO_Hyb up vs 2_WT_Hyb	-1.02917	3.38146	0.858082	1	2	3.15251	3.03229	0.550054	1.0869	1.0869	2_KO_B6_1Way up vs 2_WT_B6_Plate#2	-3.17889	3.75536	0.120214	Acot9
[R].nALPTPSDDPTALmTDPk.[Y]	1656	N-Term(TMT6plex); N1(Deamidated); M14(Oxidation); K18(TMT6plex)	NP_032186.2	Gpx1	3	3	4.56209	4.85075	0.347652	0.818661	-1.22151	1_KO_1-Way down vs 1_WT_Plate#1	-2.05984	1.38052	-0.288661	3	3	5.45774	4.85075	0.0732691	1.52308	1.52308	1_Dhep_1Way up vs 1_WT_Plate#1	-1.0653	2.47125	0.606995	5	2	3.59454	4.333	0.00666146	0.599378	-1.6684	2_KO_Hyb down vs 2_WT_Hyb	-2.24141	-1.24187	-0.738462	1	2	3.55558	4.30652	0.0289706	0.594219	-1.68288	2_KO_B6_1Way down vs 2_WT_B6_Plate#2	-2.27432	-1.24524	-0.750933	Gpx1
[R].qIIQQNPSLLPALLQQIGR.[E]	1658	N-Term(TMT6plex)	NP_033037.2	Rad23b	3	3	4.20559	4.35051	0.284694	0.904433	-1.10566	1_KO_1-Way down vs 1_WT_Plate#1	-1.38599	1.13374	-0.144914	3	3	3.91725	4.35051	0.00902016	0.740585	-1.35028	1_Dhep_1Way down vs 1_WT_Plate#1	-1.60983	-1.13258	-0.433262	5	2	3.90385	3.86679	0.771088	1.02602	1.02602	2_KO_Hyb up vs 2_WT_Hyb	-1.20838	1.27209	0.0370615	1	2	4.1017	4.05473	0.443488	1.0331	1.0331	2_KO_B6_1Way up vs 2_WT_B6_Plate#2	-1.36828	1.46036	0.046978	Rad23b
[R].eLQSQISDTSVVLSmDNSR.[S]	1662	N-Term(TMT6plex); M15(Oxidation)	NP_112447.2	Krt8	3	3	5.13801	4.45242	0.00399034	1.60836	1.60836	1_KO_1-Way up vs 1_WT_Plate#1	1.28874	2.00725	0.685588	3	3	5.04216	4.45242	0.0130991	1.50497	1.50497	1_Dhep_1Way up vs 1_WT_Plate#1	1.15267	1.96494	0.589734	5	2	4.55108	3.5742	0.0731982	1.96821	1.96821	2_KO_Hyb up vs 2_WT_Hyb	-1.0969	4.24921	0.976884	1	2	4.52879	3.90227	0.19978	1.54384	1.54384	2_KO_B6_1Way up vs 2_WT_B6_Plate#2	-3.88263	9.25403	0.626524	Krt8
[K].tSISTASATVSPASSAESAcTR.[R]	1668	N-Term(TMT6plex); C20(Carbamidomethyl)	NP_035333.2	Ptpn12	3	3	3.662	3.62983	0.819219	1.02254	1.02254	1_KO_1-Way up vs 1_WT_Plate#1	-1.26032	1.31779	0.0321641	3	3	3.16231	3.62983	0.0139536	0.723206	-1.38273	1_Dhep_1Way down vs 1_WT_Plate#1	-1.7151	-1.11477	-0.467521	---	---	---	---	---	---	---	---	---	---	---	---	---	---	---	---	---	---	---	---	---	---	Ptpn12
[K].fQDTAEALAAFTALMEGk.[I]	1680	N-Term(TMT6plex); K18(TMT6plex)	NP_061356.2	Nop58	3	3	5.15051	4.75314	0.142643	1.31711	1.31711	1_KO_1-Way up vs 1_WT_Plate#1	-1.15537	2.00431	0.397374	3	3	5.19383	4.75314	0.164463	1.35725	1.35725	1_Dhep_1Way up vs 1_WT_Plate#1	-1.21359	2.23559	0.440687	5	2	4.81059	3.77903	0.165518	2.04424	2.04424	2_KO_Hyb up vs 2_WT_Hyb	-1.51812	6.34408	1.03156	1	2	4.44691	4.15653	0.741753	1.22296	1.22296	2_KO_B6_1Way up vs 2_WT_B6_Plate#2	-315.295	471.564	0.290375	Nop58
[R].eTIELVHTEPTNVAQLPSR.[I]	1682	N-Term(TMT6plex)	NP_036006.1	Twf2	3	3	4.03997	3.17985	0.0573096	1.8152	1.8152	1_KO_1-Way up vs 1_WT_Plate#1	-1.03019	3.39443	0.860128	3	3	3.60932	3.17985	0.273298	1.34675	1.34675	1_Dhep_1Way up vs 1_WT_Plate#1	-1.42432	2.58332	0.429478	5	2	3.35384	3.28994	0.650735	1.04529	1.04529	2_KO_Hyb up vs 2_WT_Hyb	-1.2121	1.32438	0.0639024	1	2	2.97402	2.9946	0.886844	0.985836	-1.01437	2_KO_B6_1Way down vs 2_WT_B6_Plate#2	-2.78225	2.70399	-0.0205803	Twf2
[R].vVARPPPVGAEDPDVTASAER.[R]	1686	N-Term(TMT6plex)	NP_032588.1	Mcl1	3	3	3.64473	3.16177	0.252901	1.3976	1.3976	1_KO_1-Way up vs 1_WT_Plate#1	-1.43569	2.80433	0.482956	3	3	3.59827	3.16177	0.619321	1.35332	1.35332	1_Dhep_1Way up vs 1_WT_Plate#1	-3.5247	6.45536	0.436499	5	2	3.57044	3.54721	0.873223	1.01623	1.01623	2_KO_Hyb up vs 2_WT_Hyb	-1.25908	1.30029	0.0232302	1	2	3.35676	3.41207	0.882724	0.962386	-1.03908	2_KO_B6_1Way down vs 2_WT_B6_Plate#2	-14.1937	13.1461	-0.0553124	Mcl1
[R].tDGSISGDRQPVTVADYISR.[A]	1693	N-Term(TMT6plex)	NP_035944.2	Fxr2	3	3	3.61219	3.74506	0.509768	0.912015	-1.09647	1_KO_1-Way down vs 1_WT_Plate#1	-1.5618	1.29906	-0.132871	3	3	3.32394	3.74506	0.16383	0.746843	-1.33897	1_Dhep_1Way down vs 1_WT_Plate#1	-2.15516	1.2021	-0.421122	5	2	2.89523	3.72436	0.0555721	0.562871	-1.77661	2_KO_Hyb down vs 2_WT_Hyb	-3.22025	1.02025	-0.829125	1	2	3.77399	3.73349	0.951267	1.02847	1.02847	2_KO_B6_1Way up vs 2_WT_B6_Plate#2	-101.756	107.632	0.0405009	Fxr2
[R].sLSEQPVVDTATATEQAk.[Q]	1700	N-Term(TMT6plex); K18(TMT6plex)	NP_001039329.1	Nelfe	3	3	3.59563	3.19905	0.372681	1.31638	1.31638	1_KO_1-Way up vs 1_WT_Plate#1	-1.62604	2.81768	0.396571	3	3	3.65291	3.19905	0.225989	1.3697	1.3697	1_Dhep_1Way up vs 1_WT_Plate#1	-1.34485	2.52302	0.453855	5	2	2.65145	2.45919	0.759422	1.14256	1.14256	2_KO_Hyb up vs 2_WT_Hyb	-2.52379	3.29464	0.192266	1	2	2.92582	2.92962	0.998579	0.99737	-1.00264	2_KO_B6_1Way down vs 2_WT_B6_Plate#2	-3244670	3227630	-0.00379863	Nelfe
[R].vFVEYIHVLENSLALk.[F]	1703	N-Term(TMT6plex); K16(TMT6plex)	XP_006538108.1	Mup20	3	3	4.24528	4.39242	0.8986	0.903038	-1.10737	1_KO_1-Way down vs 1_WT_Plate#1	-8.92141	7.27521	-0.147141	3	3	3.00508	4.39242	0.374673	0.382268	-2.61597	1_Dhep_1Way down vs 1_WT_Plate#1	-37.9537	5.54612	-1.38735	5	2	2.78791	2.8691	0.805821	0.945277	-1.05789	2_KO_Hyb down vs 2_WT_Hyb	-1.84859	1.6518	-0.0811911	1	2	3.95562	4.88693	0.807158	0.524381	-1.90701	2_KO_B6_1Way down vs 2_WT_B6_Plate#2	-476684000000	131077000000	-0.931312	Mup20
[R].lLGLLERPGLSLTQDVLNR.[E]	1710	N-Term(TMT6plex)	NP_080416.1	Ears2	3	3	3.90941	3.80775	0.738931	1.07301	1.07301	1_KO_1-Way up vs 1_WT_Plate#1	-1.61148	1.85539	0.101668	3	3	4.37858	3.80775	0.0452362	1.48538	1.48538	1_Dhep_1Way up vs 1_WT_Plate#1	1.01367	2.17661	0.570836	5	2	3.8878	3.92353	0.695286	0.975536	-1.02508	2_KO_Hyb down vs 2_WT_Hyb	-1.19501	1.13726	-0.0357333	1	2	3.54963	3.96619	0.0554285	0.749209	-1.33474	2_KO_B6_1Way down vs 2_WT_B6_Plate#2	-1.83854	1.032	-0.416559	Ears2
[K].nLSQLPPVQIVMDSLSk.[N]	1715	N-Term(TMT6plex); K17(TMT6plex)	NP_780445.1	Adhfe1	3	3	4.25578	4.38366	0.519172	0.915171	-1.09269	1_KO_1-Way down vs 1_WT_Plate#1	-1.54849	1.29692	-0.127887	3	3	4.03106	4.38366	0.0489315	0.783173	-1.27686	1_Dhep_1Way down vs 1_WT_Plate#1	-1.62736	-1.00185	-0.352598	5	2	3.58111	3.63069	0.772381	0.966214	-1.03497	2_KO_Hyb down vs 2_WT_Hyb	-1.38221	1.29039	-0.0495851	1	2	3.6164	4.13537	0.0538502	0.697873	-1.43293	2_KO_B6_1Way down vs 2_WT_B6_Plate#2	-2.11122	1.02822	-0.518964	Adhfe1
[R].gAPGVSVDmNITYmSPAk.[I]	1716	N-Term(TMT6plex); M9(Oxidation); M14(Oxidation); K18(TMT6plex)	NP_080066.1	Acot13	3	3	6.03456	6.34422	0.156681	0.806829	-1.23942	1_KO_1-Way down vs 1_WT_Plate#1	-1.74538	1.1362	-0.309664	3	3	6.76595	6.34422	0.143042	1.33953	1.33953	1_Dhep_1Way up vs 1_WT_Plate#1	-1.16633	2.09279	0.421726	5	2	6.09456	6.61942	0.0291237	0.695024	-1.4388	2_KO_Hyb down vs 2_WT_Hyb	-1.9593	-1.05657	-0.524865	1	2	5.9953	6.53123	0.210361	0.689712	-1.44988	2_KO_B6_1Way down vs 2_WT_B6_Plate#2	-7.31939	3.48185	-0.535933	Acot13
[K].kGDALVVAQLAGVQAAk.[L]	1717	N-Term(TMT6plex); K1(TMT6plex); K17(TMT6plex)	NP_064426.2	Mocs1	3	3	5.3559	5.51814	0.299902	0.893632	-1.11903	1_KO_1-Way down vs 1_WT_Plate#1	-1.45482	1.16179	-0.162247	3	3	6.00346	5.51814	0.00137128	1.39989	1.39989	1_Dhep_1Way up vs 1_WT_Plate#1	1.24429	1.57496	0.485319	5	2	4.9159	5.18937	0.274416	0.827331	-1.20871	2_KO_Hyb down vs 2_WT_Hyb	-1.79793	1.23064	-0.273463	1	2	4.26602	4.63121	0.215236	0.776364	-1.28806	2_KO_B6_1Way down vs 2_WT_B6_Plate#2	-3.99078	2.4054	-0.365195	Mocs1
[K].cGETVESGDEkDLAk.[F]	1718	N-Term(TMT6plex); C1(Carbamidomethyl); K11(TMT6plex); K15(TMT6plex)	NP_113580.2	Dbr1	3	3	4.97801	4.5377	0.0455173	1.3569	1.3569	1_KO_1-Way up vs 1_WT_Plate#1	1.00989	1.82314	0.440312	3	3	4.07557	4.5377	0.0514547	0.725917	-1.37757	1_Dhep_1Way down vs 1_WT_Plate#1	-1.90389	1.00326	-0.462123	5	2	4.84694	4.75279	0.613702	1.06743	1.06743	2_KO_Hyb up vs 2_WT_Hyb	-1.27965	1.45805	0.0941455	1	2	5.86568	5.49519	0.215035	1.29279	1.29279	2_KO_B6_1Way up vs 2_WT_B6_Plate#2	-2.43339	4.06695	0.370491	Dbr1
[K].mAVTFIGNSTAIQELFk.[R]	1728	N-Term(TMT6plex); K17(TMT6plex)	NP_035785.1	Tubb5	3	3	6.09166	5.19718	0.00307025	1.85893	1.85893	1_KO_1-Way up vs 1_WT_Plate#1	1.42022	2.43317	0.894475	3	3	4.78669	5.19718	0.0180468	0.752367	-1.32914	1_Dhep_1Way down vs 1_WT_Plate#1	-1.63043	-1.08352	-0.410492	5	2	5.45507	5.16677	0.0390068	1.2212	1.2212	2_KO_Hyb up vs 2_WT_Hyb	1.01501	1.46927	0.288297	1	2	6.17223	5.01888	0.070513	2.2243	2.2243	2_KO_B6_1Way up vs 2_WT_B6_Plate#2	-1.39136	6.88381	1.15335	Tubb5
[R].mVSALQQQQQQQQQQQR.[Q]	1730	N-Term(TMT6plex); M1(Oxidation)	NP_659061.2	Tnrc6b	3	3	2.30113	3.47984	0.00399125	0.441747	-2.26374	1_KO_1-Way down vs 1_WT_Plate#1	-3.31331	-1.54665	-1.17871	3	3	2.5587	3.47984	0.0409529	0.528094	-1.8936	1_Dhep_1Way down vs 1_WT_Plate#1	-3.43635	-1.04347	-0.921134	5	2	2.3599	3.32012	0.0836213	0.513976	-1.94562	2_KO_Hyb down vs 2_WT_Hyb	-4.30247	1.13659	-0.960228	1	2	2.70454	2.89725	0.756045	0.874962	-1.14291	2_KO_B6_1Way down vs 2_WT_B6_Plate#2	-76.9905	58.9407	-0.192708	Tnrc6b
[R].aFDQGADAIYEHInEGk.[L]	1746	N-Term(TMT6plex); N14(Deamidated); K17(TMT6plex)	NP_932096.1	Uqcr10	3	3	5.88523	6.39776	0.0893847	0.700991	-1.42655	1_KO_1-Way down vs 1_WT_Plate#1	-2.21915	1.09046	-0.512532	3	3	6.89217	6.39776	0.0922069	1.40874	1.40874	1_Dhep_1Way up vs 1_WT_Plate#1	-1.09302	2.16917	0.49441	5	2	4.43028	5.24867	0.113413	0.567077	-1.76343	2_KO_Hyb down vs 2_WT_Hyb	-3.7737	1.21353	-0.818382	1	2	4.25113	4.8064	0.254101	0.680528	-1.46945	2_KO_B6_1Way down vs 2_WT_B6_Plate#2	-11.5604	5.35382	-0.555274	Uqcr10
[K].nEGITALYSGLkPTmIR.[A]	1751	N-Term(TMT6plex); K12(TMT6plex); M15(Oxidation)	XP_006509089.1	Slc25a15	3	3	4.96013	5.50215	0.0173783	0.686808	-1.45601	1_KO_1-Way down vs 1_WT_Plate#1	-1.90105	-1.11515	-0.54202	3	3	5.89783	5.50215	0.0189738	1.31557	1.31557	1_Dhep_1Way up vs 1_WT_Plate#1	1.07712	1.60679	0.395683	5	2	5.31051	5.49191	0.519496	0.881845	-1.13399	2_KO_Hyb down vs 2_WT_Hyb	-1.80855	1.40642	-0.181403	1	2	4.6506	5.07423	0.361352	0.74555	-1.34129	2_KO_B6_1Way down vs 2_WT_B6_Plate#2	-14.4762	8.04652	-0.423623	Slc25a15
[K].qNEIISQAVcALLNSGGGVVR.[V]	1766	N-Term(TMT6plex); C10(Carbamidomethyl)	XP_006533637.1	Slfn5	3	3	3.93688	3.94964	0.975203	0.991197	-1.00888	1_KO_1-Way down vs 1_WT_Plate#1	-2.11954	2.08238	-0.0127567	3	3	3.50861	3.94964	0.333504	0.736606	-1.35758	1_Dhep_1Way down vs 1_WT_Plate#1	-2.93899	1.59466	-0.441035	5	2	3.03761	3.33264	0.305859	0.815056	-1.22691	2_KO_Hyb down vs 2_WT_Hyb	-1.94554	1.29246	-0.295029	1	2	3.54146	2.74129	0.560165	1.74131	1.74131	2_KO_B6_1Way up vs 2_WT_B6_Plate#2	-2888.84	8759.38	0.80017	Slfn5
[K].nDPYHPDHFNcANcGk.[E]	1775	N-Term(TMT6plex); C11(Carbamidomethyl); C14(Carbamidomethyl); K16(TMT6plex)	NP_001333605.1	Lims1	3	3	6.19526	5.54975	0.025813	1.5643	1.5643	1_KO_1-Way up vs 1_WT_Plate#1	1.09244	2.23995	0.645513	3	3	5.04934	5.54975	0.0749259	0.706904	-1.41462	1_Dhep_1Way down vs 1_WT_Plate#1	-2.11553	1.05716	-0.500413	5	2	4.78745	4.14488	0.0310714	1.56111	1.56111	2_KO_Hyb up vs 2_WT_Hyb	1.06206	2.29466	0.642571	1	2	5.00622	4.15226	0.214829	1.80745	1.80745	2_KO_B6_1Way up vs 2_WT_B6_Plate#2	-7.74474	25.3012	0.853958	Lims1
[K].aLDLLmESNAIIQSmAAk.[T]	1779	N-Term(TMT6plex); M6(Oxidation); M15(Oxidation); K18(TMT6plex)	NP_038875.3	Gcat	3	3	4.31178	4.73214	0.108483	0.747237	-1.33826	1_KO_1-Way down vs 1_WT_Plate#1	-1.98205	1.1067	-0.420362	3	3	5.26418	4.73214	0.0030097	1.44597	1.44597	1_Dhep_1Way up vs 1_WT_Plate#1	1.23309	1.69559	0.532034	5	2	2.88049	3.81632	0.000783643	0.522743	-1.91299	2_KO_Hyb down vs 2_WT_Hyb	-2.40827	-1.51956	-0.935827	1	2	2.40193	3.59595	0.0265022	0.437084	-2.28789	2_KO_B6_1Way down vs 2_WT_B6_Plate#2	-3.54544	-1.47639	-1.19402	Gcat
[R].eHVEVcPDAGVIIQELSQR.[I]	1782	N-Term(TMT6plex); C6(Carbamidomethyl)	NP_082887.2	Ndufaf7	3	3	4.44179	4.39393	0.393977	1.03373	1.03373	1_KO_1-Way up vs 1_WT_Plate#1	-1.06538	1.13846	0.0478535	3	3	4.74041	4.39393	0.0442794	1.27145	1.27145	1_Dhep_1Way up vs 1_WT_Plate#1	1.00999	1.6006	0.346477	5	2	3.42072	3.5526	0.651823	0.912644	-1.09572	2_KO_Hyb down vs 2_WT_Hyb	-1.78864	1.48979	-0.131876	1	2	3.38929	3.73626	0.0256351	0.786234	-1.27189	2_KO_B6_1Way down vs 2_WT_B6_Plate#2	-1.43852	-1.12455	-0.346969	Ndufaf7
[K].kEESEESDDDmGFGLFD.[-]	1785	N-Term(TMT6plex); K1(TMT6plex); M11(Oxidation)	XP_006536292.1	Rplp2	3	3	5.09746	4.99489	0.840669	1.07368	1.07368	1_KO_1-Way up vs 1_WT_Plate#1	-2.33793	2.69516	0.102569	3	3	5.36584	4.99489	0.45183	1.2932	1.2932	1_Dhep_1Way up vs 1_WT_Plate#1	-1.82242	3.04777	0.370949	5	2	4.6193	4.84986	0.422336	0.852306	-1.17329	2_KO_Hyb down vs 2_WT_Hyb	-1.87777	1.36406	-0.230556	1	2	4.8743	4.9449	0.367011	0.95224	-1.05016	2_KO_B6_1Way down vs 2_WT_B6_Plate#2	-1.57338	1.42668	-0.0706026	Rplp2
[R].aLVEDIISLEEVDEDmk.[S]	1787	N-Term(TMT6plex); M16(Oxidation); K17(TMT6plex)	NP_080698.1	Mrrf	3	3	2.71089	4.18525	0.00622722	0.359893	-2.77861	1_KO_1-Way down vs 1_WT_Plate#1	-4.76224	-1.62122	-1.47436	3	3	3.07042	4.18525	0.00265801	0.461743	-2.16571	1_Dhep_1Way down vs 1_WT_Plate#1	-2.99059	-1.56834	-1.11484	5	2	3.39004	4.00857	0.0416349	0.651337	-1.5353	2_KO_Hyb down vs 2_WT_Hyb	-2.30132	-1.02426	-0.618523	1	2	3.33886	3.41196	0.842879	0.950592	-1.05198	2_KO_B6_1Way down vs 2_WT_B6_Plate#2	-13.5463	12.2408	-0.0731011	Mrrf
[R].tNYDHYGDAGENQGYQk.[Q]	1793	N-Term(TMT6plex); K17(TMT6plex)	NP_758841.1	Dnajc16	3	3	2.67571	3.12482	0.140952	0.732494	-1.3652	1_KO_1-Way down vs 1_WT_Plate#1	-2.18839	1.17417	-0.449112	3	3	2.74188	3.12482	0.0661161	0.766873	-1.304	1_Dhep_1Way down vs 1_WT_Plate#1	-1.74917	1.02868	-0.38294	5	2	2.15537	1.69155	0.348162	1.3792	1.3792	2_KO_Hyb up vs 2_WT_Hyb	-1.61139	3.06516	0.46383	1	2	1.80931	1.57598	0.529632	1.17554	1.17554	2_KO_B6_1Way up vs 2_WT_B6_Plate#2	-8.11774	11.2179	0.233329	Dnajc16
[K].dRDVTFSPATIEEELIk.[F]	1794	N-Term(TMT6plex); K17(TMT6plex)	NP_083379.2	Manf	3	3	5.6735	5.43634	0.720751	1.17867	1.17867	1_KO_1-Way up vs 1_WT_Plate#1	-2.78776	3.87293	0.23716	3	3	5.83516	5.43634	0.534758	1.31843	1.31843	1_Dhep_1Way up vs 1_WT_Plate#1	-2.35134	4.0872	0.398816	5	2	5.66867	5.58291	0.749061	1.06124	1.06124	2_KO_Hyb up vs 2_WT_Hyb	-1.48077	1.6677	0.0857549	1	2	5.55168	5.5344	0.962723	1.01204	1.01204	2_KO_B6_1Way up vs 2_WT_B6_Plate#2	-13.2382	13.559	0.0172731	Manf
[K].fWITNGPDADILVVYAk.[T]	1801	N-Term(TMT6plex); K17(TMT6plex)	NP_062800.1	Ivd	3	3	5.41142	5.57048	0.412216	0.895608	-1.11656	1_KO_1-Way down vs 1_WT_Plate#1	-1.56049	1.25169	-0.159061	3	3	5.96723	5.57048	0.0513607	1.31654	1.31654	1_Dhep_1Way up vs 1_WT_Plate#1	-1.00262	1.73782	0.396751	5	2	4.5848	5.22682	0.00770679	0.640814	-1.56051	2_KO_Hyb down vs 2_WT_Hyb	-2.03598	-1.19609	-0.642022	1	2	5.48083	5.90255	0.329121	0.746534	-1.33952	2_KO_B6_1Way down vs 2_WT_B6_Plate#2	-11.0681	6.16838	-0.42172	Ivd
[K].kQEEEPQDDTASTSk.[T]	1806	N-Term(TMT6plex); K1(TMT6plex); K15(TMT6plex)	NP_062426.2	Ddx21	3	3	4.80758	4.45746	0.126769	1.27467	1.27467	1_KO_1-Way up vs 1_WT_Plate#1	-1.11363	1.80941	0.350124	3	3	4.84713	4.45746	0.124945	1.3101	1.3101	1_Dhep_1Way up vs 1_WT_Plate#1	-1.1244	1.92986	0.389672	5	2	4.6058	3.8812	0.0407147	1.65245	1.65245	2_KO_Hyb up vs 2_WT_Hyb	1.03183	2.64637	0.724607	1	2	4.57764	4.37979	0.750665	1.14699	1.14699	2_KO_B6_1Way up vs 2_WT_B6_Plate#2	-59.2727	77.978	0.19785	Ddx21
[R].aSIGATSNkDTQDILYAR.[Q]	1813	N-Term(TMT6plex); K9(TMT6plex)	NP_083832.2	Clybl	3	3	4.88363	5.26161	0.0284965	0.769515	-1.29952	1_KO_1-Way down vs 1_WT_Plate#1	-1.61439	-1.04606	-0.377979	3	3	5.75511	5.26161	0.0105385	1.40785	1.40785	1_Dhep_1Way up vs 1_WT_Plate#1	1.14183	1.73585	0.493497	5	2	4.73568	5.33244	0.00826829	0.661235	-1.51232	2_KO_Hyb down vs 2_WT_Hyb	-1.94482	-1.176	-0.596764	1	2	4.49926	5.2164	0.0346272	0.608299	-1.64393	2_KO_B6_1Way down vs 2_WT_B6_Plate#2	-2.31863	-1.16556	-0.717147	Clybl
[R].sDLLNALEEVINNPSYk.[E]	1824	N-Term(TMT6plex); K17(TMT6plex)	NP_766469.1	Ugt2b35	3	3	5.47748	5.72862	0.440722	0.840233	-1.19015	1_KO_1-Way down vs 1_WT_Plate#1	-2.09453	1.47872	-0.251138	3	3	5.18429	5.72862	0.274524	0.685713	-1.45834	1_Dhep_1Way down vs 1_WT_Plate#1	-3.33791	1.56949	-0.544323	5	2	4.92763	5.15621	0.512424	0.85348	-1.17167	2_KO_Hyb down vs 2_WT_Hyb	-2.08822	1.52112	-0.22857	1	2	5.02571	5.02172	0.994051	1.00277	1.00277	2_KO_B6_1Way up vs 2_WT_B6_Plate#2	-42.7366	42.9735	0.00398723	Ugt2b35
[K].iLLLDMATSALDNESEAk.[V]	1840	N-Term(TMT6plex); K18(TMT6plex)	XP_006499732.1	Abcb11	3	3	4.23856	4.98934	0.0894288	0.594281	-1.6827	1_KO_1-Way down vs 1_WT_Plate#1	-3.21489	1.1354	-0.750782	3	3	5.56466	4.98934	0.156413	1.49001	1.49001	1_Dhep_1Way up vs 1_WT_Plate#1	-1.26705	2.81299	0.575318	5	2	3.74594	4.94376	0.00163869	0.435935	-2.29392	2_KO_Hyb down vs 2_WT_Hyb	-3.24349	-1.62235	-1.19782	1	2	3.73565	4.58925	0.192612	0.5534	-1.80701	2_KO_B6_1Way down vs 2_WT_B6_Plate#2	-18.8839	5.78321	-0.853606	Abcb11
[KR].vTIAQGGVLPNIQAVLLPk.[K]	1843	N-Term(TMT6plex); K19(TMT6plex)	NP_038577.1	H2ac18	3	3	3.75118	3.1185	0.0105755	1.55044	1.55044	1_KO_1-Way up vs 1_WT_Plate#1	1.18503	2.02852	0.632677	3	3	4.32249	3.1185	0.192733	2.30375	2.30375	1_Dhep_1Way up vs 1_WT_Plate#1	-1.90868	10.1299	1.20399	5	2	4.2576	4.68832	0.537544	0.741892	-1.3479	2_KO_Hyb down vs 2_WT_Hyb	-4.30032	2.36691	-0.430718	1	2	3.94713	3.69155	0.502631	1.19381	1.19381	2_KO_B6_1Way up vs 2_WT_B6_Plate#2	-8.10486	11.551	0.255577	H2ac18
[K].lVPFVVQLSGHLAQETER.[V]	1849	N-Term(TMT6plex)	NP_031494.2	Apoa4	3	3	6.03056	4.94853	0.0276155	2.11701	2.11701	1_KO_1-Way up vs 1_WT_Plate#1	1.14469	3.91523	1.08203	3	3	6.11552	4.94853	0.0318209	2.24543	2.24543	1_Dhep_1Way up vs 1_WT_Plate#1	1.12152	4.49564	1.16699	5	2	5.99398	4.82427	0.0095969	2.24966	2.24966	2_KO_Hyb up vs 2_WT_Hyb	1.34877	3.75231	1.16971	1	2	4.40404	4.38955	0.981586	1.0101	1.0101	2_KO_B6_1Way up vs 2_WT_B6_Plate#2	-81.6928	83.3512	0.0144968	Apoa4
[R].tIVcQESELPDELLYGR.[A]	1850	N-Term(TMT6plex); C4(Carbamidomethyl)	NP_598498.1	Lancl2	3	3	4.34739	4.5845	0.321788	0.848442	-1.17863	1_KO_1-Way down vs 1_WT_Plate#1	-1.76528	1.27074	-0.237111	3	3	4.21361	4.5845	0.088643	0.773306	-1.29315	1_Dhep_1Way down vs 1_WT_Plate#1	-1.77848	1.06353	-0.370889	5	2	3.82806	3.40823	0.016184	1.33778	1.33778	2_KO_Hyb up vs 2_WT_Hyb	1.08435	1.65043	0.419836	1	2	4.29754	4.05334	0.335956	1.18444	1.18444	2_KO_B6_1Way up vs 2_WT_B6_Plate#2	-2.95746	4.14902	0.244206	Lancl2
[K].qVPNESFFNFFSPLk.[A]	1856	N-Term(TMT6plex); K15(TMT6plex)	XP_006508567.1	Nap1l4	3	3	4.23825	4.27265	0.591634	0.976437	-1.02413	1_KO_1-Way down vs 1_WT_Plate#1	-1.14746	1.09402	-0.0344014	3	3	3.77042	4.27265	0.00257105	0.706013	-1.4164	1_Dhep_1Way down vs 1_WT_Plate#1	-1.63594	-1.22633	-0.502232	5	2	2.91843	3.07479	0.398193	0.897289	-1.11447	2_KO_Hyb down vs 2_WT_Hyb	-1.50696	1.2133	-0.156355	1	2	3.09599	3.27902	0.191496	0.88085	-1.13527	2_KO_B6_1Way down vs 2_WT_B6_Plate#2	-1.87187	1.45238	-0.183032	Nap1l4
[R].mQLIMLcYNPDFEk.[Q]	1858	N-Term(TMT6plex); C7(Carbamidomethyl); K14(TMT6plex)	NP_034488.1	Gstm1	3	3	6.18066	5.83829	0.265086	1.26784	1.26784	1_KO_1-Way up vs 1_WT_Plate#1	-1.31203	2.10898	0.342373	3	3	5.45454	5.83829	0.182485	0.766448	-1.30472	1_Dhep_1Way down vs 1_WT_Plate#1	-2.06354	1.21221	-0.383741	5	2	5.07519	5.23049	0.49234	0.897945	-1.11365	2_KO_Hyb down vs 2_WT_Hyb	-1.61831	1.30485	-0.1553	1	2	6.1765	5.47267	0.419862	1.62883	1.62883	2_KO_B6_1Way up vs 2_WT_B6_Plate#2	-75.0625	199.147	0.703834	Gstm1
[R].hEEHERPPFVAYPHLR.[I]	1865	N-Term(TMT6plex)	NP_031774.1	Cox6a1	3	3	3.8989	4.37205	0.0688327	0.720391	-1.38814	1_KO_1-Way down vs 1_WT_Plate#1	-2.00648	1.04129	-0.473148	3	3	4.75081	4.37205	0.0774525	1.30023	1.30023	1_Dhep_1Way up vs 1_WT_Plate#1	-1.04708	1.77019	0.378769	5	2	4.01739	4.66087	0.0919672	0.640166	-1.56209	2_KO_Hyb down vs 2_WT_Hyb	-2.71024	1.11069	-0.643481	1	2	3.88076	4.70837	0.137387	0.563464	-1.77474	2_KO_B6_1Way down vs 2_WT_B6_Plate#2	-8.7718	2.78497	-0.827605	Cox6a1
[K].lQAEGIDLTEEPYSDk.[H]	1875	N-Term(TMT6plex); K16(TMT6plex)	XP_011241507.1	Sash1	3	3	3.70541	3.41189	0.0147695	1.22563	1.22563	1_KO_1-Way up vs 1_WT_Plate#1	1.06813	1.40635	0.293521	3	3	2.66771	3.41189	0.0155366	0.597006	-1.67503	1_Dhep_1Way down vs 1_WT_Plate#1	-2.38659	-1.17561	-0.744183	5	2	2.01227	2.5973	0.144093	0.666637	-1.50007	2_KO_Hyb down vs 2_WT_Hyb	-2.73975	1.21756	-0.585027	1	2	2.46999	2.26025	0.532953	1.15648	1.15648	2_KO_B6_1Way up vs 2_WT_B6_Plate#2	-6.7106	8.97503	0.209737	Sash1
[K].vLPAQGEPLIQLAHNLGLR.[V]	1882	N-Term(TMT6plex)	NP_766139.2	Polrmt	3	3	2.17561	2.8202	0.0224264	0.639674	-1.5633	1_KO_1-Way down vs 1_WT_Plate#1	-2.20297	-1.10936	-0.644591	3	3	2.35685	2.8202	0.102128	0.725299	-1.37874	1_Dhep_1Way down vs 1_WT_Plate#1	-2.10256	1.10607	-0.463352	5	2	3.13369	3.71157	0.0142597	0.669949	-1.49265	2_KO_Hyb down vs 2_WT_Hyb	-1.97423	-1.12854	-0.577876	1	2	2.3468	3.42758	0.159435	0.472774	-2.11517	2_KO_B6_1Way down vs 2_WT_B6_Plate#2	-24.146	5.39701	-1.08078	Polrmt
[K].sccTSVNEVIcHGIPDR.[R]	1893	N-Term(TMT6plex); C2(Carbamidomethyl); C3(Carbamidomethyl); C11(Carbamidomethyl)	NP_780433.1	Metap1	3	3	4.47108	4.73027	0.222228	0.835553	-1.19681	1_KO_1-Way down vs 1_WT_Plate#1	-1.69063	1.18031	-0.259197	3	3	4.39414	4.73027	0.00729987	0.792163	-1.26237	1_Dhep_1Way down vs 1_WT_Plate#1	-1.43537	-1.11021	-0.336131	5	2	3.85434	3.95345	0.40099	0.93361	-1.07111	2_KO_Hyb down vs 2_WT_Hyb	-1.29846	1.13177	-0.0991089	1	2	3.74142	4.03272	0.340166	0.817167	-1.22374	2_KO_B6_1Way down vs 2_WT_B6_Plate#2	-5.58489	3.72938	-0.291297	Metap1
[K].lGGVEFNIDLPNkk.[V]	1900	N-Term(TMT6plex); K13(TMT6plex); K14(TMT6plex)	NP_033850.1	Atox1	3	3	7.00453	5.55377	0.00491632	2.73352	2.73352	1_KO_1-Way up vs 1_WT_Plate#1	1.66384	4.49091	1.45076	3	3	6.23297	5.55377	0.0696416	1.60126	1.60126	1_Dhep_1Way up vs 1_WT_Plate#1	-1.06228	2.72371	0.679206	5	2	7.19019	6.36579	0.0191271	1.7708	1.7708	2_KO_Hyb up vs 2_WT_Hyb	1.15045	2.72565	0.824398	1	2	7.40085	6.00232	0.159835	2.63632	2.63632	2_KO_B6_1Way up vs 2_WT_B6_Plate#2	-8.93284	62.085	1.39853	Atox1
[K].qDGTHVVEAVDATHIGk.[L]	1901	N-Term(TMT6plex); K17(TMT6plex)	NP_083060.2	F13a1	3	3	4.09608	3.2248	0.0441761	1.82928	1.82928	1_KO_1-Way up vs 1_WT_Plate#1	1.0258	3.26213	0.87128	3	3	4.07598	3.2248	0.0573069	1.80397	1.80397	1_Dhep_1Way up vs 1_WT_Plate#1	-1.02986	3.3515	0.851178	5	2	4.47734	2.95719	0.00161684	2.86822	2.86822	2_KO_Hyb up vs 2_WT_Hyb	1.8504	4.44589	1.52015	1	2	3.09377	3.0662	0.929943	1.0193	1.0193	2_KO_B6_1Way up vs 2_WT_B6_Plate#2	-8.8375	9.18189	0.0275766	F13a1
[R].fEQAFITSLISSVAEk.[D]	1911	N-Term(TMT6plex); K16(TMT6plex)	NP_032893.1	Pla2r1	3	3	2.15084	2.16696	0.937432	0.988888	-1.01124	1_KO_1-Way down vs 1_WT_Plate#1	-1.46598	1.43358	-0.016121	3	3	2.6831	2.16696	0.277588	1.43013	1.43013	1_Dhep_1Way up vs 1_WT_Plate#1	-1.54235	3.15451	0.516141	5	2	1.9701	2.07054	0.851219	0.932748	-1.0721	2_KO_Hyb down vs 2_WT_Hyb	-2.6533	2.30842	-0.100441	1	1	1.29864	1.9442	---	0.639246	-1.56434	2_KO_B6_1Way down vs 2_WT_B6_Plate#2	1	1	-0.645556	Pla2r1
[K].nEkSEEEQSSASVk.[K]	1912	N-Term(TMT6plex); K3(TMT6plex); K14(TMT6plex)	XP_017171344.1	Hnrnpc	3	3	5.47803	4.71135	0.220993	1.70135	1.70135	1_KO_1-Way up vs 1_WT_Plate#1	-1.62747	4.71086	0.76668	3	3	5.48137	4.71135	0.271209	1.70529	1.70529	1_Dhep_1Way up vs 1_WT_Plate#1	-1.87418	5.45014	0.770015	---	---	---	---	---	---	---	---	---	---	---	---	---	---	---	---	---	---	---	---	---	---	Hnrnpc
[R].sLLILDDVWDPWVLk.[A]	1922	N-Term(TMT6plex); K15(TMT6plex)	NP_001036023.1	Apaf1	3	3	4.40477	3.28837	0.00443564	2.16806	2.16806	1_KO_1-Way up vs 1_WT_Plate#1	1.49549	3.1431	1.1164	3	3	3.68819	3.28837	0.118548	1.31935	1.31935	1_Dhep_1Way up vs 1_WT_Plate#1	-1.11752	1.94525	0.399829	5	2	4.01531	2.68962	0.0245127	2.50653	2.50653	2_KO_Hyb up vs 2_WT_Hyb	1.19281	5.26711	1.32569	1	2	4.249	2.58185	0.296867	3.17587	3.17587	2_KO_B6_1Way up vs 2_WT_B6_Plate#2	-510.308	5147.04	1.66715	Apaf1
[R].yDFGIYDDDPEIITLER.[R]	1923	N-Term(TMT6plex)	NP_077143.2	Dnajc10	3	3	4.49858	3.99912	0.171312	1.41369	1.41369	1_KO_1-Way up vs 1_WT_Plate#1	-1.26013	2.51839	0.499461	3	3	3.58133	3.99912	0.168261	0.748569	-1.33588	1_Dhep_1Way down vs 1_WT_Plate#1	-2.15587	1.20805	-0.417792	5	2	3.90629	3.4079	0.105178	1.41264	1.41264	2_KO_Hyb up vs 2_WT_Hyb	-1.10966	2.21438	0.49839	1	2	3.64577	3.13343	0.156961	1.42637	1.42637	2_KO_B6_1Way up vs 2_WT_B6_Plate#2	-2.18258	4.44051	0.512344	Dnajc10
[K].kMDESEANEAPAGEAAAR.[E]	1926	N-Term(TMT6plex); K1(TMT6plex)	XP_017171980.1	Oxr1	3	3	3.6756	3.6176	0.806306	1.04102	1.04102	1_KO_1-Way up vs 1_WT_Plate#1	-1.47093	1.59408	0.0579951	3	3	3.98859	3.6176	0.319306	1.29324	1.29324	1_Dhep_1Way up vs 1_WT_Plate#1	-1.44947	2.42418	0.370988	5	2	3.45482	4.11555	0.011353	0.632562	-1.58087	2_KO_Hyb down vs 2_WT_Hyb	-2.13712	-1.1694	-0.660721	1	2	3.75359	3.73903	0.964706	1.01014	1.01014	2_KO_B6_1Way up vs 2_WT_B6_Plate#2	-9.97997	10.1835	0.0145601	Oxr1
[K].iGkLEGWELFPTPk.[SVK]	1927	N-Term(TMT6plex); K3(TMT6plex); K14(TMT6plex)	NP_081520.1	Ndufa11	3	3	4.80195	5.16192	0.131088	0.77918	-1.2834	1_KO_1-Way down vs 1_WT_Plate#1	-1.85004	1.1232	-0.359971	3	3	5.60906	5.16192	0.00671619	1.36334	1.36334	1_Dhep_1Way up vs 1_WT_Plate#1	1.15378	1.61096	0.447145	5	2	4.32441	4.79762	0.220108	0.72036	-1.38819	2_KO_Hyb down vs 2_WT_Hyb	-2.53403	1.31495	-0.47321	1	2	4.59089	4.70337	0.734456	0.924995	-1.08109	2_KO_B6_1Way down vs 2_WT_B6_Plate#2	-10.111	8.65117	-0.112482	Ndufa11
[R].qHGEQLGGGGSGGGGYNTSk.[H]	1932	N-Term(TMT6plex); K20(TMT6plex)	XP_006539354.1	Pum1	3	3	3.42429	3.4868	0.816854	0.957591	-1.04429	1_KO_1-Way down vs 1_WT_Plate#1	-1.69869	1.55767	-0.0625183	3	3	2.93291	3.4868	0.0235482	0.68118	-1.46804	1_Dhep_1Way down vs 1_WT_Plate#1	-1.98021	-1.08834	-0.553891	5	2	3.00126	2.94441	0.802566	1.04019	1.04019	2_KO_Hyb up vs 2_WT_Hyb	-1.41171	1.52748	0.0568523	1	2	3.08664	3.26289	0.0245263	0.885002	-1.12994	2_KO_B6_1Way down vs 2_WT_B6_Plate#2	-1.19961	-1.06432	-0.176248	Pum1
[R].mVDESSVNPGQQLYEk.[I]	1935	N-Term(TMT6plex); M1(Oxidation); K16(TMT6plex)	NP_001274315.1	Gck	3	3	4.05638	5.12216	0.00174075	0.477714	-2.0933	1_KO_1-Way down vs 1_WT_Plate#1	-2.75752	-1.58908	-1.06578	3	3	4.78147	5.12216	0.045044	0.789662	-1.26637	1_Dhep_1Way down vs 1_WT_Plate#1	-1.59021	-1.00847	-0.340693	5	2	3.0073	4.79388	0.0272985	0.289857	-3.44998	2_KO_Hyb down vs 2_WT_Hyb	-9.68012	-1.22957	-1.78659	1	2	3.53064	4.829	0.0289113	0.406589	-2.45949	2_KO_B6_1Way down vs 2_WT_B6_Plate#2	-4.13553	-1.46271	-1.29836	Gck
[R].lVFLNLQGNSLcQEEGIR.[E]	1950	N-Term(TMT6plex); C12(Carbamidomethyl)	XP_006519357.1	Rabggta	3	3	4.63511	5.14557	0.0195966	0.701998	-1.42451	1_KO_1-Way down vs 1_WT_Plate#1	-1.84849	-1.09777	-0.510461	3	3	4.79259	5.14557	0.0557551	0.782963	-1.2772	1_Dhep_1Way down vs 1_WT_Plate#1	-1.64709	1.00972	-0.352984	5	2	4.99587	4.93367	0.597623	1.04406	1.04406	2_KO_Hyb up vs 2_WT_Hyb	-1.16612	1.27114	0.062204	1	2	4.88569	5.08788	0.630802	0.869226	-1.15045	2_KO_B6_1Way down vs 2_WT_B6_Plate#2	-17.4374	13.1749	-0.202197	Rabggta
[K].tEFLSFmNTELAAFTk.[N]	1957	N-Term(TMT6plex); M7(Oxidation); K16(TMT6plex)	NP_058020.1	S100a11	3	3	5.65633	2.89091	0.000271908	6.79948	6.79948	1_KO_1-Way up vs 1_WT_Plate#1	4.37196	10.5749	2.76542	3	3	3.24702	2.89091	0.252339	1.27997	1.27997	1_Dhep_1Way up vs 1_WT_Plate#1	-1.30465	2.13745	0.356111	5	2	4.90753	1.96263	0.000462236	7.70019	7.70019	2_KO_Hyb up vs 2_WT_Hyb	4.03201	14.7056	2.94489	1	2	5.05042	2.59186	0.0692904	5.49666	5.49666	2_KO_B6_1Way up vs 2_WT_B6_Plate#2	-1.9386	58.5714	2.45856	S100a11
[R].lIGLSATLPNYEDVATFLR.[V]	1960	N-Term(TMT6plex)	XP_017174511.1	Snrnp200	3	3	4.80452	4.21646	0.044012	1.50323	1.50323	1_KO_1-Way up vs 1_WT_Plate#1	1.01785	2.22007	0.588061	3	3	4.58274	4.21646	0.160577	1.28902	1.28902	1_Dhep_1Way up vs 1_WT_Plate#1	-1.16879	1.94204	0.366277	5	2	3.87623	3.23369	0.0764822	1.56107	1.56107	2_KO_Hyb up vs 2_WT_Hyb	-1.0712	2.61046	0.642535	1	2	4.00258	3.40011	0.577615	1.51831	1.51831	2_KO_B6_1Way up vs 2_WT_B6_Plate#2	-584.207	1346.74	0.602462	Snrnp200
[M].pLPQGDVTALFLGPPGSGk.[S]	1964	N-Term(TMT6plex); K19(TMT6plex)	NP_694774.3	Irgq	3	3	3.40909	3.88086	0.284115	0.721081	-1.38681	1_KO_1-Way down vs 1_WT_Plate#1	-2.89106	1.50323	-0.471768	3	3	3.13867	3.88086	0.14958	0.597829	-1.67272	1_Dhep_1Way down vs 1_WT_Plate#1	-3.7308	1.33339	-0.742196	5	2	4.27143	3.97843	0.296547	1.22519	1.22519	2_KO_Hyb up vs 2_WT_Hyb	-1.27763	1.91783	0.293003	1	2	4.17908	4.07196	0.0944331	1.07707	1.07707	2_KO_B6_1Way up vs 2_WT_B6_Plate#2	-1.069	1.24013	0.107115	Irgq
[R].iLVVGIGNSAADIASELSk.[T]	1972	N-Term(TMT6plex); K19(TMT6plex)	XP_006497012.1	Fmo2	3	3	5.137	5.66393	0.409122	0.694028	-1.44086	1_KO_1-Way down vs 1_WT_Plate#1	-4.33266	2.08693	-0.526935	3	3	6.21306	5.66393	0.483665	1.4632	1.4632	1_Dhep_1Way up vs 1_WT_Plate#1	-2.69084	5.76096	0.549127	5	2	4.48095	4.12345	0.371424	1.28121	1.28121	2_KO_Hyb up vs 2_WT_Hyb	-1.49362	2.45177	0.357504	1	2	4.14221	4.5082	0.653542	0.77594	-1.28876	2_KO_B6_1Way down vs 2_WT_B6_Plate#2	-265.054	159.585	-0.365982	Fmo2
[K].lIILEHYSQASEWAAk.[Y]	1976	N-Term(TMT6plex); K16(TMT6plex)	NP_036067.2	Gnpda1	3	3	5.63345	5.19984	0.143158	1.35061	1.35061	1_KO_1-Way up vs 1_WT_Plate#1	-1.1716	2.13719	0.433613	3	3	5.97989	5.19984	0.0423615	1.7172	1.7172	1_Dhep_1Way up vs 1_WT_Plate#1	1.03065	2.86107	0.780056	5	2	6.14052	5.71151	0.165088	1.3463	1.3463	2_KO_Hyb up vs 2_WT_Hyb	-1.1889	2.15492	0.429001	1	2	5.89127	5.53903	0.593916	1.27654	1.27654	2_KO_B6_1Way up vs 2_WT_B6_Plate#2	-51.4736	83.8794	0.352241	Gnpda1
[K].dQSPASHEIATNLGDFALR.[L]	1993	N-Term(TMT6plex)	NP_033272.1	Serpina1d	3	3	4.49096	4.91088	0.0813292	0.747463	-1.33786	1_KO_1-Way down vs 1_WT_Plate#1	-1.89597	1.05928	-0.419925	3	3	5.51396	4.91088	0.0698926	1.51895	1.51895	1_Dhep_1Way up vs 1_WT_Plate#1	-1.05579	2.43594	0.603079	5	2	3.18332	3.01058	0.413884	1.12719	1.12719	2_KO_Hyb up vs 2_WT_Hyb	-1.25334	1.59245	0.172736	1	2	2.31612	3.17997	0.0575546	0.549485	-1.81989	2_KO_B6_1Way down vs 2_WT_B6_Plate#2	-3.62727	1.09519	-0.863847	Serpina1d
[R].eDLFQIFTTSATLAQk.[N]	1994	N-Term(TMT6plex); K16(TMT6plex)	XP_006511230.1	Peak1	3	3	3.5459	3.38674	0.247977	1.11664	1.11664	1_KO_1-Way up vs 1_WT_Plate#1	-1.1234	1.40075	0.159164	3	3	2.9267	3.38674	0.0288185	0.726968	-1.37558	1_Dhep_1Way down vs 1_WT_Plate#1	-1.793	-1.05533	-0.460035	5	2	2.96622	3.54348	0.026581	0.670236	-1.49201	2_KO_Hyb down vs 2_WT_Hyb	-2.07707	-1.07175	-0.577259	1	2	3.55122	3.41372	0.148418	1.1	1.1	2_KO_B6_1Way up vs 2_WT_B6_Plate#2	-1.21197	1.46647	0.137499	Peak1
[K].fGYVLPDITkDELFR.[M]	1995	N-Term(TMT6plex); K10(TMT6plex)	NP_001171129.1	Mrpl15	3	3	5.23732	5.17367	0.773172	1.0451	1.0451	1_KO_1-Way up vs 1_WT_Plate#1	-1.42339	1.55468	0.0636442	3	3	5.53364	5.17367	0.0870742	1.2834	1.2834	1_Dhep_1Way up vs 1_WT_Plate#1	-1.05926	1.74473	0.359971	5	2	3.45736	3.74619	0.222128	0.818563	-1.22165	2_KO_Hyb down vs 2_WT_Hyb	-1.76723	1.18413	-0.288834	1	2	3.5055	3.53005	0.950598	0.983124	-1.01717	2_KO_B6_1Way down vs 2_WT_B6_Plate#2	-16.4149	15.8655	-0.024554	Mrpl15
[K].lFLAPLPSSDVPLGQQLLR.[A]	2001	N-Term(TMT6plex)	NP_631892.2	Agap3	3	3	1.53074	1.54358	0.962241	0.991141	-1.00894	1_KO_1-Way down vs 1_WT_Plate#1	-1.6477	1.61864	-0.0128381	3	3	1.20855	1.54358	0.492352	0.792767	-1.2614	1_Dhep_1Way down vs 1_WT_Plate#1	-2.96357	1.86254	-0.335031	---	---	---	---	---	---	---	---	---	---	---	---	---	---	---	---	---	---	---	---	---	---	Agap3
[K].eLAEEEPHLVEQFQk.[L]	2005	N-Term(TMT6plex); K15(TMT6plex)	NP_075528.3	Pex19	3	3	5.47864	4.98469	0.369683	1.40829	1.40829	1_KO_1-Way up vs 1_WT_Plate#1	-1.82015	3.60989	0.493947	3	3	5.39113	4.98469	0.412563	1.32541	1.32541	1_Dhep_1Way up vs 1_WT_Plate#1	-1.77595	3.11984	0.40644	5	2	3.75523	3.80506	0.733962	0.966048	-1.03515	2_KO_Hyb down vs 2_WT_Hyb	-1.32523	1.23677	-0.0498333	1	2	3.84954	4.09911	0.252775	0.84115	-1.18885	2_KO_B6_1Way down vs 2_WT_B6_Plate#2	-2.98818	2.11424	-0.249565	Pex19
[R].aFVENITVLENSLVFk.[F]	2006	N-Term(TMT6plex); K16(TMT6plex)	NP_001034633.1	Mup3	3	3	3.11927	4.90973	0.0672279	0.289079	-3.45926	1_KO_1-Way down vs 1_WT_Plate#1	-13.7757	1.15119	-1.79046	3	3	4.48948	4.90973	0.629963	0.747296	-1.33816	1_Dhep_1Way down vs 1_WT_Plate#1	-6.32183	3.53044	-0.420247	5	2	1.72933	4.18086	0.0191475	0.182817	-5.46995	2_KO_Hyb down vs 2_WT_Hyb	-19.7299	-1.5165	-2.45153	1	2	2.5888	5.26222	0.356864	0.156754	-6.37941	2_KO_B6_1Way down vs 2_WT_B6_Plate#2	-16740200	411340	-2.67342	Mup3
[R].iHNQNNEQAWk.[E]	2039	N-Term(TMT6plex); K11(TMT6plex)	XP_006528768.1	Hccs	3	3	4.93455	4.34157	0.0107153	1.50836	1.50836	1_KO_1-Way up vs 1_WT_Plate#1	1.17135	1.94233	0.59298	3	3	4.78895	4.34157	0.0295783	1.36356	1.36356	1_Dhep_1Way up vs 1_WT_Plate#1	1.05148	1.76825	0.447374	5	2	4.19752	3.75949	0.151451	1.35475	1.35475	2_KO_Hyb up vs 2_WT_Hyb	-1.1708	2.14884	0.438032	1	2	4.08464	3.57989	0.205302	1.41888	1.41888	2_KO_B6_1Way up vs 2_WT_B6_Plate#2	-3.11305	6.26727	0.504753	Hccs
[K].iSPQSNVDFDLTLR.[C]	2046	N-Term(TMT6plex)	NP_080962.1	Mettl26	3	3	4.98265	5.46203	0.0235744	0.717288	-1.39414	1_KO_1-Way down vs 1_WT_Plate#1	-1.80648	-1.07592	-0.479376	3	3	5.12116	5.46203	0.0538391	0.78957	-1.26651	1_Dhep_1Way down vs 1_WT_Plate#1	-1.61416	1.0063	-0.340861	5	2	4.62141	5.05302	0.0574558	0.741435	-1.34874	2_KO_Hyb down vs 2_WT_Hyb	-1.84447	1.01395	-0.431608	1	2	4.80486	5.24087	0.48961	0.739175	-1.35286	2_KO_B6_1Way down vs 2_WT_B6_Plate#2	-55.6431	30.4023	-0.436012	Mettl26
[R].hVDYVADQIVSk.[L]	2049	N-Term(TMT6plex); K12(TMT6plex)	XP_006533216.1	Top2a	3	3	5.2452	3.24854	0.000327522	3.99075	3.99075	1_KO_1-Way up vs 1_WT_Plate#1	2.85639	5.57562	1.99666	3	3	2.80213	3.24854	0.225304	0.733868	-1.36264	1_Dhep_1Way down vs 1_WT_Plate#1	-2.48233	1.33688	-0.446408	5	2	3.61682	2.15326	0.0105813	2.75788	2.75788	2_KO_Hyb up vs 2_WT_Hyb	1.43112	5.31466	1.46356	1	2	5.16834	2.69078	0.0344967	5.56952	5.56952	2_KO_B6_1Way up vs 2_WT_B6_Plate#2	1.70533	18.1898	2.47755	Top2a
[R].eNLEFIDVHVk.[L]	2076	N-Term(TMT6plex); K11(TMT6plex)	XP_006516787.1	Serpinb1a	3	3	4.32641	4.8694	0.334818	0.686347	-1.45699	1_KO_1-Way down vs 1_WT_Plate#1	-3.78189	1.78154	-0.54299	3	3	5.54664	4.8694	0.238472	1.59908	1.59908	1_Dhep_1Way up vs 1_WT_Plate#1	-1.60328	4.09968	0.677241	5	2	3.52113	3.36687	0.583429	1.11285	1.11285	2_KO_Hyb up vs 2_WT_Hyb	-1.43656	1.77909	0.154262	1	2	3.47524	4.15979	0.507693	0.622201	-1.6072	2_KO_B6_1Way down vs 2_WT_B6_Plate#2	-773.551	299.468	-0.684549	Serpinb1a
[K].sSPADLVTVTDQk.[V]	2094	N-Term(TMT6plex); K13(TMT6plex)	XP_006530140.1	Impa1	3	3	5.52483	4.35662	0.0158796	2.24733	2.24733	1_KO_1-Way up vs 1_WT_Plate#1	1.28444	3.93203	1.16821	3	3	4.76281	4.35662	0.220027	1.32518	1.32518	1_Dhep_1Way up vs 1_WT_Plate#1	-1.2926	2.26995	0.406194	5	2	4.80247	4.47329	0.0803169	1.2563	1.2563	2_KO_Hyb up vs 2_WT_Hyb	-1.04073	1.64256	0.32918	1	2	4.95485	4.59319	0.075166	1.28491	1.28491	2_KO_B6_1Way up vs 2_WT_B6_Plate#2	-1.1356	1.87485	0.361664	Impa1
[K].lVEGPPPPPEVPk.[T]	2106	N-Term(TMT6plex); K13(TMT6plex)	XP_017169936.1	Mrpl22	3	3	4.43054	4.69699	0.203441	0.831361	-1.20285	1_KO_1-Way down vs 1_WT_Plate#1	-1.68594	1.16526	-0.266453	3	3	5.07401	4.69699	0.0539967	1.29866	1.29866	1_Dhep_1Way up vs 1_WT_Plate#1	-1.00725	1.69874	0.377022	5	2	4.55712	4.73066	0.26113	0.886659	-1.12783	2_KO_Hyb down vs 2_WT_Hyb	-1.43973	1.13186	-0.173548	1	2	4.08553	4.64172	0.0848368	0.680093	-1.47039	2_KO_B6_1Way down vs 2_WT_B6_Plate#2	-2.83546	1.31148	-0.556195	Mrpl22
[K].wDDDSTIVTPIILR.[T]	2131	N-Term(TMT6plex)	NP_001139302.1	Plcb1	3	3	4.22092	3.4689	0.0918468	1.68414	1.68414	1_KO_1-Way up vs 1_WT_Plate#1	-1.14367	3.24384	0.752015	3	3	4.06597	3.4689	0.0498275	1.51264	1.51264	1_Dhep_1Way up vs 1_WT_Plate#1	1.0005	2.28693	0.597068	5	2	3.82084	4.24488	0.101713	0.745333	-1.34168	2_KO_Hyb down vs 2_WT_Hyb	-1.95692	1.08711	-0.424042	1	2	4.32368	4.06313	0.72084	1.19794	1.19794	2_KO_B6_1Way up vs 2_WT_B6_Plate#2	-111.358	159.804	0.260552	Plcb1
[R].dVAGDIFHQQck.[R]	2136	N-Term(TMT6plex); C11(Carbamidomethyl); K12(TMT6plex)	NP_032088.1	G6pdx	3	3	5.85759	5.35628	0.0646694	1.41549	1.41549	1_KO_1-Way up vs 1_WT_Plate#1	-1.03444	2.07262	0.501304	3	3	4.89655	5.35628	0.0581613	0.727123	-1.37528	1_Dhep_1Way down vs 1_WT_Plate#1	-1.92517	1.01785	-0.45973	5	2	5.37261	4.57202	0.0113109	1.74181	1.74181	2_KO_Hyb up vs 2_WT_Hyb	1.20921	2.50899	0.800585	1	2	4.99676	4.50482	0.259178	1.40633	1.40633	2_KO_B6_1Way up vs 2_WT_B6_Plate#2	-4.60553	9.10864	0.491933	G6pdx
[K].tIDDLEETLASAk.[E]	2140	N-Term(TMT6plex); K13(TMT6plex)	NP_001264804.1	Tpm2	3	3	4.16803	3.69369	0.486914	1.38928	1.38928	1_KO_1-Way up vs 1_WT_Plate#1	-2.37381	4.58171	0.47434	3	3	4.84254	3.69369	0.16578	2.21738	2.21738	1_Dhep_1Way up vs 1_WT_Plate#1	-1.66512	8.18699	1.14885	5	2	4.43093	2.83654	0.410558	3.01966	3.01966	2_KO_Hyb up vs 2_WT_Hyb	-7.84583	71.5409	1.59438	1	2	2.4265	2.44531	0.994208	0.987049	-1.01312	2_KO_B6_1Way down vs 2_WT_B6_Plate#2	-81573600	79474400	-0.0188065	Tpm2
[K].dAYDNVTLDmELAR.[R]	2141	N-Term(TMT6plex); M10(Oxidation)	NP_035302.2	Prodh	3	3	3.73297	4.6025	0.000515727	0.547326	-1.82707	1_KO_1-Way down vs 1_WT_Plate#1	-2.15196	-1.55122	-0.869528	3	3	4.95435	4.6025	0.00194889	1.2762	1.2762	1_Dhep_1Way up vs 1_WT_Plate#1	1.16199	1.40163	0.351852	5	2	3.56254	4.48249	0.0047479	0.528528	-1.89205	2_KO_Hyb down vs 2_WT_Hyb	-2.65617	-1.34775	-0.919948	1	2	3.0151	4.0637	0.0147274	0.483435	-2.06853	2_KO_B6_1Way down vs 2_WT_B6_Plate#2	-2.56132	-1.67055	-1.04861	Prodh
[K].dVPALEITHTFLER.[N]	2147	N-Term(TMT6plex)	NP_776101.3	Maoa	3	3	4.66997	5.1426	0.0483844	0.720654	-1.38763	1_KO_1-Way down vs 1_WT_Plate#1	-1.9183	-1.00376	-0.472621	3	3	5.57194	5.1426	0.127962	1.34662	1.34662	1_Dhep_1Way up vs 1_WT_Plate#1	-1.14317	2.073	0.429341	5	2	4.95689	4.76204	0.719098	1.14461	1.14461	2_KO_Hyb up vs 2_WT_Hyb	-2.17498	2.8495	0.194852	1	2	4.22177	4.75793	0.114148	0.689604	-1.45011	2_KO_B6_1Way down vs 2_WT_B6_Plate#2	-3.41275	1.62295	-0.53616	Maoa
[R].gHGHSDEEDEEQPR.[H]	2153	N-Term(TMT6plex)	XP_006497128.1	Dcaf8	3	3	5.06794	5.71813	0.1103	0.637198	-1.56937	1_KO_1-Way down vs 1_WT_Plate#1	-2.89362	1.17487	-0.650186	3	3	5.07007	5.71813	0.0679957	0.638141	-1.56705	1_Dhep_1Way down vs 1_WT_Plate#1	-2.58956	1.05453	-0.648053	5	2	4.80235	5.03069	0.262571	0.853618	-1.17148	2_KO_Hyb down vs 2_WT_Hyb	-1.61708	1.17831	-0.228337	1	2	4.90638	5.10441	0.286831	0.87174	-1.14713	2_KO_B6_1Way down vs 2_WT_B6_Plate#2	-2.66701	2.02674	-0.198031	Dcaf8
[K].vQFcHTDDNQk.[L]	2159	N-Term(TMT6plex); C4(Carbamidomethyl); K11(TMT6plex)	NP_001304294.1	Dsc2	3	3	4.04399	4.27097	0.643963	0.854421	-1.17038	1_KO_1-Way down vs 1_WT_Plate#1	-2.80862	2.05039	-0.226981	3	3	4.65575	4.27097	0.409568	1.30566	1.30566	1_Dhep_1Way up vs 1_WT_Plate#1	-1.71269	2.91971	0.384782	5	2	3.56044	4.15051	0.139661	0.664309	-1.50532	2_KO_Hyb down vs 2_WT_Hyb	-2.74058	1.20943	-0.590074	1	2	3.53913	3.9335	0.552655	0.760824	-1.31437	2_KO_B6_1Way down vs 2_WT_B6_Plate#2	-79.4054	45.964	-0.394366	Dsc2
[R].nSNSDSDDDERPNR.[R]	2160	N-Term(TMT6plex)	NP_033457.2	Ctr9	3	3	3.17393	3.31093	0.76804	0.90941	-1.09961	1_KO_1-Way down vs 1_WT_Plate#1	-2.53497	2.09648	-0.136998	3	3	4.30884	3.31093	0.126269	1.9971	1.9971	1_Dhep_1Way up vs 1_WT_Plate#1	-1.35659	5.41063	0.997905	5	2	4.25909	3.50782	0.144833	1.68326	1.68326	2_KO_Hyb up vs 2_WT_Hyb	-1.2899	3.65477	0.751262	1	2	4.47786	3.46678	0.481492	2.01542	2.01542	2_KO_B6_1Way up vs 2_WT_B6_Plate#2	-2210.01	8976.89	1.01108	Ctr9
[R].tAEEEDEADPkR.[Q]	2170	N-Term(TMT6plex); K11(TMT6plex)	NP_081264.1	Ptms	3	3	5.26552	5.22284	0.956546	1.03002	1.03002	1_KO_1-Way up vs 1_WT_Plate#1	-4.0026	4.24654	0.0426758	3	3	5.74213	5.22284	0.499631	1.43324	1.43324	1_Dhep_1Way up vs 1_WT_Plate#1	-2.68595	5.51745	0.519285	5	2	3.88017	4.48114	0.219955	0.659309	-1.51674	2_KO_Hyb down vs 2_WT_Hyb	-3.25618	1.41543	-0.600973	1	2	4.41358	4.52804	0.73456	0.923727	-1.08257	2_KO_B6_1Way down vs 2_WT_B6_Plate#2	-10.5419	8.99512	-0.114462	Ptms
[K].sSDNQnGGGNTESk.[G]	2177	N-Term(TMT6plex); N6(Deamidated); K14(TMT6plex)	NP_036138.1	Ddx3y	3	3	3.83156	3.75972	0.833957	1.05106	1.05106	1_KO_1-Way up vs 1_WT_Plate#1	-1.76525	1.95012	0.0718437	3	3	3.33466	3.75972	0.354196	0.744806	-1.34263	1_Dhep_1Way down vs 1_WT_Plate#1	-2.93275	1.6269	-0.425063	5	2	2.52391	2.84083	0.572286	0.802779	-1.24567	2_KO_Hyb down vs 2_WT_Hyb	-3.17345	2.04515	-0.316925	1	2	1.42606	3.04274	0.303527	0.326087	-3.06667	2_KO_B6_1Way down vs 2_WT_B6_Plate#2	-4793.94	509.752	-1.61667	Ddx3y
[K].kDEQTGAITVAR.[I]	2191	N-Term(TMT6plex); K1(TMT6plex)	XP_017173495.1	Mpp7	3	3	4.97641	4.29818	0.014212	1.60017	1.60017	1_KO_1-Way up vs 1_WT_Plate#1	1.16872	2.1909	0.67823	3	3	4.66405	4.29818	0.0661158	1.28866	1.28866	1_Dhep_1Way up vs 1_WT_Plate#1	-1.02738	1.70611	0.365871	5	2	4.32073	4.0509	0.0621877	1.20566	1.20566	2_KO_Hyb up vs 2_WT_Hyb	-1.01401	1.47399	0.269829	1	2	4.09355	3.69218	0.53137	1.32077	1.32077	2_KO_B6_1Way up vs 2_WT_B6_Plate#2	-37.4716	65.3666	0.401379	Mpp7
[R].qNYHQDAEAAINR.[Q]	2199	N-Term(TMT6plex)	NP_034369.1	Fth1	3	3	5.04773	4.7164	0.183531	1.25817	1.25817	1_KO_1-Way up vs 1_WT_Plate#1	-1.18218	1.87139	0.331333	3	3	5.17167	4.7164	0.314215	1.37104	1.37104	1_Dhep_1Way up vs 1_WT_Plate#1	-1.56251	2.93713	0.455269	5	2	4.63944	4.73475	0.762709	0.936071	-1.06829	2_KO_Hyb down vs 2_WT_Hyb	-1.81961	1.5944	-0.09531	1	2	5.02456	4.18151	0.516133	1.79384	1.79384	2_KO_B6_1Way up vs 2_WT_B6_Plate#2	-1375.79	4427.09	0.843049	Fth1
[K].eAEQQGGDQAGSk.[L]	2204	N-Term(TMT6plex); K13(TMT6plex)	XP_006534347.1	Slc38a10	3	3	3.70925	4.38569	0.187344	0.625709	-1.59819	1_KO_1-Way down vs 1_WT_Plate#1	-3.62668	1.41989	-0.676437	3	3	3.76918	4.38569	0.456981	0.652245	-1.53317	1_Dhep_1Way down vs 1_WT_Plate#1	-6.487	2.75973	-0.616513	5	2	3.07468	2.81856	0.340704	1.19426	1.19426	2_KO_Hyb up vs 2_WT_Hyb	-1.29177	1.8424	0.256121	1	2	2.70651	2.85171	0.278114	0.904253	-1.10588	2_KO_B6_1Way down vs 2_WT_B6_Plate#2	-2.00931	1.64296	-0.145201	Slc38a10
[K].lQDQGPDVLLAk.[V]	2205	N-Term(TMT6plex); K12(TMT6plex)	NP_061216.2	Itih4	3	3	4.21081	4.38094	0.541701	0.888763	-1.12516	1_KO_1-Way down vs 1_WT_Plate#1	-1.83922	1.4528	-0.17013	3	3	4.93822	4.38094	0.157444	1.47149	1.47149	1_Dhep_1Way up vs 1_WT_Plate#1	-1.26019	2.72868	0.557282	5	2	4.1949	4.78982	0.12785	0.66208	-1.51039	2_KO_Hyb down vs 2_WT_Hyb	-2.70126	1.1841	-0.594922	1	2	3.87331	4.23145	0.67399	0.780171	-1.28177	2_KO_B6_1Way down vs 2_WT_B6_Plate#2	-350.582	213.388	-0.358138	Itih4
[R].iQFNESFAEmNR.[G]	2217	N-Term(TMT6plex); M10(Oxidation)	NP_034071.2	Cox4i1	3	3	5.3596	5.66358	0.109999	0.810015	-1.23454	1_KO_1-Way down vs 1_WT_Plate#1	-1.64282	1.07789	-0.303979	3	3	6.13775	5.66358	0.0023367	1.38912	1.38912	1_Dhep_1Way up vs 1_WT_Plate#1	1.2166	1.58609	0.474168	5	2	4.91908	5.36616	0.0656314	0.733521	-1.36329	2_KO_Hyb down vs 2_WT_Hyb	-1.91365	1.02965	-0.447089	1	2	4.93793	5.35447	0.251843	0.749217	-1.33473	2_KO_B6_1Way down vs 2_WT_B6_Plate#2	-6.17667	3.46712	-0.416545	Cox4i1
[K].iPPDSETTLVLVGR.[A]	2230	N-Term(TMT6plex)	NP_035533.1	Slc4a1	3	3	3.78601	4.63872	0.0584352	0.553744	-1.80589	1_KO_1-Way down vs 1_WT_Plate#1	-3.37362	1.03446	-0.85271	3	3	5.3702	4.63872	0.140454	1.66033	1.66033	1_Dhep_1Way up vs 1_WT_Plate#1	-1.29724	3.5761	0.731472	5	2	3.79465	4.35562	0.323158	0.677844	-1.47526	2_KO_Hyb down vs 2_WT_Hyb	-3.67324	1.68775	-0.560974	1	2	3.1505	4.24724	0.385941	0.46757	-2.13872	2_KO_B6_1Way down vs 2_WT_B6_Plate#2	-1732.49	378.76	-1.09675	Slc4a1
[K].hENVVNLIEIcR.[T]	2236	N-Term(TMT6plex); C11(Carbamidomethyl)	NP_570930.1	Cdk9	3	3	3.40569	3.18731	0.144799	1.16342	1.16342	1_KO_1-Way up vs 1_WT_Plate#1	-1.08439	1.46777	0.218374	3	3	2.59169	3.18731	0.29774	0.66176	-1.51112	1_Dhep_1Way down vs 1_WT_Plate#1	-3.94029	1.72556	-0.59562	5	2	2.81061	3.91264	0.0131372	0.465859	-2.14657	2_KO_Hyb down vs 2_WT_Hyb	-3.61792	-1.2736	-1.10204	1	2	3.34483	3.68495	0.692481	0.789977	-1.26586	2_KO_B6_1Way down vs 2_WT_B6_Plate#2	-382.603	238.768	-0.340118	Cdk9
[R].gELFWDDGQSk.[D]	2243	N-Term(TMT6plex); K11(TMT6plex)	XP_006506105.1	Mgam	3	3	3.70244	4.12556	0.0104933	0.745813	-1.34082	1_KO_1-Way down vs 1_WT_Plate#1	-1.60419	-1.12069	-0.423113	3	3	4.58861	4.12556	0.0350522	1.37846	1.37846	1_Dhep_1Way up vs 1_WT_Plate#1	1.03729	1.83183	0.463053	---	---	---	---	---	---	---	---	---	---	---	---	---	---	---	---	---	---	---	---	---	---	Mgam
[K].nLGPDELDLVLk.[Y]	2268	N-Term(TMT6plex); K12(TMT6plex)	NP_001104766.1	Sult2a1	3	3	3.97718	5.1778	0.497673	0.435087	-2.29839	1_KO_1-Way down vs 1_WT_Plate#1	-51.0974	9.67278	-1.20062	3	3	4.45357	5.1778	0.689787	0.605317	-1.65203	1_Dhep_1Way down vs 1_WT_Plate#1	-42.4489	15.5537	-0.724237	5	2	2.81497	4.83362	0.159871	0.246789	-4.05205	2_KO_Hyb down vs 2_WT_Hyb	-35.8453	2.18314	-2.01865	1	2	2.44793	4.07568	0.602653	0.323591	-3.09032	2_KO_B6_1Way down vs 2_WT_B6_Plate#2	-1364570000	142885000	-1.62776	Sult2a1
[R].dREEDEEDAYER.[R]	2269	N-Term(TMT6plex)	XP_006516227.1	Rbm25	3	3	4.43175	3.85364	0.00766393	1.4929	1.4929	1_KO_1-Way up vs 1_WT_Plate#1	1.19334	1.86764	0.578114	3	3	4.20917	3.85364	0.0224472	1.27946	1.27946	1_Dhep_1Way up vs 1_WT_Plate#1	1.05886	1.54602	0.355532	5	2	3.69545	3.00149	0.00590486	1.61772	1.61772	2_KO_Hyb up vs 2_WT_Hyb	1.23554	2.11812	0.693962	1	2	3.20369	2.87677	0.516724	1.25433	1.25433	2_KO_B6_1Way up vs 2_WT_B6_Plate#2	-16.5778	26.0827	0.32692	Rbm25
[R].iNVYYnEATGGk.[Y]	2275	N-Term(TMT6plex); N6(Deamidated); K12(TMT6plex)	NP_666228.1	Tubb4b	3	3	5.57055	5.42816	0.37635	1.10373	1.10373	1_KO_1-Way up vs 1_WT_Plate#1	-1.19351	1.45396	0.142391	3	3	5.02787	5.42816	0.0331136	0.757709	-1.31977	1_Dhep_1Way down vs 1_WT_Plate#1	-1.67984	-1.03688	-0.400284	5	2	6.25022	6.66002	0.421398	0.752726	-1.32851	2_KO_Hyb down vs 2_WT_Hyb	-3.05918	1.73332	-0.409804	1	2	7.44403	6.65218	0.15556	1.73129	1.73129	2_KO_B6_1Way up vs 2_WT_B6_Plate#2	-3.2871	9.85268	0.791851	Tubb4b
[K].aPLYDLAAHEDk.[V]	2289	N-Term(TMT6plex); K12(TMT6plex)	XP_011236865.1	Wdr12	3	3	2.50849	2.50913	0.998465	0.99956	-1.00044	1_KO_1-Way down vs 1_WT_Plate#1	-1.81806	1.81646	-0.000635366	3	3	2.91436	2.50913	0.633263	1.3243	1.3243	1_Dhep_1Way up vs 1_WT_Plate#1	-3.42594	6.00833	0.405232	5	2	5.47128	5.08358	0.0876085	1.3083	1.3083	2_KO_Hyb up vs 2_WT_Hyb	-1.05893	1.81252	0.387696	1	2	5.4591	5.20104	0.491074	1.19587	1.19587	2_KO_B6_1Way up vs 2_WT_B6_Plate#2	-7.62244	10.9009	0.258062	Wdr12
[K].wGVDLQTEHEk.[Y]	2291	N-Term(TMT6plex); K11(TMT6plex)	NP_705819.3	Nars2	3	3	3.35196	3.28621	0.749501	1.04663	1.04663	1_KO_1-Way up vs 1_WT_Plate#1	-1.38311	1.51511	0.0657537	3	3	3.8492	3.28621	0.0431917	1.47733	1.47733	1_Dhep_1Way up vs 1_WT_Plate#1	1.01953	2.14071	0.562995	5	2	4.33939	4.91256	0.0589157	0.672139	-1.48779	2_KO_Hyb down vs 2_WT_Hyb	-2.26248	1.02212	-0.573168	1	2	4.23796	4.88941	0.0350848	0.63664	-1.57075	2_KO_B6_1Way down vs 2_WT_B6_Plate#2	-2.15561	-1.14457	-0.651451	Nars2
[R].fTNEDHLAVHk.[H]	2304	N-Term(TMT6plex); K11(TMT6plex)	NP_001020264.1	Atf2	3	3	4.28322	2.88162	0.0124094	2.64194	2.64194	1_KO_1-Way up vs 1_WT_Plate#1	1.41579	4.93001	1.4016	3	3	3.50766	2.88162	0.0980985	1.54333	1.54333	1_Dhep_1Way up vs 1_WT_Plate#1	-1.13509	2.70363	0.626043	---	---	---	---	---	---	---	---	---	---	---	---	---	---	---	---	---	---	---	---	---	---	Atf2
[R].nVGFESDSGGAFk.[G]	2309	N-Term(TMT6plex); K13(TMT6plex)	NP_057923.2	Nup50	3	3	2.0318	3.22611	0.0158792	0.436997	-2.28834	1_KO_1-Way down vs 1_WT_Plate#1	-4.05412	-1.29165	-1.1943	3	3	2.12155	3.22611	0.0339559	0.465045	-2.15033	1_Dhep_1Way down vs 1_WT_Plate#1	-4.20733	-1.09901	-1.10456	5	2	4.0722	4.25073	0.544873	0.883603	-1.13173	2_KO_Hyb down vs 2_WT_Hyb	-1.84738	1.44235	-0.178529	1	2	4.69519	4.20252	0.14727	1.40705	1.40705	2_KO_B6_1Way up vs 2_WT_B6_Plate#2	-1.97501	3.91011	0.492675	Nup50
[R].eTASQTVSGEVSSVR.[A]	2316	N-Term(TMT6plex)	NP_891984.1	Ppp4r2	3	3	4.5607	4.48441	0.549508	1.0543	1.0543	1_KO_1-Way up vs 1_WT_Plate#1	-1.18771	1.3202	0.0762878	3	3	4.13509	4.48441	0.10369	0.784954	-1.27396	1_Dhep_1Way down vs 1_WT_Plate#1	-1.7547	1.08117	-0.349319	5	2	3.79577	3.78476	0.935748	1.00767	1.00767	2_KO_Hyb up vs 2_WT_Hyb	-1.25103	1.27028	0.0110162	1	2	4.02512	3.75209	0.283398	1.20835	1.20835	2_KO_B6_1Way up vs 2_WT_B6_Plate#2	-2.60654	3.80582	0.273035	Ppp4r2
[R].gVEEEEEDGEMRE.[-]	2322	N-Term(TMT6plex)	XP_006539489.1	Gm13092	3	3	3.00337	2.92274	0.703121	1.05748	1.05748	1_KO_1-Way up vs 1_WT_Plate#1	-1.38127	1.54463	0.0806322	3	3	2.45582	2.92274	0.398047	0.723506	-1.38216	1_Dhep_1Way down vs 1_WT_Plate#1	-3.57608	1.87193	-0.466924	5	2	2.3306	1.59092	0.163708	1.66981	1.66981	2_KO_Hyb up vs 2_WT_Hyb	-1.34326	3.74535	0.739682	1	1	1.34274	1.3374	---	1.00371	1.00371	2_KO_B6_1Way up vs 2_WT_B6_Plate#2	1	1	0.00534677	Gm13092
[R].gSNTcEVHFENTR.[V]	2331	N-Term(TMT6plex); C5(Carbamidomethyl)	NP_766266.3	Acad9	3	3	5.36795	5.53891	0.501717	0.888252	-1.12581	1_KO_1-Way down vs 1_WT_Plate#1	-1.75872	1.38762	-0.170959	3	3	6.04748	5.53891	0.0900083	1.42263	1.42263	1_Dhep_1Way up vs 1_WT_Plate#1	-1.09108	2.20822	0.508565	5	2	5.08429	5.10872	0.857574	0.983207	-1.01708	2_KO_Hyb down vs 2_WT_Hyb	-1.28063	1.23798	-0.0244326	1	2	4.86623	5.0935	0.695968	0.854252	-1.17061	2_KO_B6_1Way down vs 2_WT_B6_Plate#2	-55.9874	40.8566	-0.227266	Acad9
[K].eAFQEALAAAGDk.[L]	2332	N-Term(TMT6plex); K13(TMT6plex)	NP_035790.1	Txn1	3	3	6.37369	5.94482	0.317751	1.34618	1.34618	1_KO_1-Way up vs 1_WT_Plate#1	-1.5318	2.77592	0.428868	3	3	6.5061	5.94482	0.225456	1.47558	1.47558	1_Dhep_1Way up vs 1_WT_Plate#1	-1.44102	3.13757	0.561278	5	2	5.87763	5.76255	0.312182	1.08303	1.08303	2_KO_Hyb up vs 2_WT_Hyb	-1.10817	1.29984	0.115079	1	2	6.03865	6.07843	0.819123	0.972803	-1.02796	2_KO_B6_1Way down vs 2_WT_B6_Plate#2	-3.4121	3.22903	-0.0397801	Txn1
[R].dGTQcLSGSSDGTIR.[L]	2337	N-Term(TMT6plex); C5(Carbamidomethyl)	XP_006512309.1	Wdr48	3	3	3.23531	3.68843	0.123757	0.730458	-1.369	1_KO_1-Way down vs 1_WT_Plate#1	-2.1438	1.14387	-0.453127	3	3	3.24734	3.68843	0.0201151	0.736574	-1.35764	1_Dhep_1Way down vs 1_WT_Plate#1	-1.70352	-1.08198	-0.441097	5	2	2.6942	2.73984	0.692266	0.968859	-1.03214	2_KO_Hyb down vs 2_WT_Hyb	-1.25294	1.17612	-0.0456416	1	2	2.63877	2.9479	0.610677	0.80713	-1.23896	2_KO_B6_1Way down vs 2_WT_B6_Plate#2	-60.1518	39.1864	-0.309128	Wdr48
[R].vQIYHNPTANSFR.[V]	2341	N-Term(TMT6plex)	NP_033525.2	Vasp	3	3	5.13609	4.44287	0.0825483	1.61689	1.61689	1_KO_1-Way up vs 1_WT_Plate#1	-1.10347	2.88484	0.693225	3	3	4.01118	4.44287	0.0618658	0.741394	-1.34881	1_Dhep_1Way down vs 1_WT_Plate#1	-1.86315	1.02411	-0.431688	5	2	4.52525	4.36209	0.74136	1.11973	1.11973	2_KO_Hyb up vs 2_WT_Hyb	-2.05456	2.576	0.163153	1	2	4.60376	4.05544	0.115265	1.46238	1.46238	2_KO_B6_1Way up vs 2_WT_B6_Plate#2	-1.65528	3.53989	0.548314	Vasp
[K].yEALLLTHETSIR.[Y]	2342	N-Term(TMT6plex)	NP_001304034.1	Fgg	3	3	5.4093	5.32188	0.551358	1.06247	1.06247	1_KO_1-Way up vs 1_WT_Plate#1	-1.21944	1.37655	0.0874208	3	3	5.88307	5.32188	0.0777541	1.47549	1.47549	1_Dhep_1Way up vs 1_WT_Plate#1	-1.07127	2.33223	0.56119	5	2	4.83252	4.73853	0.743687	1.06731	1.06731	2_KO_Hyb up vs 2_WT_Hyb	-1.52097	1.73262	0.0939817	1	2	4.36801	4.67736	0.683904	0.807002	-1.23915	2_KO_B6_1Way down vs 2_WT_B6_Plate#2	-189.282	123.27	-0.309357	Fgg
[R].sTDQTVLEELASIk.[N]	2352	N-Term(TMT6plex); K14(TMT6plex)	NP_064314.2	Ranbp9	3	3	3.49699	3.082	0.00330664	1.33329	1.33329	1_KO_1-Way up vs 1_WT_Plate#1	1.17378	1.51447	0.414988	3	3	3.43358	3.082	0.23005	1.27595	1.27595	1_Dhep_1Way up vs 1_WT_Plate#1	-1.26434	2.05842	0.351577	5	2	3.15948	2.93662	0.405316	1.16704	1.16704	2_KO_Hyb up vs 2_WT_Hyb	-1.32664	1.80686	0.222857	1	2	3.50688	3.13618	0.534887	1.29298	1.29298	2_KO_B6_1Way up vs 2_WT_B6_Plate#2	-29.5725	49.4391	0.370697	Ranbp9
[M].tEnSTSAPAAkPk.[R]	2353	N-Term(TMT6plex); N3(Deamidated); K11(TMT6plex); K13(TMT6plex)	NP_032223.2	H1f0	3	3	5.05137	4.79264	0.622459	1.19643	1.19643	1_KO_1-Way up vs 1_WT_Plate#1	-2.12843	3.04673	0.258734	3	3	5.51949	4.79264	0.369407	1.65502	1.65502	1_Dhep_1Way up vs 1_WT_Plate#1	-2.41193	6.60649	0.726847	5	2	5.52166	4.89998	0.265884	1.53867	1.53867	2_KO_Hyb up vs 2_WT_Hyb	-1.57414	3.7268	0.621688	1	2	5.24043	5.09989	0.913539	1.10232	1.10232	2_KO_B6_1Way up vs 2_WT_B6_Plate#2	-7788.28	9463.6	0.140542	H1f0
[R].iREDEGTVLSSVVk.[E]	2354	N-Term(TMT6plex); K14(TMT6plex)	XP_006526365.1	Cxxc1	3	3	4.38193	3.51439	0.050053	1.82455	1.82455	1_KO_1-Way up vs 1_WT_Plate#1	-1.00022	3.32974	0.867543	3	3	3.97582	3.51439	0.248279	1.3769	1.3769	1_Dhep_1Way up vs 1_WT_Plate#1	-1.4019	2.65782	0.461428	5	2	2.98275	2.91813	0.774491	1.04581	1.04581	2_KO_Hyb up vs 2_WT_Hyb	-1.39921	1.53034	0.0646199	1	2	3.12921	2.37784	0.196909	1.68339	1.68339	2_KO_B6_1Way up vs 2_WT_B6_Plate#2	-4.92282	13.9503	0.751367	Cxxc1
[K].iEENATGFSYESLFR.[E]	2357	N-Term(TMT6plex)	NP_081189.1	Mitd1	3	3	3.05377	2.68411	0.363252	1.29205	1.29205	1_KO_1-Way up vs 1_WT_Plate#1	-1.54921	2.58623	0.369659	3	3	3.13224	2.68411	0.290812	1.36426	1.36426	1_Dhep_1Way up vs 1_WT_Plate#1	-1.48967	2.77261	0.448123	5	2	2.46777	2.66046	0.577954	0.874974	-1.14289	2_KO_Hyb down vs 2_WT_Hyb	-2.03585	1.5586	-0.192689	1	2	2.9438	2.8961	0.764262	1.03362	1.03362	2_KO_B6_1Way up vs 2_WT_B6_Plate#2	-2.85544	3.05067	0.047705	Mitd1
[K].nINDAWVcTNDMFR.[L]	2364	N-Term(TMT6plex); C8(Carbamidomethyl)	XP_001474007.1	Nutf2-ps2	3	3	6.06136	6.3063	0.046678	0.843854	-1.18504	1_KO_1-Way down vs 1_WT_Plate#1	-1.39867	-1.00404	-0.244935	3	3	5.96611	6.3063	0.088908	0.789936	-1.26592	1_Dhep_1Way down vs 1_WT_Plate#1	-1.69631	1.0585	-0.340191	5	2	5.86507	5.58692	0.349438	1.21264	1.21264	2_KO_Hyb up vs 2_WT_Hyb	-1.33309	1.96028	0.278146	1	2	6.10271	5.64053	0.129514	1.37763	1.37763	2_KO_B6_1Way up vs 2_WT_B6_Plate#2	-1.68097	3.19023	0.462184	Nutf2-ps2
[R].tVFASEQELDWAk.[A]	2365	N-Term(TMT6plex); K13(TMT6plex)	NP_444426.3	Sfxn2	3	3	4.04957	4.80718	0.0686696	0.591477	-1.69068	1_KO_1-Way down vs 1_WT_Plate#1	-3.04811	1.06637	-0.757606	3	3	5.24501	4.80718	0.128034	1.35457	1.35457	1_Dhep_1Way up vs 1_WT_Plate#1	-1.14633	2.10334	0.437831	5	2	4.08564	4.77183	0.00540354	0.621492	-1.60903	2_KO_Hyb down vs 2_WT_Hyb	-2.08869	-1.23952	-0.686193	1	2	4.1693	4.93375	0.466868	0.588679	-1.69872	2_KO_B6_1Way down vs 2_WT_B6_Plate#2	-732.063	253.691	-0.764447	Sfxn2
[K].dREVNAVDSEHEk.[N]	2371	N-Term(TMT6plex); K13(TMT6plex)	NP_112419.3	Ide	3	3	5.71118	5.81427	0.397362	0.931033	-1.07408	1_KO_1-Way down vs 1_WT_Plate#1	-1.32448	1.14809	-0.103095	3	3	5.06955	5.81427	0.00132774	0.596785	-1.67565	1_Dhep_1Way down vs 1_WT_Plate#1	-2.00468	-1.40062	-0.744718	5	2	4.65896	4.80769	0.435985	0.90204	-1.1086	2_KO_Hyb down vs 2_WT_Hyb	-1.51624	1.23372	-0.148737	1	2	5.59935	5.48396	0.663674	1.08327	1.08327	2_KO_B6_1Way up vs 2_WT_B6_Plate#2	-5.26644	6.18004	0.115394	Ide
[R].iGELQQQIEDLQk.[S]	2373	N-Term(TMT6plex); K13(TMT6plex)	NP_084290.1	Hook1	3	3	4.19405	4.25356	0.615843	0.959592	-1.04211	1_KO_1-Way down vs 1_WT_Plate#1	-1.28669	1.1848	-0.0595072	3	3	3.82635	4.25356	0.00980116	0.743698	-1.34463	1_Dhep_1Way down vs 1_WT_Plate#1	-1.60586	-1.1259	-0.427211	5	2	3.72681	3.71354	0.932127	1.00924	1.00924	2_KO_Hyb up vs 2_WT_Hyb	-1.29043	1.3144	0.0132761	1	2	4.18528	4.0653	0.708354	1.08671	1.08671	2_KO_B6_1Way up vs 2_WT_B6_Plate#2	-7.84324	9.26245	0.119973	Hook1
[K].qQQELDGSLkk.[I]	2402	N-Term(TMT6plex); K10(TMT6plex); K11(TMT6plex)	NP_033315.2	Slk	3	3	5.16108	5.03144	0.0400922	1.09402	1.09402	1_KO_1-Way up vs 1_WT_Plate#1	1.00661	1.18901	0.129636	3	3	4.60528	5.03144	0.00691893	0.744238	-1.34366	1_Dhep_1Way down vs 1_WT_Plate#1	-1.57742	-1.14453	-0.426164	5	2	3.99927	4.23889	0.172696	0.846968	-1.18068	2_KO_Hyb down vs 2_WT_Hyb	-1.54436	1.10785	-0.23962	1	2	4.08177	3.88129	0.485736	1.14909	1.14909	2_KO_B6_1Way up vs 2_WT_B6_Plate#2	-4.70854	6.21715	0.200488	Slk
[R].dAEDAMDAMDGAVLDGR.[E]	2419	N-Term(TMT6plex)	XP_011247137.1	Srsf2	3	3	5.89569	5.97519	0.730751	0.946385	-1.05665	1_KO_1-Way down vs 1_WT_Plate#1	-1.59937	1.43246	-0.079501	3	3	5.45196	5.97519	0.0701095	0.695813	-1.43717	1_Dhep_1Way down vs 1_WT_Plate#1	-2.1661	1.04873	-0.523229	5	2	5.17015	5.11972	0.653029	1.03558	1.03558	2_KO_Hyb up vs 2_WT_Hyb	-1.16552	1.24993	0.050435	1	2	5.28754	4.87452	0.177091	1.33147	1.33147	2_KO_B6_1Way up vs 2_WT_B6_Plate#2	-2.12237	3.76257	0.413022	Srsf2
[R].gAQLAEDVGTPTGGGEER.[R]	2423	N-Term(TMT6plex)	NP_001107811.1	Pank1	3	3	4.68607	4.22559	0.14297	1.37601	1.37601	1_KO_1-Way up vs 1_WT_Plate#1	-1.1828	2.23951	0.460486	3	3	4.66313	4.22559	0.146747	1.35429	1.35429	1_Dhep_1Way up vs 1_WT_Plate#1	-1.17974	2.16377	0.437539	5	2	3.96849	4.97136	0.0670003	0.499006	-2.00398	2_KO_Hyb down vs 2_WT_Hyb	-4.31121	1.07352	-1.00287	1	2	4.69369	5.01704	0.176664	0.79921	-1.25124	2_KO_B6_1Way down vs 2_WT_B6_Plate#2	-2.8161	1.79875	-0.323354	Pank1
[R].vESIYLNVEAVNTHR.[D]	2424	N-Term(TMT6plex)	XP_006528818.1	Pfkfb1	3	3	5.10116	5.35493	0.38532	0.8387	-1.19232	1_KO_1-Way down vs 1_WT_Plate#1	-1.96885	1.38493	-0.253773	3	3	4.79384	5.35493	0.10243	0.677792	-1.47538	1_Dhep_1Way down vs 1_WT_Plate#1	-2.46094	1.13056	-0.561086	5	2	4.35935	4.52619	0.692541	0.890789	-1.1226	2_KO_Hyb down vs 2_WT_Hyb	-2.28185	1.81066	-0.166845	1	2	4.61844	4.72159	0.903516	0.930995	-1.07412	2_KO_B6_1Way down vs 2_WT_B6_Plate#2	-411.588	356.745	-0.103154	Pfkfb1
[R].aQQEDALAQQAFEEAR.[R]	2431	N-Term(TMT6plex)	NP_071704.3	Cbfb	3	3	3.66501	3.5042	0.407187	1.11791	1.11791	1_KO_1-Way up vs 1_WT_Plate#1	-1.24982	1.56194	0.160809	3	3	4.02169	3.5042	0.0174846	1.43147	1.43147	1_Dhep_1Way up vs 1_WT_Plate#1	1.10914	1.84746	0.517495	5	2	3.52766	3.47232	0.802189	1.03911	1.03911	2_KO_Hyb up vs 2_WT_Hyb	-1.39782	1.50929	0.0553429	1	2	3.48595	3.40498	0.795497	1.05773	1.05773	2_KO_B6_1Way up vs 2_WT_B6_Plate#2	-8.06133	9.01901	0.080975	Cbfb
[K].lEFSDETFGSNVPk.[Q]	2437	N-Term(TMT6plex); K14(TMT6plex)	NP_613057.2	Gfm1	3	3	5.57786	5.34501	0.291268	1.17515	1.17515	1_KO_1-Way up vs 1_WT_Plate#1	-1.23059	1.69941	0.232841	3	3	5.70755	5.34501	0.102252	1.28568	1.28568	1_Dhep_1Way up vs 1_WT_Plate#1	-1.08225	1.78894	0.362533	5	2	5.14883	4.9448	0.123777	1.15191	1.15191	2_KO_Hyb up vs 2_WT_Hyb	-1.05679	1.40226	0.204032	1	2	4.88494	4.80702	0.585016	1.0555	1.0555	2_KO_B6_1Way up vs 2_WT_B6_Plate#2	-2.32875	2.59442	0.077927	Gfm1
[R].yQDLVmTPIHPALER.[I]	2438	N-Term(TMT6plex); M6(Oxidation)	XP_011248270.1	Acnat2	3	3	5.2296	5.09355	0.811306	1.09889	1.09889	1_KO_1-Way up vs 1_WT_Plate#1	-2.54077	3.06812	0.136043	3	3	5.72289	5.09355	0.45506	1.54685	1.54685	1_Dhep_1Way up vs 1_WT_Plate#1	-2.79961	6.69875	0.629333	5	2	5.30466	5.26677	0.917158	1.02662	1.02662	2_KO_Hyb up vs 2_WT_Hyb	-1.806	1.90342	0.0378984	1	2	4.97458	5.0188	0.956597	0.969811	-1.03113	2_KO_B6_1Way down vs 2_WT_B6_Plate#2	-309.452	291.051	-0.0442241	Acnat2
[K].tTLADcLISSnGIISSR.[L]	2450	N-Term(TMT6plex); C6(Carbamidomethyl); N11(Deamidated)	NP_001153144.1	Efl1	3	3	3.94072	4.25635	0.0643949	0.803496	-1.24456	1_KO_1-Way down vs 1_WT_Plate#1	-1.58171	1.02116	-0.315638	3	3	3.88395	4.25635	0.0491133	0.772495	-1.29451	1_Dhep_1Way down vs 1_WT_Plate#1	-1.67304	-1.00162	-0.372402	5	2	3.05853	3.26527	0.314923	0.866496	-1.15407	2_KO_Hyb down vs 2_WT_Hyb	-1.6051	1.20513	-0.206736	1	2	3.08875	3.38822	0.214475	0.812552	-1.23069	2_KO_B6_1Way down vs 2_WT_B6_Plate#2	-3.09985	2.04665	-0.299468	Efl1
[M].aGAESDGQFQFTGIk.[K]	2458	N-Term(TMT6plex); K15(TMT6plex)	NP_075700.2	Atp5md	3	3	5.69349	6.44788	0.00590817	0.592794	-1.68693	1_KO_1-Way down vs 1_WT_Plate#1	-2.21348	-1.28563	-0.754396	3	3	6.79514	6.44788	0.0886681	1.27214	1.27214	1_Dhep_1Way up vs 1_WT_Plate#1	-1.0594	1.71447	0.347253	5	2	6.15708	6.7859	0.0077519	0.646704	-1.5463	2_KO_Hyb down vs 2_WT_Hyb	-2.00718	-1.19125	-0.628822	1	2	5.70365	6.62046	0.00877312	0.52968	-1.88793	2_KO_B6_1Way down vs 2_WT_B6_Plate#2	-2.11016	-1.68911	-0.916807	Atp5md
[K].gAEAANVTGPDGVPVEGSR.[Y]	2461	N-Term(TMT6plex)	NP_620817.2	Ybx3	3	3	3.95776	3.49407	0.0671785	1.37907	1.37907	1_KO_1-Way up vs 1_WT_Plate#1	-1.03703	1.97226	0.463693	3	3	4.14473	3.49407	0.0418552	1.56989	1.56989	1_Dhep_1Way up vs 1_WT_Plate#1	1.02729	2.39907	0.650662	---	---	---	---	---	---	---	---	---	---	---	---	---	---	---	---	---	---	---	---	---	---	Ybx3
[R].sLVSQPTAPNSEVPk.[Q]	2463	N-Term(TMT6plex); K15(TMT6plex)	XP_006518977.1	Farp1	3	3	4.19063	4.47363	0.168465	0.821883	-1.21672	1_KO_1-Way down vs 1_WT_Plate#1	-1.68294	1.13681	-0.282996	3	3	3.77502	4.47363	0.0527935	0.616166	-1.62294	1_Dhep_1Way down vs 1_WT_Plate#1	-2.65883	1.00945	-0.69861	5	2	4.52779	4.23419	0.0475016	1.2257	1.2257	2_KO_Hyb up vs 2_WT_Hyb	1.0033	1.4974	0.293609	1	2	4.65109	4.44412	0.00442289	1.15426	1.15426	2_KO_B6_1Way up vs 2_WT_B6_Plate#2	1.13973	1.16897	0.206967	Farp1
[K].tEELkPQVEEk.[H]	2468	N-Term(TMT6plex); K5(TMT6plex); K11(TMT6plex)	XP_006534990.1	G3bp2	3	3	5.99942	5.73564	0.00855993	1.20063	1.20063	1_KO_1-Way up vs 1_WT_Plate#1	1.08046	1.33415	0.263788	3	3	5.2791	5.73564	0.000190837	0.728732	-1.37225	1_Dhep_1Way down vs 1_WT_Plate#1	-1.46676	-1.28382	-0.456539	5	2	5.17476	4.7184	0.251073	1.37207	1.37207	2_KO_Hyb up vs 2_WT_Hyb	-1.36388	2.56761	0.456353	1	2	5.30053	4.59388	0.235038	1.63201	1.63201	2_KO_B6_1Way up vs 2_WT_B6_Plate#2	-6.80973	18.1373	0.706646	G3bp2
[R].vSPEVGSADVASIAQk.[E]	2472	N-Term(TMT6plex); K16(TMT6plex)	NP_080861.2	Washc2	3	3	3.9498	4.08218	0.170776	0.912328	-1.0961	1_KO_1-Way down vs 1_WT_Plate#1	-1.27705	1.06294	-0.132376	3	3	3.68013	4.08218	0.00685248	0.756783	-1.32138	1_Dhep_1Way down vs 1_WT_Plate#1	-1.53663	-1.13629	-0.402048	5	2	3.14845	3.22597	0.110967	0.947684	-1.0552	2_KO_Hyb down vs 2_WT_Hyb	-1.13334	1.01786	-0.0775219	1	2	3.19013	3.44134	0.110504	0.84019	-1.19021	2_KO_B6_1Way down vs 2_WT_B6_Plate#2	-1.75431	1.2384	-0.251213	Washc2
[K].aAVSEQPQTTGGSQATTR.[E]	2486	N-Term(TMT6plex)	NP_598425.2	Lad1	3	3	2.68252	3.14927	0.12507	0.723592	-1.38199	1_KO_1-Way down vs 1_WT_Plate#1	-2.19834	1.15102	-0.466752	3	3	2.3054	3.14927	0.0307604	0.557147	-1.79486	1_Dhep_1Way down vs 1_WT_Plate#1	-2.94885	-1.09246	-0.84387	5	2	2.37022	1.74848	0.0499901	1.53873	1.53873	2_KO_Hyb up vs 2_WT_Hyb	1.00003	2.36762	0.621739	1	2	2.91782	2.66796	0.684359	1.18909	1.18909	2_KO_B6_1Way up vs 2_WT_B6_Plate#2	-49.1762	69.5322	0.24986	Lad1
[K].gETSAESEHDAHPAk.[D]	2489	N-Term(TMT6plex); K15(TMT6plex)	XP_017175164.1	Pdzk1	3	3	5.24643	5.52981	0.309328	0.821665	-1.21704	1_KO_1-Way down vs 1_WT_Plate#1	-1.94483	1.31302	-0.283378	3	3	5.9557	5.52981	0.172832	1.3434	1.3434	1_Dhep_1Way up vs 1_WT_Plate#1	-1.22066	2.20297	0.425891	5	2	4.7816	5.06562	0.246215	0.8213	-1.21758	2_KO_Hyb down vs 2_WT_Hyb	-1.79014	1.20751	-0.284018	1	2	4.66241	4.68946	0.972164	0.981423	-1.01893	2_KO_B6_1Way down vs 2_WT_B6_Plate#2	-236.156	227.464	-0.027053	Pdzk1
[R].sALVDEkDQDSk.[-]	2501	N-Term(TMT6plex); K7(TMT6plex); K12(TMT6plex)	NP_082695.1	Glrx5	3	3	6.24384	5.89161	0.347457	1.27654	1.27654	1_KO_1-Way up vs 1_WT_Plate#1	-1.48169	2.41448	0.352233	3	3	6.31299	5.89161	0.323252	1.33922	1.33922	1_Dhep_1Way up vs 1_WT_Plate#1	-1.53465	2.75239	0.421389	5	2	5.15385	5.11255	0.87105	1.02904	1.02904	2_KO_Hyb up vs 2_WT_Hyb	-1.495	1.58309	0.0413004	1	2	4.80001	4.80744	0.983696	0.994862	-1.00516	2_KO_B6_1Way down vs 2_WT_B6_Plate#2	-12.9396	12.807	-0.00743177	Glrx5
[K].tQTVTISDTANAVk.[S]	2506	N-Term(TMT6plex); K14(TMT6plex)	XP_006538962.2	Epb41	3	3	4.30648	4.39939	0.772959	0.937628	-1.06652	1_KO_1-Way down vs 1_WT_Plate#1	-1.90337	1.67335	-0.0929119	3	3	5.0725	4.39939	0.0837551	1.59451	1.59451	1_Dhep_1Way up vs 1_WT_Plate#1	-1.10388	2.80657	0.67311	5	2	3.15535	3.4471	0.635504	0.816915	-1.22412	2_KO_Hyb down vs 2_WT_Hyb	-3.43174	2.29018	-0.291742	1	2	2.87984	3.43267	0.841707	0.681686	-1.46695	2_KO_B6_1Way down vs 2_WT_B6_Plate#2	-312282000	145116000	-0.552821	Epb41
[R].iTSPLmEPSSIEk.[I]	2508	N-Term(TMT6plex); M6(Oxidation); K13(TMT6plex)	NP_036097.1	Psma5	3	3	5.19624	4.8637	0.571861	1.25923	1.25923	1_KO_1-Way up vs 1_WT_Plate#1	-2.24841	3.56521	0.332541	3	3	5.41122	4.8637	0.364282	1.46158	1.46158	1_Dhep_1Way up vs 1_WT_Plate#1	-1.91716	4.09547	0.547529	5	2	4.70918	4.67942	0.887041	1.02084	1.02084	2_KO_Hyb up vs 2_WT_Hyb	-1.39681	1.45564	0.0297604	1	2	5.32436	5.06954	0.184296	1.19319	1.19319	2_KO_B6_1Way up vs 2_WT_B6_Plate#2	-1.63534	2.32822	0.254821	Psma5
[R].iHQIEYAmEAVk.[Q]	2510	N-Term(TMT6plex); M8(Oxidation); K12(TMT6plex)	NP_036095.1	Psma1	3	3	5.00108	4.78458	0.640914	1.16191	1.16191	1_KO_1-Way up vs 1_WT_Plate#1	-1.96801	2.65687	0.216498	3	3	5.14549	4.78458	0.43882	1.28424	1.28424	1_Dhep_1Way up vs 1_WT_Plate#1	-1.74807	2.88304	0.360914	5	2	4.06411	4.09174	0.825006	0.98103	-1.01934	2_KO_Hyb down vs 2_WT_Hyb	-1.25918	1.21186	-0.0276309	1	2	4.30482	4.3112	0.910529	0.995587	-1.00443	2_KO_B6_1Way down vs 2_WT_B6_Plate#2	-1.49423	1.48108	-0.0063802	Psma1
[R].tQQNLSWEEIAk.[K]	2514	N-Term(TMT6plex); K12(TMT6plex)	NP_080780.1	Coq5	3	3	4.52528	4.7947	0.190299	0.829649	-1.20533	1_KO_1-Way down vs 1_WT_Plate#1	-1.67513	1.15302	-0.269426	3	3	5.16192	4.7947	0.134346	1.28986	1.28986	1_Dhep_1Way up vs 1_WT_Plate#1	-1.1306	1.88102	0.367211	5	2	4.72616	4.61915	0.557406	1.07699	1.07699	2_KO_Hyb up vs 2_WT_Hyb	-1.25772	1.45883	0.107004	1	2	4.19226	4.72868	0.209337	0.689482	-1.45036	2_KO_B6_1Way down vs 2_WT_B6_Plate#2	-7.27053	3.4563	-0.536416	Coq5
[K].mASGHTFQPDLVk.[R]	2515	N-Term(TMT6plex); M1(Oxidation); K13(TMT6plex)	NP_084486.1	Aacs	3	3	5.115	6.13791	0.00921383	0.492122	-2.03202	1_KO_1-Way down vs 1_WT_Plate#1	-3.0853	-1.33831	-1.02291	3	3	5.57332	6.13791	0.167978	0.676148	-1.47897	1_Dhep_1Way down vs 1_WT_Plate#1	-2.82231	1.29029	-0.564589	5	2	3.51046	4.99684	0.000222539	0.356909	-2.80184	2_KO_Hyb down vs 2_WT_Hyb	-3.70664	-2.1179	-1.48637	1	2	3.39622	4.96794	0.218085	0.336407	-2.97259	2_KO_B6_1Way down vs 2_WT_B6_Plate#2	-414.09	46.8625	-1.57172	Aacs
[K].yQEVTNNLEFAk.[E]	2519	N-Term(TMT6plex); K12(TMT6plex)	NP_058019.2	Caprin1	3	3	5.36078	5.51035	0.085917	0.901522	-1.10924	1_KO_1-Way down vs 1_WT_Plate#1	-1.25933	1.02351	-0.149566	3	3	5.14596	5.51035	0.00106407	0.776797	-1.28734	1_Dhep_1Way down vs 1_WT_Plate#1	-1.39843	-1.18507	-0.36439	5	2	5.50777	5.59273	0.477116	0.94281	-1.06066	2_KO_Hyb down vs 2_WT_Hyb	-1.29172	1.1482	-0.0849611	1	2	5.68197	5.37716	0.524681	1.23525	1.23525	2_KO_B6_1Way up vs 2_WT_B6_Plate#2	-14.73	22.4756	0.304805	Caprin1
[K].tQEAmEAALAmEk.[N]	2520	N-Term(TMT6plex); M5(Oxidation); M11(Oxidation); K13(TMT6plex)	XP_003689256.2	LOC100862446	3	3	4.60921	4.3952	0.258337	1.15991	1.15991	1_KO_1-Way up vs 1_WT_Plate#1	-1.17877	1.5859	0.214008	3	3	4.80595	4.3952	0.26385	1.32938	1.32938	1_Dhep_1Way up vs 1_WT_Plate#1	-1.38258	2.44336	0.41075	5	2	4.06773	4.59118	0.068344	0.695705	-1.43739	2_KO_Hyb down vs 2_WT_Hyb	-2.14994	1.04058	-0.523452	1	2	4.23224	4.10534	0.688938	1.09195	1.09195	2_KO_B6_1Way up vs 2_WT_B6_Plate#2	-7.49661	8.93857	0.126902	LOC100862446
[K].eDTGTFDTVLWAIGR.[V]	2527	N-Term(TMT6plex)	NP_038739.2	Txnrd2	3	3	4.95721	5.30875	0.182963	0.783749	-1.27592	1_KO_1-Way down vs 1_WT_Plate#1	-1.94295	1.19348	-0.351536	3	3	5.65428	5.30875	0.245468	1.27062	1.27062	1_Dhep_1Way up vs 1_WT_Plate#1	-1.28337	2.07197	0.345534	5	2	4.52254	5.32616	0.00561089	0.572909	-1.74548	2_KO_Hyb down vs 2_WT_Hyb	-2.37581	-1.28238	-0.803621	1	2	4.4656	5.14852	0.166929	0.622903	-1.60539	2_KO_B6_1Way down vs 2_WT_B6_Plate#2	-8.06588	3.12963	-0.682921	Txnrd2
[R].sSSSEEASQELESDDG.[-]	2539	N-Term(TMT6plex)	XP_017168534.1	Pid1	3	3	5.2889	6.97254	0.457071	0.311297	-3.21236	1_KO_1-Way down vs 1_WT_Plate#1	-165.188	16.0077	-1.68364	3	3	6.55722	6.97254	0.351161	0.749855	-1.33359	1_Dhep_1Way down vs 1_WT_Plate#1	-2.84591	1.6002	-0.415317	1	---	1.43054	---	---	---	---	No change between 2_KO_Hyb and 2_WT_Hyb	---	---	---	---	---	---	---	---	---	---	No change between 2_KO_B6_1Way and 2_WT_B6_Plate#2	---	---	---	Pid1
[R].vDQSAVGFEYQGk.[T]	2543	N-Term(TMT6plex); K13(TMT6plex)	NP_031829.2	Cttn	3	3	6.09286	5.72916	0.119668	1.28673	1.28673	1_KO_1-Way up vs 1_WT_Plate#1	-1.10799	1.83445	0.363705	3	3	5.32947	5.72916	0.00989705	0.758022	-1.31922	1_Dhep_1Way down vs 1_WT_Plate#1	-1.55833	-1.11681	-0.399688	5	2	5.19837	5.11845	0.790126	1.05696	1.05696	2_KO_Hyb up vs 2_WT_Hyb	-1.5711	1.75518	0.079922	1	2	5.36785	5.02148	0.325717	1.27135	1.27135	2_KO_B6_1Way up vs 2_WT_B6_Plate#2	-4.36151	7.04969	0.346366	Cttn
[K].vLNVGDIGGNETVTLR.[Q]	2546	N-Term(TMT6plex)	XP_006518871.1	Tgm1	3	3	4.7386	4.69645	0.910868	1.02965	1.02965	1_KO_1-Way up vs 1_WT_Plate#1	-1.9183	2.03375	0.0421569	3	3	5.21842	4.69645	0.305696	1.43591	1.43591	1_Dhep_1Way up vs 1_WT_Plate#1	-1.63917	3.37973	0.521969	5	2	4.75806	4.56802	0.717234	1.1408	1.1408	2_KO_Hyb up vs 2_WT_Hyb	-2.12047	2.75962	0.190043	1	2	4.9749	4.78166	0.868898	1.14332	1.14332	2_KO_B6_1Way up vs 2_WT_B6_Plate#2	-3020.16	3947.92	0.193235	Tgm1
[R].gFEALEALEEAMk.[N]	2556	N-Term(TMT6plex); K13(TMT6plex)	XP_006511783.1	Parp3	3	3	4.80684	4.57497	0.225928	1.17435	1.17435	1_KO_1-Way up vs 1_WT_Plate#1	-1.16336	1.60441	0.231868	3	3	4.19722	4.57497	0.0488673	0.769633	-1.29932	1_Dhep_1Way down vs 1_WT_Plate#1	-1.68469	-1.0021	-0.377757	5	2	4.72716	4.5082	0.285477	1.1639	1.1639	2_KO_Hyb up vs 2_WT_Hyb	-1.19072	1.61301	0.218962	1	2	4.31168	4.20558	0.411186	1.07632	1.07632	2_KO_B6_1Way up vs 2_WT_B6_Plate#2	-1.87912	2.17688	0.106102	Parp3
[K].hVVFGEVTEGLDVLR.[Q]	2560	N-Term(TMT6plex)	NP_062362.1	Ppie	3	3	3.46343	3.92014	0.0294677	0.728644	-1.37241	1_KO_1-Way down vs 1_WT_Plate#1	-1.78885	-1.05292	-0.456715	3	3	3.49384	3.92014	0.0392165	0.744169	-1.34378	1_Dhep_1Way down vs 1_WT_Plate#1	-1.76344	-1.02399	-0.426298	5	2	3.75397	2.9738	0.0204572	1.71732	1.71732	2_KO_Hyb up vs 2_WT_Hyb	1.13326	2.6024	0.780163	1	2	3.96009	3.19785	0.382328	1.69612	1.69612	2_KO_B6_1Way up vs 2_WT_B6_Plate#2	-58.5545	168.451	0.76224	Ppie
[K].tGQAAGFSYTDANk.[N]	2565	N-Term(TMT6plex); K14(TMT6plex)	NP_031834.1	Cycs	3	3	5.84261	5.46724	0.318073	1.29717	1.29717	1_KO_1-Way up vs 1_WT_Plate#1	-1.45315	2.44515	0.37537	3	3	5.97415	5.46724	0.165329	1.421	1.421	1_Dhep_1Way up vs 1_WT_Plate#1	-1.25131	2.52669	0.506906	5	2	5.31226	5.13406	0.409712	1.13147	1.13147	2_KO_Hyb up vs 2_WT_Hyb	-1.25803	1.61057	0.178199	1	2	5.00986	5.03047	0.948348	0.98582	-1.01438	2_KO_B6_1Way down vs 2_WT_B6_Plate#2	-9.44941	9.18332	-0.020604	Cycs
[R].fAIDDHDYLVSLTR.[S]	2566	N-Term(TMT6plex)	XP_006513183.1	Pip4k2c	3	3	4.28634	4.48653	0.238846	0.870434	-1.14885	1_KO_1-Way down vs 1_WT_Plate#1	-1.51791	1.15005	-0.200193	3	3	3.89712	4.48653	0.0453722	0.664614	-1.50463	1_Dhep_1Way down vs 1_WT_Plate#1	-2.23332	-1.0137	-0.589411	5	2	3.90728	3.50412	0.166615	1.3224	1.3224	2_KO_Hyb up vs 2_WT_Hyb	-1.17887	2.06155	0.403159	1	2	3.89497	3.17238	0.0379564	1.65014	1.65014	2_KO_B6_1Way up vs 2_WT_B6_Plate#2	1.1286	2.41269	0.722586	Pip4k2c
[R].vYQIGESIELTcPR.[G]	2567	N-Term(TMT6plex); C12(Carbamidomethyl)	XP_006520020.1	C6	3	3	4.63277	4.31856	0.712147	1.24333	1.24333	1_KO_1-Way up vs 1_WT_Plate#1	-3.69969	5.71928	0.314215	3	3	3.52337	4.31856	0.484786	0.57627	-1.7353	1_Dhep_1Way down vs 1_WT_Plate#1	-12.6949	4.21581	-0.795183	5	2	3.27712	3.08732	0.582539	1.14061	1.14061	2_KO_Hyb up vs 2_WT_Hyb	-1.55941	2.02877	0.189804	1	2	3.30428	3.11337	0.915211	1.14148	1.14148	2_KO_B6_1Way up vs 2_WT_B6_Plate#2	-247028	321872	0.190908	C6
[K].cGPGYPTPLEAmk.[G]	2569	N-Term(TMT6plex); C1(Carbamidomethyl); M12(Oxidation); K13(TMT6plex)	NP_062287.1	Selenbp2	3	3	5.04954	4.99242	0.946834	1.04038	1.04038	1_KO_1-Way up vs 1_WT_Plate#1	-4.52373	4.89647	0.0571143	3	3	4.37552	4.99242	0.596873	0.652068	-1.53358	1_Dhep_1Way down vs 1_WT_Plate#1	-12.1453	5.16411	-0.616905	5	2	4.48483	4.88373	0.72761	0.758438	-1.3185	2_KO_Hyb down vs 2_WT_Hyb	-9.07418	5.21972	-0.398898	1	2	5.17892	5.10183	0.970194	1.05489	1.05489	2_KO_B6_1Way up vs 2_WT_B6_Plate#2	-1862670	2072760	0.0770904	Selenbp2
[R].mASNIFGPTEEPk.[N]	2570	N-Term(TMT6plex); M1(Oxidation); K13(TMT6plex)	NP_945175.1	Jpt2	3	3	4.67663	4.19734	0.00627208	1.39405	1.39405	1_KO_1-Way up vs 1_WT_Plate#1	1.16967	1.66147	0.479281	3	3	3.27823	4.19734	0.00436238	0.528833	-1.89096	1_Dhep_1Way down vs 1_WT_Plate#1	-2.56366	-1.39477	-0.919117	5	2	3.48748	3.70395	0.253558	0.86067	-1.16189	2_KO_Hyb down vs 2_WT_Hyb	-1.56688	1.16067	-0.216469	1	2	3.98494	3.80754	0.710331	1.13085	1.13085	2_KO_B6_1Way up vs 2_WT_B6_Plate#2	-21.5548	27.5646	0.177405	Jpt2
[K].tmQYVPNSHDVk.[M]	2574	N-Term(TMT6plex); M2(Oxidation); K12(TMT6plex)	XP_011246208.1	C4bp	3	3	5.83711	5.28574	0.0993196	1.46548	1.46548	1_KO_1-Way up vs 1_WT_Plate#1	-1.12092	2.40732	0.551374	3	3	4.89016	5.28574	0.191851	0.760185	-1.31547	1_Dhep_1Way down vs 1_WT_Plate#1	-2.13734	1.23513	-0.395577	5	2	4.54048	4.2634	0.643683	1.21174	1.21174	2_KO_Hyb up vs 2_WT_Hyb	-2.25193	3.30655	0.277082	1	2	4.79149	4.62464	0.820207	1.1226	1.1226	2_KO_B6_1Way up vs 2_WT_B6_Plate#2	-140.943	177.621	0.166845	C4bp
[K].eGLISQDGSSLEALLR.[T]	2577	N-Term(TMT6plex)	NP_001278007.1	Dpf2	3	3	2.83429	2.83565	0.991124	0.999059	-1.00094	1_KO_1-Way down vs 1_WT_Plate#1	-1.24834	1.24599	-0.00135839	3	3	2.46428	2.83565	0.145401	0.773051	-1.29358	1_Dhep_1Way down vs 1_WT_Plate#1	-1.92201	1.14861	-0.371365	5	2	2.29235	2.54118	0.302002	0.841578	-1.18824	2_KO_Hyb down vs 2_WT_Hyb	-1.74695	1.23728	-0.24883	1	2	2.62571	2.39485	0.165657	1.17353	1.17353	2_KO_B6_1Way up vs 2_WT_B6_Plate#2	-1.46423	2.01651	0.23086	Dpf2
[R].sLDLSTDPVLATEk.[I]	2581	N-Term(TMT6plex); K14(TMT6plex)	NP_031454.3	Agt	3	3	3.36772	3.571	0.465708	0.868572	-1.15131	1_KO_1-Way down vs 1_WT_Plate#1	-1.87125	1.4117	-0.203282	3	3	4.01316	3.571	0.198805	1.35863	1.35863	1_Dhep_1Way up vs 1_WT_Plate#1	-1.27978	2.36233	0.442158	5	2	3.35428	3.71353	0.263009	0.779571	-1.28276	2_KO_Hyb down vs 2_WT_Hyb	-2.13124	1.29522	-0.359247	1	2	3.38136	3.72734	0.701905	0.786771	-1.27102	2_KO_B6_1Way down vs 2_WT_B6_Plate#2	-525.715	325.422	-0.345985	Agt
[K].nASILLEELDLEk.[L]	2583	N-Term(TMT6plex); K13(TMT6plex)	NP_112148.2	Ankrd17	3	3	3.85118	3.92571	0.693998	0.949649	-1.05302	1_KO_1-Way down vs 1_WT_Plate#1	-1.47802	1.33293	-0.0745334	3	3	3.4075	3.92571	0.040813	0.69824	-1.43217	1_Dhep_1Way down vs 1_WT_Plate#1	-2.00182	-1.02463	-0.518205	5	2	3.46798	3.66019	0.410159	0.875262	-1.14251	2_KO_Hyb down vs 2_WT_Hyb	-1.67273	1.28145	-0.192213	1	2	3.84588	3.99852	0.793958	0.899606	-1.1116	2_KO_B6_1Way down vs 2_WT_B6_Plate#2	-61.1477	49.4863	-0.152635	Ankrd17
[R].qSLQQcGEEGQSAHR.[Q]	2595	N-Term(TMT6plex); C6(Carbamidomethyl)	XP_006531524.1	Ripor1	3	3	3.2515	3.17213	0.76924	1.05655	1.05655	1_KO_1-Way up vs 1_WT_Plate#1	-1.53953	1.7186	0.0793676	3	3	3.55921	3.17213	0.305025	1.30775	1.30775	1_Dhep_1Way up vs 1_WT_Plate#1	-1.44119	2.46472	0.387082	5	2	3.97199	3.93438	0.869751	1.02642	1.02642	2_KO_Hyb up vs 2_WT_Hyb	-1.43664	1.51354	0.0376171	1	2	4.15597	3.83276	0.828957	1.25111	1.25111	2_KO_B6_1Way up vs 2_WT_B6_Plate#2	-24703.8	38668.2	0.323208	Ripor1
[R].aVFVDLEPTVIDEIR.[N]	2597	N-Term(TMT6plex)	NP_033473.1	Tuba4a	3	3	3.29584	3.66372	0.339655	0.774919	-1.29046	1_KO_1-Way down vs 1_WT_Plate#1	-2.48088	1.48976	-0.367883	3	3	3.11311	3.66372	0.0697285	0.682731	-1.46471	1_Dhep_1Way down vs 1_WT_Plate#1	-2.25351	1.05041	-0.550611	5	2	3.39083	4.11129	0.246733	0.606903	-1.64771	2_KO_Hyb down vs 2_WT_Hyb	-4.38559	1.61535	-0.720462	1	2	3.53315	4.51015	0.404984	0.508036	-1.96836	2_KO_B6_1Way down vs 2_WT_B6_Plate#2	-1132.73	292.359	-0.976997	Tuba4a
[R].vSVEDVTVLVDYTVR.[K]	2618	N-Term(TMT6plex)	XP_006499052.1	Ptpra	3	3	3.12718	3.5478	0.427413	0.747105	-1.3385	1_KO_1-Way down vs 1_WT_Plate#1	-3.34991	1.86981	-0.420618	3	3	3.1051	3.5478	0.218998	0.735755	-1.35915	1_Dhep_1Way down vs 1_WT_Plate#1	-2.43962	1.32065	-0.442702	5	2	3.81853	3.56293	0.202348	1.19383	1.19383	2_KO_Hyb up vs 2_WT_Hyb	-1.14262	1.62851	0.255602	1	2	3.7192	3.54713	0.599868	1.12667	1.12667	2_KO_B6_1Way up vs 2_WT_B6_Plate#2	-7.13935	9.06258	0.172064	Ptpra
[R].tGEPVQGTQAHSQQAR.[S]	2626	N-Term(TMT6plex)	XP_017177886.1	Tacc2	3	3	3.87912	3.6992	0.381302	1.13283	1.13283	1_KO_1-Way up vs 1_WT_Plate#1	-1.25555	1.61123	0.179925	3	3	3.21327	3.6992	0.0985343	0.714036	-1.40049	1_Dhep_1Way down vs 1_WT_Plate#1	-2.16582	1.10424	-0.485932	---	---	---	---	---	---	---	---	---	---	---	---	---	---	---	---	---	---	---	---	---	---	Tacc2
[K].eLAETIASDDGTVDPR.[S]	2628	N-Term(TMT6plex)	NP_001074627.1	Cluh	3	3	3.3621	4.1633	0.330671	0.57387	-1.74256	1_KO_1-Way down vs 1_WT_Plate#1	-7.02285	2.31281	-0.801205	3	3	3.569	4.1633	0.442864	0.662364	-1.50974	1_Dhep_1Way down vs 1_WT_Plate#1	-5.79156	2.5409	-0.594305	5	2	4.43222	4.79633	0.0733624	0.776951	-1.28708	2_KO_Hyb down vs 2_WT_Hyb	-1.71507	1.03531	-0.364105	1	2	4.64925	4.81864	0.352299	0.889222	-1.12458	2_KO_B6_1Way down vs 2_WT_B6_Plate#2	-2.82643	2.2349	-0.169384	Cluh
[K].eDEVQAIATLIEk.[Q]	2630	N-Term(TMT6plex); K13(TMT6plex)	NP_080194.1	Ccdc43	3	3	4.48237	4.54801	0.849901	0.955519	-1.04655	1_KO_1-Way down vs 1_WT_Plate#1	-1.95704	1.78681	-0.0656436	3	3	3.72139	4.54801	0.103228	0.563848	-1.77353	1_Dhep_1Way down vs 1_WT_Plate#1	-3.77799	1.20112	-0.826621	5	2	3.54249	3.7753	0.658615	0.85098	-1.17512	2_KO_Hyb down vs 2_WT_Hyb	-2.84418	2.05966	-0.232804	1	2	2.6099	3.1022	0.0262275	0.710888	-1.40669	2_KO_B6_1Way down vs 2_WT_B6_Plate#2	-1.68198	-1.17646	-0.492306	Ccdc43
[R].nLATTVTEEILEk.[S]	2634	N-Term(TMT6plex); K13(TMT6plex)	NP_083147.1	Hnrnpr	3	3	4.7709	4.22542	0.116722	1.45951	1.45951	1_KO_1-Way up vs 1_WT_Plate#1	-1.1595	2.46993	0.545486	3	3	4.77074	4.22542	0.167063	1.45934	1.45934	1_Dhep_1Way up vs 1_WT_Plate#1	-1.27691	2.71942	0.545319	5	2	3.71959	3.30333	0.413615	1.33446	1.33446	2_KO_Hyb up vs 2_WT_Hyb	-1.72227	3.06702	0.41626	1	2	3.52463	2.90926	0.291031	1.53195	1.53195	2_KO_B6_1Way up vs 2_WT_B6_Plate#2	-9.38823	22.033	0.615372	Hnrnpr
[R].lLETLGDVEIAELHR.[S]	2636	N-Term(TMT6plex)	NP_001139740.1	Pdgfrb	3	3	2.71107	1.9155	0.131062	1.73576	1.73576	1_KO_1-Way up vs 1_WT_Plate#1	-1.29266	3.89461	0.795571	3	3	2.88104	1.9155	0.0687575	1.95279	1.95279	1_Dhep_1Way up vs 1_WT_Plate#1	-1.08573	4.14032	0.965538	5	2	3.30158	2.12132	0.0293547	2.26617	2.26617	2_KO_Hyb up vs 2_WT_Hyb	1.12994	4.54497	1.18026	1	2	3.06687	2.30272	0.49536	1.69836	1.69836	2_KO_B6_1Way up vs 2_WT_B6_Plate#2	-447.185	1289.87	0.764144	Pdgfrb
[K].eDPNLVPSISNkR.[I]	2645	N-Term(TMT6plex); K12(TMT6plex)	NP_034072.2	Cox5b	3	3	5.12364	5.31752	0.207695	0.874248	-1.14384	1_KO_1-Way down vs 1_WT_Plate#1	-1.46659	1.12093	-0.193885	3	3	5.78096	5.31752	0.0103694	1.37882	1.37882	1_Dhep_1Way up vs 1_WT_Plate#1	1.13369	1.67696	0.463434	5	2	4.62632	5.17377	0.0122348	0.684228	-1.4615	2_KO_Hyb down vs 2_WT_Hyb	-1.88529	-1.13298	-0.547451	1	2	4.35991	4.76279	0.0770208	0.756349	-1.32214	2_KO_B6_1Way down vs 2_WT_B6_Plate#2	-2.03529	1.16432	-0.402876	Cox5b
[K].iTELLNDVER.[L]	2655	N-Term(TMT6plex)	XP_017169098.1	Uaca	3	3	4.60474	3.45119	0.00376326	2.22461	2.22461	1_KO_1-Way up vs 1_WT_Plate#1	1.54144	3.21056	1.15355	3	3	3.81785	3.45119	0.196899	1.28937	1.28937	1_Dhep_1Way up vs 1_WT_Plate#1	-1.22403	2.0349	0.366663	5	2	4.06144	3.195	0.122218	1.82316	1.82316	2_KO_Hyb up vs 2_WT_Hyb	-1.25878	4.18406	0.866438	1	2	4.32846	3.12128	0.101042	2.30887	2.30887	2_KO_B6_1Way up vs 2_WT_B6_Plate#2	-2.37507	12.6613	1.20719	Uaca
[R].gQVTSScSSQR.[L]	2658	N-Term(TMT6plex); C7(Carbamidomethyl)	XP_006508267.1	Pgm2l1	3	3	2.37972	3.52374	0.309913	0.452498	-2.20995	1_KO_1-Way down vs 1_WT_Plate#1	-14.702	3.0103	-1.14402	3	3	2.68146	3.52374	0.538399	0.55776	-1.79289	1_Dhep_1Way down vs 1_WT_Plate#1	-20.0044	6.2233	-0.842284	5	2	3.56147	3.46748	0.807255	1.06732	1.06732	2_KO_Hyb up vs 2_WT_Hyb	-1.79661	2.04664	0.0939878	1	2	4.1394	3.65386	0.16007	1.40011	1.40011	2_KO_B6_1Way up vs 2_WT_B6_Plate#2	-2.14239	4.19977	0.485544	Pgm2l1
[R].gLQEALETVAR.[A]	2676	N-Term(TMT6plex)	NP_081412.1	Ovca2	3	3	3.50461	3.39015	0.395215	1.08257	1.08257	1_KO_1-Way up vs 1_WT_Plate#1	-1.16434	1.36455	0.114457	3	3	2.73981	3.39015	0.0927919	0.63713	-1.56954	1_Dhep_1Way down vs 1_WT_Plate#1	-2.77327	1.12576	-0.650341	5	2	5.31276	4.99544	0.511294	1.24602	1.24602	2_KO_Hyb up vs 2_WT_Hyb	-1.78616	2.77312	0.317324	1	2	4.31323	4.77547	0.047583	0.725859	-1.37768	2_KO_B6_1Way down vs 2_WT_B6_Plate#2	-1.86872	-1.01567	-0.462239	Ovca2
[R].qNLLDDLVTR.[E]	2677	N-Term(TMT6plex)	NP_061238.1	Stx8	3	3	2.95751	2.97094	0.978187	0.990733	-1.00935	1_KO_1-Way down vs 1_WT_Plate#1	-2.45461	2.40933	-0.0134322	3	3	3.96447	2.97094	0.271106	1.99105	1.99105	1_Dhep_1Way up vs 1_WT_Plate#1	-2.24822	8.91258	0.99353	5	2	4.99916	4.9585	0.836333	1.02858	1.02858	2_KO_Hyb up vs 2_WT_Hyb	-1.35628	1.43492	0.0406607	1	2	4.96834	4.95031	0.943677	1.01258	1.01258	2_KO_B6_1Way up vs 2_WT_B6_Plate#2	-5.91963	6.0695	0.018036	Stx8
[K].nPITSVDAAFR.[G]	2679	N-Term(TMT6plex)	NP_059067.2	Hpx	3	3	5.47045	4.94917	0.0309554	1.43523	1.43523	1_KO_1-Way up vs 1_WT_Plate#1	1.05548	1.95161	0.521284	3	3	5.58397	4.94917	0.0211078	1.55272	1.55272	1_Dhep_1Way up vs 1_WT_Plate#1	1.11461	2.16304	0.634797	5	2	5.31229	4.82169	0.307282	1.40503	1.40503	2_KO_Hyb up vs 2_WT_Hyb	-1.53592	3.03206	0.4906	1	2	5.13549	4.70313	0.524316	1.34945	1.34945	2_KO_B6_1Way up vs 2_WT_B6_Plate#2	-45.1906	82.2924	0.432368	Hpx
[R].iLPGPHFEER.[Q]	2680	N-Term(TMT6plex)	NP_084205.3	Vps33a	3	3	4.84011	4.75204	0.586125	1.06295	1.06295	1_KO_1-Way up vs 1_WT_Plate#1	-1.25308	1.4158	0.0880707	3	3	4.28671	4.75204	0.141139	0.724304	-1.38063	1_Dhep_1Way down vs 1_WT_Plate#1	-2.25186	1.18136	-0.465332	5	2	3.44398	3.21207	0.100212	1.17438	1.17438	2_KO_Hyb up vs 2_WT_Hyb	-1.04549	1.44191	0.231903	1	2	3.52019	3.09859	0.0637157	1.33942	1.33942	2_KO_B6_1Way up vs 2_WT_B6_Plate#2	-1.08398	1.9447	0.421603	Vps33a
[K].vIAATGSDEk.[C]	2683	N-Term(TMT6plex); K10(TMT6plex)	XP_017175484.1	Cryzl2	3	3	5.61708	5.31559	0.299196	1.23242	1.23242	1_KO_1-Way up vs 1_WT_Plate#1	-1.32027	2.00529	0.301488	3	3	5.91582	5.31559	0.058308	1.51596	1.51596	1_Dhep_1Way up vs 1_WT_Plate#1	-1.02378	2.35279	0.600234	5	2	4.23853	3.83372	0.00243419	1.32391	1.32391	2_KO_Hyb up vs 2_WT_Hyb	1.16493	1.50459	0.40481	1	2	3.51021	3.66655	0.455396	0.897301	-1.11445	2_KO_B6_1Way down vs 2_WT_B6_Plate#2	-3.68651	2.96819	-0.156337	Cryzl2
[R].vAQLEQVYIR.[G]	2690	N-Term(TMT6plex)	NP_080371.1	Snrpd3	3	3	4.5929	3.97024	0.020771	1.53971	1.53971	1_KO_1-Way up vs 1_WT_Plate#1	1.11409	2.12793	0.622661	3	3	4.38136	3.97024	0.120788	1.32971	1.32971	1_Dhep_1Way up vs 1_WT_Plate#1	-1.12476	1.98873	0.411116	5	2	3.22922	2.91045	0.24024	1.24727	1.24727	2_KO_Hyb up vs 2_WT_Hyb	-1.22795	1.9103	0.318771	1	2	3.36468	2.97954	0.470765	1.30598	1.30598	2_KO_B6_1Way up vs 2_WT_B6_Plate#2	-16.894	28.8141	0.385132	Snrpd3
[R].tGSQGQcTQVR.[V]	2692	N-Term(TMT6plex); C7(Carbamidomethyl)	XP_006524687.1	Rps28	3	3	4.97798	4.69392	0.658594	1.21762	1.21762	1_KO_1-Way up vs 1_WT_Plate#1	-2.58683	3.83523	0.284065	3	3	5.24201	4.69392	0.39405	1.46215	1.46215	1_Dhep_1Way up vs 1_WT_Plate#1	-2.06598	4.41683	0.548094	5	2	4.07465	4.23757	0.581873	0.893212	-1.11955	2_KO_Hyb down vs 2_WT_Hyb	-1.83372	1.46299	-0.162925	1	2	4.7931	4.78643	0.99253	1.00463	1.00463	2_KO_B6_1Way up vs 2_WT_B6_Plate#2	-148.338	149.715	0.00666722	Rps28
[K].gSSELTVDGDSR.[V]	2693	N-Term(TMT6plex)	XP_017168203.1	Gatad2a	3	3	4.86397	3.80006	0.00249396	2.09059	2.09059	1_KO_1-Way up vs 1_WT_Plate#1	1.54448	2.82982	1.06391	3	3	4.21225	3.80006	0.0325245	1.33071	1.33071	1_Dhep_1Way up vs 1_WT_Plate#1	1.03951	1.70348	0.412192	5	2	3.34458	3.11507	0.428604	1.17243	1.17243	2_KO_Hyb up vs 2_WT_Hyb	-1.37147	1.88522	0.229504	1	2	4.10624	2.83544	0.215522	2.41296	2.41296	2_KO_B6_1Way up vs 2_WT_B6_Plate#2	-21.3257	124.166	1.2708	Gatad2a
[K].sSTcQMcGER.[F]	2702	N-Term(TMT6plex); C4(Carbamidomethyl); C7(Carbamidomethyl)	NP_080258.1	Tspan31	3	3	4.65278	4.08042	0.00882022	1.48695	1.48695	1_KO_1-Way up vs 1_WT_Plate#1	1.18052	1.87292	0.572357	3	3	3.62358	4.08042	0.0102804	0.728582	-1.37253	1_Dhep_1Way down vs 1_WT_Plate#1	-1.66386	-1.13221	-0.456837	5	2	3.97313	3.56627	0.160486	1.32579	1.32579	2_KO_Hyb up vs 2_WT_Hyb	-1.17135	2.05891	0.406855	1	2	4.17252	3.66514	0.287467	1.42146	1.42146	2_KO_B6_1Way up vs 2_WT_B6_Plate#2	-6.14378	12.4138	0.507372	Tspan31
[R].sGTSSGAGGSITR.[G]	2710	N-Term(TMT6plex)	XP_011239122.1	Ncor2	3	2	2.9355	1.81111	0.0299299	2.18009	2.18009	1_KO_1-Way up vs 1_WT_Plate#1	1.1541	4.11817	1.12439	3	2	2.23441	1.81111	0.473109	1.34099	1.34099	1_Dhep_1Way up vs 1_WT_Plate#1	-2.33408	4.19727	0.423301	5	2	3.48262	2.73935	0.0309702	1.67397	1.67397	2_KO_Hyb up vs 2_WT_Hyb	1.07258	2.61256	0.743274	1	2	4.45641	2.51482	0.0754237	3.84129	3.84129	2_KO_B6_1Way up vs 2_WT_B6_Plate#2	-1.99305	29.4084	1.94159	Ncor2
[K].dTAVGTVTETR.[N]	2711	N-Term(TMT6plex)	XP_006526647.1	Kank1	3	3	3.31641	3.77508	0.0391855	0.727654	-1.37428	1_KO_1-Way down vs 1_WT_Plate#1	-1.84094	-1.02591	-0.458675	3	3	3.32384	3.77508	0.021493	0.731413	-1.36722	1_Dhep_1Way down vs 1_WT_Plate#1	-1.73282	-1.07875	-0.451241	5	2	2.6605	3.06347	0.0295346	0.756298	-1.32223	2_KO_Hyb down vs 2_WT_Hyb	-1.67758	-1.04216	-0.402974	1	2	2.56868	2.85468	0.130833	0.820173	-1.21925	2_KO_B6_1Way down vs 2_WT_B6_Plate#2	-2.06125	1.38657	-0.286	Kank1
[R].hLVAGGGAGAVSR.[T]	2713	N-Term(TMT6plex)	NP_666230.2	Slc25a25	3	3	5.24194	5.58467	0.177244	0.788548	-1.26815	1_KO_1-Way down vs 1_WT_Plate#1	-1.898	1.18019	-0.342729	3	3	5.9964	5.58467	0.104219	1.33028	1.33028	1_Dhep_1Way up vs 1_WT_Plate#1	-1.09724	1.94173	0.411732	5	2	4.0178	4.27434	0.190293	0.837093	-1.19461	2_KO_Hyb down vs 2_WT_Hyb	-1.61545	1.13198	-0.25654	1	2	3.63611	4.08389	0.270614	0.733172	-1.36394	2_KO_B6_1Way down vs 2_WT_B6_Plate#2	-8.13029	4.37037	-0.447776	Slc25a25
[R].gRGDYDGIGGR.[G]	2722	N-Term(TMT6plex)	NP_034158.1	Ddx3x	3	3	5.85298	5.90951	0.817615	0.961571	-1.03996	1_KO_1-Way down vs 1_WT_Plate#1	-1.61774	1.49579	-0.0565349	3	3	5.1961	5.90951	0.0337172	0.609876	-1.63968	1_Dhep_1Way down vs 1_WT_Plate#1	-2.52695	-1.06395	-0.713411	5	2	5.04948	5.53384	0.126544	0.714815	-1.39896	2_KO_Hyb down vs 2_WT_Hyb	-2.24113	1.14513	-0.484359	1	2	5.54235	5.39665	0.707328	1.10627	1.10627	2_KO_B6_1Way up vs 2_WT_B6_Plate#2	-12.0718	14.7738	0.145705	Ddx3x
[K].lTEASTSSk.[K]	2728	N-Term(TMT6plex); K9(TMT6plex)	NP_444385.2	Clmn	3	3	4.54495	4.55265	0.963072	0.994673	-1.00536	1_KO_1-Way down vs 1_WT_Plate#1	-1.35853	1.34409	-0.00770647	3	3	4.98251	4.55265	0.0602112	1.3471	1.3471	1_Dhep_1Way up vs 1_WT_Plate#1	-1.02075	1.85232	0.429852	5	2	4.51335	4.45583	0.786781	1.04068	1.04068	2_KO_Hyb up vs 2_WT_Hyb	-1.3761	1.49033	0.0575233	1	2	4.5338	4.40756	0.0724462	1.09145	1.09145	2_KO_B6_1Way up vs 2_WT_B6_Plate#2	-1.04036	1.23934	0.126241	Clmn
[R].tLQGALVLSDR.[A]	2738	N-Term(TMT6plex)	NP_612175.1	Tymp	3	3	4.29958	4.1735	0.457282	1.09132	1.09132	1_KO_1-Way up vs 1_WT_Plate#1	-1.23097	1.46607	0.126075	3	3	5.0452	4.1735	0.0189741	1.82981	1.82981	1_Dhep_1Way up vs 1_WT_Plate#1	1.17782	2.84272	0.871696	5	2	3.7732	4.68845	0.100833	0.530252	-1.8859	2_KO_Hyb down vs 2_WT_Hyb	-4.24748	1.19425	-0.91525	1	2	3.52485	3.77672	0.73348	0.839806	-1.19075	2_KO_B6_1Way down vs 2_WT_B6_Plate#2	-174.178	122.843	-0.251872	Tymp
[R].iSGLIYEETR.[G]	2744	N-Term(TMT6plex)	NP_001182350.1	Hist1h4m	3	3	6.1436	4.58612	0.0313827	2.94341	2.94341	1_KO_1-Way up vs 1_WT_Plate#1	1.17027	7.40309	1.55749	3	3	6.52554	4.58612	0.0928299	3.83552	3.83552	1_Dhep_1Way up vs 1_WT_Plate#1	-1.42413	20.9506	1.93942	5	2	6.63768	6.31448	0.655241	1.2511	1.2511	2_KO_Hyb up vs 2_WT_Hyb	-2.69124	4.21249	0.323201	1	2	6.13435	5.02963	0.197499	2.15057	2.15057	2_KO_B6_1Way up vs 2_WT_B6_Plate#2	-10.5212	48.6599	1.10472	Hist1h4m
[R].eLADAPGGGGGTR.[H]	2752	N-Term(TMT6plex)	XP_006524219.1	Safb2	3	3	4.60799	3.32802	0.0519216	2.42833	2.42833	1_KO_1-Way up vs 1_WT_Plate#1	-1.01197	5.96739	1.27997	3	3	4.12891	3.32802	0.163515	1.74217	1.74217	1_Dhep_1Way up vs 1_WT_Plate#1	-1.41791	4.3036	0.800887	5	2	4.40212	3.58309	0.149935	1.76421	1.76421	2_KO_Hyb up vs 2_WT_Hyb	-1.3376	4.16321	0.819024	1	2	4.70788	3.52337	0.37347	2.27287	2.27287	2_KO_B6_1Way up vs 2_WT_B6_Plate#2	-451.878	2334.37	1.18452	Safb2
[K].aAYEAELGDAR.[K]	2755	N-Term(TMT6plex)	XP_006501136.1	Lmna	3	3	4.99123	4.34236	0.0101651	1.56794	1.56794	1_KO_1-Way up vs 1_WT_Plate#1	1.19393	2.05911	0.648872	3	3	4.82121	4.34236	0.115138	1.39363	1.39363	1_Dhep_1Way up vs 1_WT_Plate#1	-1.13559	2.20557	0.478852	5	2	4.60369	4.01305	0.223483	1.50591	1.50591	2_KO_Hyb up vs 2_WT_Hyb	-1.4165	3.21226	0.590631	1	2	4.55158	3.88679	0.100327	1.58533	1.58533	2_KO_B6_1Way up vs 2_WT_B6_Plate#2	-1.59939	4.01973	0.664788	Lmna
[R].dVVNVVFVDR.[S]	2759	N-Term(TMT6plex)	NP_001034913.1	Fdx2	3	3	4.53141	4.64568	0.638544	0.923846	-1.08243	1_KO_1-Way down vs 1_WT_Plate#1	-1.66963	1.42502	-0.114276	3	3	4.991	4.64568	0.205319	1.27043	1.27043	1_Dhep_1Way up vs 1_WT_Plate#1	-1.22197	1.97225	0.345319	5	2	3.22962	3.11354	0.587406	1.08379	1.08379	2_KO_Hyb up vs 2_WT_Hyb	-1.31848	1.54869	0.116082	1	2	3.07741	3.11187	0.905115	0.976397	-1.02417	2_KO_B6_1Way down vs 2_WT_B6_Plate#2	-7.72999	7.36939	-0.0344606	Fdx2
[R].vSNTGEYESQR.[F]	2764	N-Term(TMT6plex)	NP_079856.2	Pnkd	3	3	3.64229	4.36047	0.0140779	0.607861	-1.64511	1_KO_1-Way down vs 1_WT_Plate#1	-2.29237	-1.18061	-0.718187	3	3	4.73788	4.36047	0.221562	1.299	1.299	1_Dhep_1Way up vs 1_WT_Plate#1	-1.27188	2.14619	0.377407	5	2	3.53031	4.63083	0.00642809	0.466346	-2.14433	2_KO_Hyb down vs 2_WT_Hyb	-3.31697	-1.38625	-1.10053	1	2	3.35165	4.40948	0.257316	0.480354	-2.0818	2_KO_B6_1Way down vs 2_WT_B6_Plate#2	-111.981	25.8385	-1.05783	Pnkd
[R].lIEPNTAVTRR.[F]	2769	N-Term(TMT6plex)	NP_080428.1	Hoga1	3	3	4.90642	5.16512	0.412672	0.835837	-1.19641	1_KO_1-Way down vs 1_WT_Plate#1	-2.0634	1.44154	-0.258706	3	3	5.59769	5.16512	0.148592	1.34963	1.34963	1_Dhep_1Way up vs 1_WT_Plate#1	-1.18081	2.15085	0.432566	5	2	4.39384	5.01198	0.0596078	0.65151	-1.5349	2_KO_Hyb down vs 2_WT_Hyb	-2.41643	1.02569	-0.618142	1	2	4.28406	4.90399	0.03035	0.650703	-1.5368	2_KO_B6_1Way down vs 2_WT_B6_Plate#2	-1.9941	-1.18437	-0.619928	Hoga1
[K].ySSASEAISk.[A]	2771	N-Term(TMT6plex); K10(TMT6plex)	XP_011246439.1	Car1	3	3	4.26205	4.79347	0.108662	0.691873	-1.44535	1_KO_1-Way down vs 1_WT_Plate#1	-2.37554	1.13714	-0.531421	3	3	5.73923	4.79347	0.135631	1.9262	1.9262	1_Dhep_1Way up vs 1_WT_Plate#1	-1.37772	5.11169	0.945757	5	2	3.87027	4.07456	0.754703	0.86797	-1.15211	2_KO_Hyb down vs 2_WT_Hyb	-3.47032	2.61444	-0.204283	1	2	3.10106	3.68892	0.475278	0.665329	-1.50301	2_KO_B6_1Way down vs 2_WT_B6_Plate#2	-180.844	80.053	-0.587859	Car1
[K].vnADEVGGEALGR.[L]	2789	N-Term(TMT6plex); N2(Deamidated)	NP_001188320.1	Hbb-bs	3	3	3.85336	4.27533	0.212684	0.746407	-1.33975	1_KO_1-Way down vs 1_WT_Plate#1	-2.3181	1.29147	-0.421965	3	3	5.60812	4.27533	0.0870789	2.51889	2.51889	1_Dhep_1Way up vs 1_WT_Plate#1	-1.23762	7.85246	1.33279	5	2	4.33598	4.4042	0.928355	0.953814	-1.04842	2_KO_Hyb down vs 2_WT_Hyb	-3.79271	3.45046	-0.0682205	1	2	3.54797	4.36727	0.558974	0.566717	-1.76455	2_KO_B6_1Way down vs 2_WT_B6_Plate#2	-10527.2	3381	-0.819299	Hbb-bs
[R].tNIIPVIEDAR.[H]	2808	N-Term(TMT6plex)	NP_032017.2	Fbl	3	3	4.60506	4.51305	0.801206	1.06585	1.06585	1_KO_1-Way up vs 1_WT_Plate#1	-1.81191	2.05842	0.0920096	3	3	5.0302	4.51305	0.209332	1.43112	1.43112	1_Dhep_1Way up vs 1_WT_Plate#1	-1.35993	2.78528	0.517146	5	2	4.81777	3.43729	0.112847	2.60355	2.60355	2_KO_Hyb up vs 2_WT_Hyb	-1.38245	9.3709	1.38048	1	2	4.80364	4.43001	0.509961	1.29561	1.29561	2_KO_B6_1Way up vs 2_WT_B6_Plate#2	-23.0185	38.6389	0.37363	Fbl
[R].eSVDSSEAEER.[S]	2810	N-Term(TMT6plex)	NP_001028445.1	5031439G07Rik	3	3	2.84801	3.27118	0.360088	0.74578	-1.34088	1_KO_1-Way down vs 1_WT_Plate#1	-2.95037	1.64096	-0.423178	3	3	2.76175	3.27118	0.283912	0.702497	-1.42349	1_Dhep_1Way down vs 1_WT_Plate#1	-3.14558	1.55235	-0.509437	5	2	3.51498	2.49558	0.097022	2.02708	2.02708	2_KO_Hyb up vs 2_WT_Hyb	-1.2024	4.94074	1.01941	1	2	2.71616	3.27748	0.105119	0.677679	-1.47562	2_KO_B6_1Way down vs 2_WT_B6_Plate#2	-3.36322	1.54455	-0.561326	5031439G07Rik
[R].tGPTQQQVESR.[L]	2815	N-Term(TMT6plex)	XP_006524901.1	Mcrip2	3	3	3.92307	3.55053	0.183884	1.29463	1.29463	1_KO_1-Way up vs 1_WT_Plate#1	-1.20759	2.024	0.372539	3	3	3.00708	3.55053	0.0721181	0.686128	-1.45745	1_Dhep_1Way down vs 1_WT_Plate#1	-2.24207	1.0555	-0.543451	5	2	2.17031	3.63388	0.0357195	0.362596	-2.75789	2_KO_Hyb down vs 2_WT_Hyb	-6.8804	-1.10545	-1.46357	1	2	2.84397	3.34466	0.503861	0.706771	-1.41489	2_KO_B6_1Way down vs 2_WT_B6_Plate#2	-122.798	61.3407	-0.500686	Mcrip2
[K].dTYLSHFNPR.[D]	2822	N-Term(TMT6plex)	XP_011240719.1	Nnmt	3	3	4.60126	4.4226	0.471651	1.13183	1.13183	1_KO_1-Way up vs 1_WT_Plate#1	-1.36235	1.74523	0.178661	3	3	4.80599	4.4226	0.000641316	1.30441	1.30441	1_Dhep_1Way up vs 1_WT_Plate#1	1.20853	1.40789	0.383395	5	2	4.55051	4.01307	0.162069	1.4514	1.4514	2_KO_Hyb up vs 2_WT_Hyb	-1.23568	2.60302	0.537442	1	2	3.56702	3.6392	0.363205	0.951197	-1.05131	2_KO_B6_1Way down vs 2_WT_B6_Plate#2	-1.58089	1.43035	-0.0721835	Nnmt
[K].tVSSSnGGESSSR.[S]	2827	N-Term(TMT6plex); N6(Deamidated)	NP_001019793.1	Pcnp	3	3	4.62236	4.21738	0.0887428	1.32407	1.32407	1_KO_1-Way up vs 1_WT_Plate#1	-1.06974	1.87542	0.404976	3	3	3.82392	4.21738	0.288013	0.761301	-1.31354	1_Dhep_1Way down vs 1_WT_Plate#1	-2.43807	1.41306	-0.393461	5	2	3.83947	4.26289	0.238335	0.745655	-1.3411	2_KO_Hyb down vs 2_WT_Hyb	-2.35631	1.31011	-0.423421	1	2	4.22436	3.96255	0.10398	1.19898	1.19898	2_KO_B6_1Way up vs 2_WT_B6_Plate#2	-1.21961	1.75326	0.261812	Pcnp
[K].yGVEAFSDVLR.[H]	2828	N-Term(TMT6plex)	XP_011241765.1	Hsd17b6	3	3	3.94353	4.94417	0.0240355	0.499779	-2.00088	1_KO_1-Way down vs 1_WT_Plate#1	-3.44779	-1.16119	-1.00064	3	3	5.63844	4.94417	0.104828	1.61807	1.61807	1_Dhep_1Way up vs 1_WT_Plate#1	-1.17123	3.06644	0.694273	5	2	3.34404	4.01155	0.0318359	0.629591	-1.58833	2_KO_Hyb down vs 2_WT_Hyb	-2.37661	-1.06151	-0.667512	1	2	2.80748	4.44481	0.0698517	0.32145	-3.11091	2_KO_B6_1Way down vs 2_WT_B6_Plate#2	-15.2343	1.57416	-1.63733	Hsd17b6
[R].vDVHLLELLLYVEELDASLLTPFPLLk.[A]	2842	N-Term(TMT6plex); K27(TMT6plex)	XP_006510877.1	Gsta2	3	3	5.67809	5.43582	0.219478	1.18286	1.18286	1_KO_1-Way up vs 1_WT_Plate#1	-1.16488	1.62984	0.242276	3	3	5.04663	5.43582	0.0670889	0.76356	-1.30965	1_Dhep_1Way down vs 1_WT_Plate#1	-1.76809	1.03084	-0.389186	5	2	5.89691	5.175	0.119291	1.64936	1.64936	2_KO_Hyb up vs 2_WT_Hyb	-1.20297	3.27254	0.721904	1	2	6.75021	5.36329	0.383835	2.6152	2.6152	2_KO_B6_1Way up vs 2_WT_B6_Plate#2	-1716.4	11739	1.38692	Gsta2
[K].tAPVQAPPAPVTVTETPEPAmPSGVYRPPGAR.[L]	2845	N-Term(TMT6plex); M21(Oxidation)	XP_006511819.1	Cdv3	3	3	4.66882	4.88195	0.0787988	0.862668	-1.1592	1_KO_1-Way down vs 1_WT_Plate#1	-1.38058	1.02742	-0.213123	3	3	4.39403	4.88195	0.148906	0.713055	-1.40242	1_Dhep_1Way down vs 1_WT_Plate#1	-2.37357	1.20683	-0.487914	5	2	4.82516	5.23674	0.404513	0.751799	-1.33014	2_KO_Hyb down vs 2_WT_Hyb	-2.97751	1.6829	-0.411581	1	2	4.92834	5.17749	0.781975	0.841393	-1.1885	2_KO_B6_1Way down vs 2_WT_B6_Plate#2	-559.74	396.264	-0.249148	Cdv3
[R].lQELTGSEGQVFMENVTQLLQSSHk.[E]	2851	N-Term(TMT6plex); K25(TMT6plex)	XP_006530623.1	Ciapin1	3	3	5.41071	4.58862	0.0263722	1.76796	1.76796	1_KO_1-Way up vs 1_WT_Plate#1	1.1157	2.80156	0.822088	3	3	4.07548	4.58862	0.104536	0.700695	-1.42715	1_Dhep_1Way down vs 1_WT_Plate#1	-2.28787	1.12329	-0.51314	5	2	4.93322	4.20049	0.0338397	1.66178	1.66178	2_KO_Hyb up vs 2_WT_Hyb	1.05918	2.60721	0.732732	1	2	5.06469	4.07217	0.110866	1.98966	1.98966	2_KO_B6_1Way up vs 2_WT_B6_Plate#2	-2.33944	9.2613	0.992525	Ciapin1
[R].dYWTYPGSLTTPPLAESVTWIVQk.[T]	2852	N-Term(TMT6plex); K24(TMT6plex)	NP_031634.2	Car5a	3	3	3.47981	4.65116	0.0232714	0.444007	-2.25221	1_KO_1-Way down vs 1_WT_Plate#1	-4.23113	-1.19885	-1.17134	3	3	5.00542	4.65116	0.246575	1.27833	1.27833	1_Dhep_1Way up vs 1_WT_Plate#1	-1.2933	2.11343	0.354262	5	2	3.79643	5.37647	0.0105664	0.334473	-2.98978	2_KO_Hyb down vs 2_WT_Hyb	-6.06881	-1.4729	-1.58004	1	2	3.41255	4.77335	0.234538	0.389366	-2.56828	2_KO_B6_1Way down vs 2_WT_B6_Plate#2	-262.4	39.7814	-1.3608	Car5a
[R].fSLFVPFPTSLEAEIAcGSLVPDVEPHR.[G]	2856	N-Term(TMT6plex); C17(Carbamidomethyl)	NP_079686.1	Lage3	3	3	3.97835	4.02432	0.776244	0.968639	-1.03238	1_KO_1-Way down vs 1_WT_Plate#1	-1.38101	1.29575	-0.0459693	3	3	3.66357	4.02432	0.277226	0.778764	-1.28409	1_Dhep_1Way down vs 1_WT_Plate#1	-2.23101	1.35305	-0.360742	5	2	4.30626	4.24972	0.743745	1.03996	1.03996	2_KO_Hyb up vs 2_WT_Hyb	-1.28702	1.39195	0.0565348	1	2	4.58292	4.21518	0.683669	1.29033	1.29033	2_KO_B6_1Way up vs 2_WT_B6_Plate#2	-304.206	506.489	0.36774	Lage3
[K].aAALLAAESAVVTLAkVDGPAEPELTkEFEVVGYPTLk.[F]	2864	N-Term(TMT6plex); K16(TMT6plex); K27(TMT6plex); K38(TMT6plex)	NP_001074539.1	Pdia2	3	3	3.37264	3.51105	0.454223	0.908519	-1.10069	1_KO_1-Way down vs 1_WT_Plate#1	-1.51839	1.25329	-0.138411	3	3	4.66673	3.51105	0.40689	2.2279	2.2279	1_Dhep_1Way up vs 1_WT_Plate#1	-4.95778	24.6081	1.15568	5	2	2.95286	4.89853	0.201371	0.259593	-3.85218	2_KO_Hyb down vs 2_WT_Hyb	-40.6948	2.74237	-1.94567	1	2	2.80821	3.4531	0.0681788	0.63954	-1.56362	2_KO_B6_1Way down vs 2_WT_B6_Plate#2	-2.87949	1.17775	-0.644893	Pdia2
[R].gGAPAGVEAR.[A]	2865	N-Term(TMT6plex)	XP_006524731.1	Mtch1	3	3	4.73811	5.18981	0.09218	0.73118	-1.36765	1_KO_1-Way down vs 1_WT_Plate#1	-2.02872	1.0846	-0.451701	3	3	5.53538	5.18981	0.190638	1.27065	1.27065	1_Dhep_1Way up vs 1_WT_Plate#1	-1.20085	1.93882	0.345563	5	2	5.72964	5.84213	0.560045	0.924987	-1.0811	2_KO_Hyb down vs 2_WT_Hyb	-1.4907	1.27544	-0.112496	1	2	5.40299	5.85684	0.554112	0.73009	-1.36969	2_KO_B6_1Way down vs 2_WT_B6_Plate#2	-157.023	83.6981	-0.453853	Mtch1
[R].sSGLESSEAR.[Q]	2872	N-Term(TMT6plex)	NP_001159496.1	Arfgap2	3	3	5.33933	5.09455	0.327856	1.18491	1.18491	1_KO_1-Way up vs 1_WT_Plate#1	-1.28834	1.80886	0.244781	3	3	4.72957	5.09455	0.242002	0.776481	-1.28786	1_Dhep_1Way down vs 1_WT_Plate#1	-2.14891	1.29563	-0.364977	5	2	4.05909	4.39702	0.295672	0.791172	-1.26395	2_KO_Hyb down vs 2_WT_Hyb	-2.11703	1.32516	-0.337937	1	2	4.33005	4.06993	0.448058	1.19758	1.19758	2_KO_B6_1Way up vs 2_WT_B6_Plate#2	-5.83744	8.37202	0.26012	Arfgap2
[K].sPSYGVPSAPPTLEGSAEEPFPGGGEGPRPGPSSEQLNR.[F]	2878	N-Term(TMT6plex)	NP_080441.1	Slc25a46	3	3	3.43457	2.88317	0.275968	1.46551	1.46551	1_KO_1-Way up vs 1_WT_Plate#1	-1.5834	3.40069	0.5514	3	3	3.80269	2.88317	0.0726683	1.89148	1.89148	1_Dhep_1Way up vs 1_WT_Plate#1	-1.09803	3.92841	0.919517	5	2	3.34648	4.10036	0.026397	0.593008	-1.68632	2_KO_Hyb down vs 2_WT_Hyb	-2.59542	-1.09565	-0.753877	1	2	3.53367	3.84735	0.251356	0.804586	-1.24287	2_KO_B6_1Way down vs 2_WT_B6_Plate#2	-3.93009	2.54418	-0.313681	Slc25a46
[K].aAVQTFQNTYQVLAVTFNDTSDQIISGGIDNDIk.[V]	2879	N-Term(TMT6plex); K34(TMT6plex)	NP_079921.2	Snrnp40	3	3	4.15558	3.47063	0.0367503	1.60764	1.60764	1_KO_1-Way up vs 1_WT_Plate#1	1.04864	2.46464	0.684947	3	3	3.94343	3.47063	0.13909	1.38779	1.38779	1_Dhep_1Way up vs 1_WT_Plate#1	-1.1805	2.27361	0.472791	5	2	3.47802	2.53869	0.132726	1.91763	1.91763	2_KO_Hyb up vs 2_WT_Hyb	-1.32535	4.87371	0.939323	1	2	3.55614	2.99294	0.430051	1.47755	1.47755	2_KO_B6_1Way up vs 2_WT_B6_Plate#2	-36.0244	78.6463	0.563202	Snrnp40
[R].tVTLTHEAERPDSSEDAEDDDDDDALSDWNLRk.[C]	2881	N-Term(TMT6plex); K33(TMT6plex)	XP_017168136.1	Tnpo2	3	3	2.88202	2.66763	0.144154	1.16021	1.16021	1_KO_1-Way up vs 1_WT_Plate#1	-1.08226	1.4568	0.214381	3	3	2.10668	2.66763	0.00875282	0.677854	-1.47524	1_Dhep_1Way down vs 1_WT_Plate#1	-1.84874	-1.17721	-0.560953	5	2	2.89082	3.10686	0.674166	0.860926	-1.16154	2_KO_Hyb down vs 2_WT_Hyb	-2.75273	2.04031	-0.216038	1	2	2.8605	2.94874	0.947807	0.940669	-1.06307	2_KO_B6_1Way down vs 2_WT_B6_Plate#2	-13620.6	12052.3	-0.0882411	Tnpo2
[K].sAPSTGGVk.[K]	2883	N-Term(TMT6plex); K9(TMT6plex)	NP_001074488.1	Gm12657	3	3	4.89081	3.69734	0.00306333	2.28703	2.28703	1_KO_1-Way up vs 1_WT_Plate#1	1.59728	3.27465	1.19348	3	3	4.41608	3.69734	0.0511585	1.64575	1.64575	1_Dhep_1Way up vs 1_WT_Plate#1	-1.00405	2.71946	0.718745	5	2	4.52869	4.28049	0.20878	1.18773	1.18773	2_KO_Hyb up vs 2_WT_Hyb	-1.14405	1.61391	0.248205	1	2	4.69214	4.10183	0.450415	1.50557	1.50557	2_KO_B6_1Way up vs 2_WT_B6_Plate#2	-56.6614	128.437	0.590313	Gm12657
[K].aGITTTLNSR.[C]	2884	N-Term(TMT6plex)	NP_032592.2	Mcm5	3	3	5.05825	3.56855	9.54462e-05	2.8083	2.8083	1_KO_1-Way up vs 1_WT_Plate#1	2.34037	3.36979	1.4897	3	3	3.17948	3.56855	0.0207967	0.763621	-1.30955	1_Dhep_1Way down vs 1_WT_Plate#1	-1.60309	-1.06976	-0.389072	5	2	2.94022	2.4921	0.068212	1.36426	1.36426	2_KO_Hyb up vs 2_WT_Hyb	-1.0344	1.92524	0.448117	1	2	3.70956	2.89439	0.0278293	1.75951	1.75951	2_KO_B6_1Way up vs 2_WT_B6_Plate#2	1.2853	2.40867	0.81517	Mcm5
[R].gVQDTDVVNR.[L]	2888	N-Term(TMT6plex)	NP_663394.1	Hkdc1	3	3	4.28359	2.27113	0.0114535	4.03471	4.03471	1_KO_1-Way up vs 1_WT_Plate#1	1.68199	9.67836	2.01246	3	3	3.00036	2.27113	0.271862	1.65776	1.65776	1_Dhep_1Way up vs 1_WT_Plate#1	-1.81606	4.99085	0.729236	5	2	4.61768	2.0538	0.00125276	5.91294	5.91294	2_KO_Hyb up vs 2_WT_Hyb	2.9401	11.8917	2.56388	1	2	4.40653	2.98243	0.113523	2.68347	2.68347	2_KO_B6_1Way up vs 2_WT_B6_Plate#2	-3.57326	25.731	1.4241	Hkdc1
[R].dALGAGVAAk.[S]	2892	N-Term(TMT6plex); K10(TMT6plex)	XP_006522062.1	Tfrc	3	3	5.19592	3.83706	0.00196027	2.56483	2.56483	1_KO_1-Way up vs 1_WT_Plate#1	1.78472	3.68591	1.35886	3	3	3.34505	3.83706	0.104329	0.711033	-1.4064	1_Dhep_1Way down vs 1_WT_Plate#1	-2.21038	1.1175	-0.492011	5	2	4.33156	3.81099	0.127159	1.43452	1.43452	2_KO_Hyb up vs 2_WT_Hyb	-1.15799	2.38298	0.520571	1	2	4.90419	3.53387	0.421152	2.58528	2.58528	2_KO_B6_1Way up vs 2_WT_B6_Plate#2	-4659.66	31143.7	1.37032	Tfrc
[K].aGEVPSPEAGR.[N]	2901	N-Term(TMT6plex)	NP_080719.2	Mtfp1	3	3	4.2875	5.06485	0.131231	0.58344	-1.71397	1_KO_1-Way down vs 1_WT_Plate#1	-3.77692	1.28567	-0.777344	3	3	5.56521	5.06485	0.265943	1.41457	1.41457	1_Dhep_1Way up vs 1_WT_Plate#1	-1.48956	2.98063	0.500367	5	2	2.88596	4.30509	0.00370176	0.373935	-2.67426	2_KO_Hyb down vs 2_WT_Hyb	-4.38143	-1.63227	-1.41914	1	2	2.93914	4.13158	0.211017	0.437561	-2.2854	2_KO_B6_1Way down vs 2_WT_B6_Plate#2	-84.8589	16.247	-1.19244	Mtfp1
[R].iSGVGNVTPAR.[L]	2903	N-Term(TMT6plex)	NP_075671.1	Ctrl	3	3	2.37543	3.39339	0.00745786	0.493816	-2.02504	1_KO_1-Way down vs 1_WT_Plate#1	-2.99492	-1.36925	-1.01795	3	3	4.18724	3.39339	0.292419	1.7337	1.7337	1_Dhep_1Way up vs 1_WT_Plate#1	-2.03585	6.1192	0.793855	5	2	2.47755	3.75507	0.287485	0.412503	-2.42422	2_KO_Hyb down vs 2_WT_Hyb	-16.4191	2.79385	-1.27752	1	2	2.48325	2.51685	0.952448	0.976982	-1.02356	2_KO_B6_1Way down vs 2_WT_B6_Plate#2	-53.3739	50.945	-0.0335966	Ctrl
[R].nGNPNGEGLPHWPEYDEQEGYLQIGATTQQAQR.[L]	2919	N-Term(TMT6plex)	NP_031980.2	Ces1c	3	3	4.54349	5.32725	0.0559714	0.580851	-1.72161	1_KO_1-Way down vs 1_WT_Plate#1	-3.03067	1.02251	-0.78376	3	3	5.79045	5.32725	0.36825	1.3786	1.3786	1_Dhep_1Way up vs 1_WT_Plate#1	-1.74841	3.32293	0.463207	5	2	3.71751	4.9479	0.00197655	0.4262	-2.34632	2_KO_Hyb down vs 2_WT_Hyb	-3.40028	-1.61905	-1.2304	1	2	4.55493	5.3635	0.545188	0.570948	-1.75147	2_KO_B6_1Way down vs 2_WT_B6_Plate#2	-6450.41	2102.72	-0.808569	Ces1c
[K].qLQLDYVDLYLIHFPmAmkPGENYLPk.[D]	2920	N-Term(TMT6plex); M16(Oxidation); M18(Oxidation); K19(TMT6plex); K27(TMT6plex)	NP_085114.1	Akr1c6	3	3	2.77076	3.29692	0.0237291	0.694401	-1.44009	1_KO_1-Way down vs 1_WT_Plate#1	-1.91493	-1.083	-0.52616	3	3	2.90526	3.29692	0.0413975	0.762254	-1.3119	1_Dhep_1Way down vs 1_WT_Plate#1	-1.69179	-1.01731	-0.391656	5	2	2.50936	3.59214	0.00544214	0.472118	-2.11811	2_KO_Hyb down vs 2_WT_Hyb	-3.19927	-1.40232	-1.08278	1	2	2.62286	3.36989	0.0707566	0.595828	-1.67834	2_KO_B6_1Way down vs 2_WT_B6_Plate#2	-3.49761	1.24169	-0.747031	Akr1c6
[R].lALALEALQAQAQAmPSLSALEELREELQEVR.[G]	2926	N-Term(TMT6plex); M15(Oxidation)	NP_997408.2	Opa3	3	3	5.69176	5.93501	0.441543	0.844837	-1.18366	1_KO_1-Way down vs 1_WT_Plate#1	-2.04867	1.46224	-0.243256	3	3	6.42332	5.93501	0.186524	1.4028	1.4028	1_Dhep_1Way up vs 1_WT_Plate#1	-1.2862	2.53105	0.48831	5	2	5.12332	4.90904	0.0850983	1.16012	1.16012	2_KO_Hyb up vs 2_WT_Hyb	-1.03016	1.38647	0.214271	1	2	4.558	4.83119	0.689795	0.827489	-1.20848	2_KO_B6_1Way down vs 2_WT_B6_Plate#2	-113.302	77.582	-0.273189	Opa3
[R].gQEGEGGEEERPR.[S]	2933	N-Term(TMT6plex)	XP_006527194.1	Fbxw4	3	3	1.87694	2.25804	0.358969	0.767853	-1.30233	1_KO_1-Way down vs 1_WT_Plate#1	-2.64453	1.55921	-0.381097	3	3	1.4993	2.25804	0.203555	0.591013	-1.69201	1_Dhep_1Way down vs 1_WT_Plate#1	-4.42668	1.54622	-0.758739	4	1	1.40292	1.7059	0.66648	0.810575	-1.23369	2_KO_Hyb down vs 2_WT_Hyb	-5.02083	3.29884	-0.302983	1	1	1.46058	2.09633	---	0.643606	-1.55374	2_KO_B6_1Way down vs 2_WT_B6_Plate#2	1	1	-0.635749	Fbxw4
[K].cGHTNNLRPk.[K]	2942	N-Term(TMT6plex); C1(Carbamidomethyl); K10(TMT6plex)	NP_001335157.1	Uba52	3	3	5.98244	6.2737	0.0987789	0.817192	-1.2237	1_KO_1-Way down vs 1_WT_Plate#1	-1.58957	1.06152	-0.291254	3	3	5.82986	6.2737	0.0272093	0.735179	-1.36021	1_Dhep_1Way down vs 1_WT_Plate#1	-1.74833	-1.05825	-0.443833	5	2	4.2544	5.15046	0.158624	0.537351	-1.86098	2_KO_Hyb down vs 2_WT_Hyb	-4.88044	1.40921	-0.896064	1	2	4.9183	5.16275	0.0292442	0.844135	-1.18464	2_KO_B6_1Way down vs 2_WT_B6_Plate#2	-1.30789	-1.07302	-0.244454	Uba52
[R].cANVNNSSTTSQR.[I]	2946	N-Term(TMT6plex); C1(Carbamidomethyl)	XP_006538085.1	Dennd4c	3	3	4.18091	4.78052	0.011291	0.659931	-1.51531	1_KO_1-Way down vs 1_WT_Plate#1	-1.96449	-1.16884	-0.599613	3	3	4.40439	4.78052	0.0411795	0.7705	-1.29786	1_Dhep_1Way down vs 1_WT_Plate#1	-1.65618	-1.01706	-0.376134	5	2	3.90035	4.1768	0.141298	0.825624	-1.21121	2_KO_Hyb down vs 2_WT_Hyb	-1.60604	1.09476	-0.276444	1	2	3.89601	4.02566	0.561286	0.91405	-1.09403	2_KO_B6_1Way down vs 2_WT_B6_Plate#2	-4.37496	3.65522	-0.129656	Dennd4c
[K].qQQQLQQQQQR.[D]	2949	N-Term(TMT6plex)	XP_006533740.1	Mink1	3	3	2.50499	2.53465	0.950033	0.979651	-1.02077	1_KO_1-Way down vs 1_WT_Plate#1	-2.40255	2.30577	-0.0296599	3	3	1.94701	2.53465	0.32361	0.665429	-1.50279	1_Dhep_1Way down vs 1_WT_Plate#1	-4.10733	1.81871	-0.587643	5	2	2.78652	3.25601	0.0607598	0.722219	-1.38462	2_KO_Hyb down vs 2_WT_Hyb	-1.95881	1.02172	-0.469492	1	2	2.67784	2.74304	0.679106	0.955814	-1.04623	2_KO_B6_1Way down vs 2_WT_B6_Plate#2	-2.96311	2.70704	-0.0651989	Mink1
[R].aGGEDDGEDQSAGAR.[C]	2953	N-Term(TMT6plex)	XP_006540374.1	Zfp787	3	3	2.66186	2.64971	0.95769	1.00846	1.00846	1_KO_1-Way up vs 1_WT_Plate#1	-1.50032	1.5258	0.0121469	3	3	3.0138	2.64971	0.348162	1.28707	1.28707	1_Dhep_1Way up vs 1_WT_Plate#1	-1.50306	2.48989	0.364089	5	2	1.72765	1.81047	0.783422	0.94421	-1.05909	2_KO_Hyb down vs 2_WT_Hyb	-1.76152	1.57045	-0.0828203	1	1	1.96122	2.40545	---	0.734976	-1.36059	2_KO_B6_1Way down vs 2_WT_B6_Plate#2	1	1	-0.444232	Zfp787
[R].rLETEDTSGSPSR.[A]	2954	N-Term(TMT6plex)	NP_034852.2	Lmnb2	3	3	3.31804	3.01833	0.326829	1.23089	1.23089	1_KO_1-Way up vs 1_WT_Plate#1	-1.362	2.06357	0.299706	3	3	3.7069	3.01833	0.0771035	1.61168	1.61168	1_Dhep_1Way up vs 1_WT_Plate#1	-1.08616	2.82131	0.688566	5	2	2.98528	2.74485	0.624341	1.18135	1.18135	2_KO_Hyb up vs 2_WT_Hyb	-1.92506	2.68657	0.240432	1	2	2.85517	3.06978	0.745669	0.861776	-1.16039	2_KO_B6_1Way down vs 2_WT_B6_Plate#2	-102.069	75.8022	-0.214615	Lmnb2
[K].nNVVAGYDIALLR.[L]	2973	N-Term(TMT6plex)	NP_291090.2	Cela1	3	3	3.18754	3.24242	0.757656	0.962673	-1.03877	1_KO_1-Way down vs 1_WT_Plate#1	-1.43002	1.32525	-0.0548826	3	3	4.58243	3.24242	0.0493569	2.53153	2.53153	1_Dhep_1Way up vs 1_WT_Plate#1	1.00423	6.38168	1.34001	5	2	3.27126	4.44125	0.0317505	0.444426	-2.25009	2_KO_Hyb down vs 2_WT_Hyb	-4.55745	-1.11091	-1.16999	1	2	3.42536	3.76387	0.122157	0.790854	-1.26446	2_KO_B6_1Way down vs 2_WT_B6_Plate#2	-2.25658	1.41138	-0.338517	Cela1
[R].qSGQcLDIDEcR.[T]	2980	N-Term(TMT6plex); C5(Carbamidomethyl); C11(Carbamidomethyl)	XP_006515927.1	Fbln5	3	3	3.57544	1.97882	0.0429494	3.02434	3.02434	1_KO_1-Way up vs 1_WT_Plate#1	1.05851	8.64103	1.59662	2	3	2.49513	1.97882	0.521689	1.43029	1.43029	1_Dhep_1Way up vs 1_WT_Plate#1	-3.3748	6.90394	0.516308	5	2	4.29673	3.05789	0.0448248	2.36009	2.36009	2_KO_Hyb up vs 2_WT_Hyb	1.02964	5.40968	1.23884	1	2	3.33149	3.99693	0.510554	0.630497	-1.58605	2_KO_B6_1Way down vs 2_WT_B6_Plate#2	-678.284	269.636	-0.665439	Fbln5
[R].aSSLGETDESSELR.[V]	2981	N-Term(TMT6plex)	NP_848769.2	Pkn2	3	3	5.12921	4.71591	0.0585647	1.33173	1.33173	1_KO_1-Way up vs 1_WT_Plate#1	-1.0168	1.8033	0.4133	3	3	4.26924	4.71591	0.122187	0.733733	-1.36289	1_Dhep_1Way down vs 1_WT_Plate#1	-2.11531	1.13881	-0.446673	5	2	4.54502	4.25933	0.137817	1.21899	1.21899	2_KO_Hyb up vs 2_WT_Hyb	-1.09458	1.62648	0.285689	1	2	4.96587	4.0083	0.0135215	1.94204	1.94204	2_KO_B6_1Way up vs 2_WT_B6_Plate#2	1.6235	2.32307	0.95757	Pkn2
[K].mDDPTVNWSNER.[Y]	2983	N-Term(TMT6plex); M1(Oxidation)	NP_666178.2	Gspt1	3	3	4.85522	5.17956	0.0164995	0.798662	-1.25209	1_KO_1-Way down vs 1_WT_Plate#1	-1.46511	-1.07005	-0.324344	3	3	4.74014	5.17956	0.000171626	0.737431	-1.35606	1_Dhep_1Way down vs 1_WT_Plate#1	-1.44338	-1.27402	-0.43942	5	2	3.6857	4.26942	0.0983977	0.667243	-1.49871	2_KO_Hyb down vs 2_WT_Hyb	-2.50309	1.11441	-0.583717	1	2	4.02005	3.9892	0.950021	1.02161	1.02161	2_KO_B6_1Way up vs 2_WT_B6_Plate#2	-30.9355	32.287	0.0308454	Gspt1
[K].sTQEPQDIDVSPR.[L]	2984	N-Term(TMT6plex)	NP_034127.2	Cyp2a4	3	3	5.81103	4.91888	0.351836	1.85594	1.85594	1_KO_1-Way up vs 1_WT_Plate#1	-2.75239	9.48065	0.892152	3	3	6.18635	4.91888	0.220234	2.40739	2.40739	1_Dhep_1Way up vs 1_WT_Plate#1	-2.22949	12.9211	1.26747	5	2	5.54116	5.08086	0.525569	1.37583	1.37583	2_KO_Hyb up vs 2_WT_Hyb	-2.41959	4.58003	0.460298	1	2	6.41205	4.96615	0.46962	2.72431	2.72431	2_KO_B6_1Way up vs 2_WT_B6_Plate#2	-38998.3	289441	1.44589	Cyp2a4
[R].dSRPASAAEPGGSLR.[E]	2986	N-Term(TMT6plex)	XP_006510677.1	C2cd2l	3	3	3.20965	3.69038	0.0729685	0.716618	-1.39544	1_KO_1-Way down vs 1_WT_Plate#1	-2.04606	1.05074	-0.480724	3	3	4.34354	3.69038	0.00207388	1.57261	1.57261	1_Dhep_1Way up vs 1_WT_Plate#1	1.31758	1.877	0.65316	5	2	4.8109	4.9217	0.495006	0.926073	-1.07983	2_KO_Hyb down vs 2_WT_Hyb	-1.41226	1.21117	-0.110802	1	2	4.95053	4.56175	0.46813	1.30929	1.30929	2_KO_B6_1Way up vs 2_WT_B6_Plate#2	-16.9098	28.9874	0.388784	C2cd2l
[K].sDDSVIQLLNPNR.[Q]	2987	N-Term(TMT6plex)	NP_001297770.1	Cadm1	3	3	5.00839	4.49214	0.118038	1.43023	1.43023	1_KO_1-Way up vs 1_WT_Plate#1	-1.15317	2.35888	0.516248	3	3	5.48044	4.49214	0.00407781	1.98385	1.98385	1_Dhep_1Way up vs 1_WT_Plate#1	1.43874	2.73549	0.988302	5	2	4.34164	4.23072	0.515178	1.07991	1.07991	2_KO_Hyb up vs 2_WT_Hyb	-1.2281	1.43222	0.110915	1	2	3.50573	3.76848	0.699949	0.833495	-1.19977	2_KO_B6_1Way down vs 2_WT_B6_Plate#2	-112.508	78.1608	-0.262755	Cadm1
[R].lDDDDEGVPSSALR.[E]	2994	N-Term(TMT6plex)	NP_031694.1	Cdk5	3	3	5.21138	5.21048	0.995148	1.00062	1.00062	1_KO_1-Way up vs 1_WT_Plate#1	-1.30335	1.30496	0.000892613	3	3	4.79293	5.21048	0.0281933	0.748692	-1.33566	1_Dhep_1Way down vs 1_WT_Plate#1	-1.69602	-1.05187	-0.417556	5	2	2.41105	2.81355	0.0993628	0.756544	-1.3218	2_KO_Hyb down vs 2_WT_Hyb	-1.88518	1.079	-0.402505	1	2	2.76449	2.72132	0.83333	1.03037	1.03037	2_KO_B6_1Way up vs 2_WT_B6_Plate#2	-4.01015	4.25743	0.0431643	Cdk5
[K].nVADYYPEYk.[L]	2997	N-Term(TMT6plex); K10(TMT6plex)	NP_038505.2	Atp6v0d1	3	3	5.80589	5.75888	0.889007	1.03312	1.03312	1_KO_1-Way up vs 1_WT_Plate#1	-1.77885	1.89865	0.0470125	3	3	5.33217	5.75888	0.279384	0.743956	-1.34417	1_Dhep_1Way down vs 1_WT_Plate#1	-2.59255	1.4349	-0.426711	5	2	4.8661	4.43724	0.0021816	1.34617	1.34617	2_KO_Hyb up vs 2_WT_Hyb	1.17945	1.53646	0.42886	1	2	4.70641	4.47941	0.79761	1.1704	1.1704	2_KO_B6_1Way up vs 2_WT_B6_Plate#2	-371.715	509.19	0.227005	Atp6v0d1
[R].rSENEEFVEVGR.[L]	3004	N-Term(TMT6plex)	XP_006532572.1	Prkar1a	3	3	5.60429	5.68136	0.196245	0.947984	-1.05487	1_KO_1-Way down vs 1_WT_Plate#1	-1.16084	1.04322	-0.0770653	3	3	5.27978	5.68136	0.00219613	0.757033	-1.32095	1_Dhep_1Way down vs 1_WT_Plate#1	-1.47522	-1.18281	-0.401571	5	2	4.65663	4.57123	0.465992	1.06098	1.06098	2_KO_Hyb up vs 2_WT_Hyb	-1.14307	1.28674	0.0853985	1	2	4.86746	4.59108	0.156723	1.21115	1.21115	2_KO_B6_1Way up vs 2_WT_B6_Plate#2	-1.52207	2.2327	0.276378	Prkar1a
[K].fQSEQAAGSVSk.[S]	3023	N-Term(TMT6plex); K12(TMT6plex)	NP_079838.1	Fis1	3	3	4.08232	4.02923	0.893652	1.03749	1.03749	1_KO_1-Way up vs 1_WT_Plate#1	-1.97532	2.12619	0.0530914	3	3	4.53731	4.02923	0.068975	1.42216	1.42216	1_Dhep_1Way up vs 1_WT_Plate#1	-1.04473	2.113	0.508085	5	2	4.85317	4.60001	0.310246	1.19181	1.19181	2_KO_Hyb up vs 2_WT_Hyb	-1.25127	1.77733	0.253158	1	2	4.71483	4.68052	0.46769	1.02407	1.02407	2_KO_B6_1Way up vs 2_WT_B6_Plate#2	-1.28305	1.34557	0.0343187	Fis1
[K].rPGSVSSTDQER.[E]	3045	N-Term(TMT6plex)	NP_665835.1	Irf2bpl	3	3	2.61193	2.15516	0.188768	1.37247	1.37247	1_KO_1-Way up vs 1_WT_Plate#1	-1.26995	2.39217	0.456773	3	3	1.25929	2.15516	0.0216264	0.537425	-1.86072	1_Dhep_1Way down vs 1_WT_Plate#1	-2.98123	-1.16136	-0.895865	5	2	2.60939	2.30382	0.556906	1.23591	1.23591	2_KO_Hyb up vs 2_WT_Hyb	-1.92257	2.93667	0.305571	1	2	2.50741	2.16997	0.775084	1.26351	1.26351	2_KO_B6_1Way up vs 2_WT_B6_Plate#2	-2502.76	3995.57	0.337441	Irf2bpl
[R].sTGPGTGTGTAYDR.[K]	3063	N-Term(TMT6plex)	NP_034032.1	Cldn3	3	3	4.13107	4.31481	0.259453	0.880419	-1.13582	1_KO_1-Way down vs 1_WT_Plate#1	-1.48687	1.15253	-0.183737	3	3	4.78885	4.31481	0.0194561	1.389	1.389	1_Dhep_1Way up vs 1_WT_Plate#1	1.09107	1.76828	0.474044	5	2	4.98567	4.84958	0.553976	1.09892	1.09892	2_KO_Hyb up vs 2_WT_Hyb	-1.33397	1.61093	0.136086	1	2	4.83422	4.84381	0.980497	0.993372	-1.00667	2_KO_B6_1Way down vs 2_WT_B6_Plate#2	-15.8651	15.6555	-0.00959441	Cldn3
[K].gLGTGTLYIAESR.[L]	3070	N-Term(TMT6plex)	NP_076160.1	Clns1a	3	3	3.40566	3.2894	0.817926	1.08392	1.08392	1_KO_1-Way up vs 1_WT_Plate#1	-2.29243	2.69333	0.116258	3	3	3.82407	3.2894	0.269092	1.44861	1.44861	1_Dhep_1Way up vs 1_WT_Plate#1	-1.54032	3.23231	0.534665	5	2	3.5363	3.11139	0.111711	1.34249	1.34249	2_KO_Hyb up vs 2_WT_Hyb	-1.10304	1.98798	0.424911	1	2	3.19801	3.38885	0.139903	0.876094	-1.14143	2_KO_B6_1Way down vs 2_WT_B6_Plate#2	-1.6615	1.27526	-0.190843	Clns1a
[R].eAAQALLLAELR.[R]	3072	N-Term(TMT6plex)	NP_001014981.1	Wdr7	3	3	2.51951	2.31663	0.66114	1.15099	1.15099	1_KO_1-Way up vs 1_WT_Plate#1	-1.98482	2.62943	0.202873	3	3	2.66577	2.31663	0.584636	1.2738	1.2738	1_Dhep_1Way up vs 1_WT_Plate#1	-2.43428	3.94976	0.349135	5	2	3.33737	3.28085	0.732744	1.03996	1.03996	2_KO_Hyb up vs 2_WT_Hyb	-1.27085	1.37443	0.0565227	1	2	3.58137	3.42417	0.608134	1.11512	1.11512	2_KO_B6_1Way up vs 2_WT_B6_Plate#2	-6.35225	7.89903	0.157204	Wdr7
[K].lQVWDTAGQER.[F]	3076	N-Term(TMT6plex)	NP_080953.1	Rab13	3	3	4.58381	4.25819	0.0120186	1.25321	1.25321	1_KO_1-Way up vs 1_WT_Plate#1	1.0856	1.4467	0.325626	3	3	3.86614	4.25819	0.000764984	0.762047	-1.31226	1_Dhep_1Way down vs 1_WT_Plate#1	-1.424	-1.20928	-0.392049	5	2	3.87963	3.29257	0.232733	1.50218	1.50218	2_KO_Hyb up vs 2_WT_Hyb	-1.4387	3.2465	0.587062	1	2	3.75864	3.51745	0.808418	1.18196	1.18196	2_KO_B6_1Way up vs 2_WT_B6_Plate#2	-793.957	1109.19	0.241185	Rab13
[R].aLELDGQSVk.[A]	3080	N-Term(TMT6plex); K10(TMT6plex)	NP_062693.1	Stub1	3	3	4.57379	4.51484	0.364283	1.0417	1.0417	1_KO_1-Way up vs 1_WT_Plate#1	-1.07258	1.16391	0.0589458	3	3	4.10338	4.51484	0.0368947	0.75186	-1.33003	1_Dhep_1Way down vs 1_WT_Plate#1	-1.71981	-1.0286	-0.411464	5	2	4.01117	3.54709	0.127955	1.37943	1.37943	2_KO_Hyb up vs 2_WT_Hyb	-1.14108	2.17128	0.464074	1	2	3.8198	3.68629	0.862779	1.09696	1.09696	2_KO_B6_1Way up vs 2_WT_B6_Plate#2	-195.986	235.834	0.133512	Stub1
[K].tPYTDVNIVTIR.[E]	3106	N-Term(TMT6plex)	NP_083849.1	Idh3a	3	3	6.13688	5.98491	0.301093	1.11108	1.11108	1_KO_1-Way up vs 1_WT_Plate#1	-1.15161	1.42166	0.151966	3	3	6.35821	5.98491	0.0208369	1.29531	1.29531	1_Dhep_1Way up vs 1_WT_Plate#1	1.06671	1.57289	0.373297	5	2	6.30052	5.75043	0.0302652	1.46418	1.46418	2_KO_Hyb up vs 2_WT_Hyb	1.05554	2.03102	0.550095	1	2	5.40844	5.63184	0.525927	0.856545	-1.16748	2_KO_B6_1Way down vs 2_WT_B6_Plate#2	-9.87039	7.2416	-0.223399	Idh3a
[R].eAYEEDDEEPR.[A]	3110	N-Term(TMT6plex)	XP_006511388.1	Dnaja4	3	3	3.5992	3.51733	0.848198	1.05839	1.05839	1_KO_1-Way up vs 1_WT_Plate#1	-2.04421	2.2899	0.0818711	3	3	3.17331	3.51733	0.465919	0.787844	-1.26929	1_Dhep_1Way down vs 1_WT_Plate#1	-2.88878	1.79306	-0.344018	5	2	2.24416	1.92706	0.483685	1.24582	1.24582	2_KO_Hyb up vs 2_WT_Hyb	-1.69468	2.63028	0.3171	1	2	2.36696	2.49521	0.91946	0.914941	-1.09297	2_KO_B6_1Way down vs 2_WT_B6_Plate#2	-7859.86	6579.61	-0.12825	Dnaja4
[R].hLADHGLLSGVQR.[A]	3115	N-Term(TMT6plex)	NP_079750.1	Mrps14	3	3	3.70336	4.09357	0.142045	0.763018	-1.31059	1_KO_1-Way down vs 1_WT_Plate#1	-1.97773	1.15143	-0.390211	3	3	4.49617	4.09357	0.113236	1.32188	1.32188	1_Dhep_1Way up vs 1_WT_Plate#1	-1.10973	1.93911	0.402595	5	2	3.41361	3.85856	0.0347206	0.73461	-1.36127	2_KO_Hyb down vs 2_WT_Hyb	-1.79321	-1.03337	-0.44495	1	2	3.53367	3.27409	0.562567	1.19713	1.19713	2_KO_B6_1Way up vs 2_WT_B6_Plate#2	-13.5495	19.4179	0.259575	Mrps14
[R].sVSPQTLEAYIR.[W]	3121	N-Term(TMT6plex)	NP_001156342.1	Spast	3	3	3.97562	4.23971	0.16619	0.832724	-1.20088	1_KO_1-Way down vs 1_WT_Plate#1	-1.62205	1.12478	-0.264089	3	3	3.85749	4.23971	0.189239	0.767253	-1.30335	1_Dhep_1Way down vs 1_WT_Plate#1	-2.07607	1.22213	-0.382225	5	2	4.56819	4.92885	0.0923484	0.778805	-1.28402	2_KO_Hyb down vs 2_WT_Hyb	-1.74948	1.06112	-0.360666	1	2	4.24609	4.48478	0.328776	0.847513	-1.17992	2_KO_B6_1Way down vs 2_WT_B6_Plate#2	-3.89302	2.79628	-0.238692	Spast
[R].dAAINSLVEIYR.[H]	3122	N-Term(TMT6plex)	XP_006529983.1	Clasp1	3	3	4.33256	3.84366	0.0470609	1.40337	1.40337	1_KO_1-Way up vs 1_WT_Plate#1	1.00713	1.9555	0.488898	3	3	3.48542	3.84366	0.0539625	0.780117	-1.28186	1_Dhep_1Way down vs 1_WT_Plate#1	-1.65439	1.00683	-0.358237	---	---	---	---	---	---	---	---	---	---	---	---	---	---	---	---	---	---	---	---	---	---	Clasp1
[R].iDVDTEDVGDER.[V]	3124	N-Term(TMT6plex)	XP_017175233.1	Tdrkh	3	3	4.29217	3.31645	0.0315282	1.96661	1.96661	1_KO_1-Way up vs 1_WT_Plate#1	1.10256	3.50782	0.975714	3	3	4.19418	3.31645	0.0276127	1.83748	1.83748	1_Dhep_1Way up vs 1_WT_Plate#1	1.11587	3.02574	0.877729	5	2	3.45935	3.4752	0.931073	0.989079	-1.01104	2_KO_Hyb down vs 2_WT_Hyb	-1.37903	1.34908	-0.0158421	1	2	4.08808	3.09598	0.174639	1.98907	1.98907	2_KO_B6_1Way up vs 2_WT_B6_Plate#2	-5.87822	23.2567	0.992097	Tdrkh
[K].eLSEEDVDAVVR.[Q]	3125	N-Term(TMT6plex)	XP_011241496.1	Sult3a1	3	3	3.48441	4.91957	0.25618	0.369807	-2.70411	1_KO_1-Way down vs 1_WT_Plate#1	-21.7861	2.9794	-1.43516	3	3	5.86608	4.91957	0.551907	1.92721	1.92721	1_Dhep_1Way up vs 1_WT_Plate#1	-8.60224	31.9499	0.946512	5	2	2.19569	5.02033	0.0389783	0.141156	-7.08436	2_KO_Hyb down vs 2_WT_Hyb	-43.3528	-1.15767	-2.82464	1	2	2.528	3.6687	0.618046	0.453541	-2.20487	2_KO_B6_1Way down vs 2_WT_B6_Plate#2	-5263680	1082740	-1.14069	Sult3a1
[K].gDILDAQcLk.[R]	3129	N-Term(TMT6plex); C8(Carbamidomethyl); K10(TMT6plex)	NP_032321.2	Hsd3b5	3	3	4.05358	5.7827	0.19782	0.301634	-3.31527	1_KO_1-Way down vs 1_WT_Plate#1	-28.6708	2.60857	-1.72913	3	3	4.99057	5.7827	0.626699	0.577489	-1.73163	1_Dhep_1Way down vs 1_WT_Plate#1	-31.4134	10.4762	-0.792134	5	2	2.78757	5.13665	0.0329235	0.196271	-5.095	2_KO_Hyb down vs 2_WT_Hyb	-21.3386	-1.21653	-2.34908	1	2	2.97057	5.67467	0.581042	0.153457	-6.51649	2_KO_B6_1Way down vs 2_WT_B6_Plate#2	-156066000000000	3675200000000	-2.70409	Hsd3b5
[R].sSTLSQLPGDk.[S]	3130	N-Term(TMT6plex); K11(TMT6plex)	XP_006534273.1	Spag9	3	3	4.65097	4.5924	0.445527	1.04143	1.04143	1_KO_1-Way up vs 1_WT_Plate#1	-1.09718	1.18999	0.0585723	3	3	4.21587	4.5924	0.00589769	0.770289	-1.29821	1_Dhep_1Way down vs 1_WT_Plate#1	-1.48663	-1.13368	-0.376527	5	2	3.69264	3.91486	0.194981	0.857246	-1.16653	2_KO_Hyb down vs 2_WT_Hyb	-1.52007	1.11706	-0.222219	1	2	4.09262	4.01101	0.639452	1.0582	1.0582	2_KO_B6_1Way up vs 2_WT_B6_Plate#2	-2.92663	3.27719	0.0816089	Spag9
[R].ccMENSQGcGR.[N]	3139	N-Term(TMT6plex); C1(Carbamidomethyl); C2(Carbamidomethyl); C9(Carbamidomethyl)	XP_006505393.1	Tspan9	3	3	2.72956	4.27837	0.10262	0.341793	-2.92575	1_KO_1-Way down vs 1_WT_Plate#1	-12.0243	1.40471	-1.54881	3	3	3.4323	4.27837	0.32106	0.5563	-1.79759	1_Dhep_1Way down vs 1_WT_Plate#1	-7.57899	2.34547	-0.846066	5	2	3.93416	4.3571	0.692063	0.745903	-1.34066	2_KO_Hyb down vs 2_WT_Hyb	-8.07118	4.49057	-0.42294	1	2	2.6746	2.98852	0.755655	0.804454	-1.24308	2_KO_B6_1Way down vs 2_WT_B6_Plate#2	-1168.77	756.366	-0.313918	Tspan9
[R].vGSGTYGDVYk.[A]	3144	N-Term(TMT6plex); K11(TMT6plex)	NP_958927.2	Map4k5	3	3	4.15198	4.22345	0.743151	0.951671	-1.05078	1_KO_1-Way down vs 1_WT_Plate#1	-1.55447	1.40785	-0.071465	3	3	3.83529	4.22345	0.00913467	0.764107	-1.30872	1_Dhep_1Way down vs 1_WT_Plate#1	-1.53285	-1.11736	-0.388154	5	2	3.89904	3.67031	0.244124	1.17181	1.17181	2_KO_Hyb up vs 2_WT_Hyb	-1.16216	1.59579	0.228735	1	2	4.17475	3.66746	0.255395	1.42138	1.42138	2_KO_B6_1Way up vs 2_WT_B6_Plate#2	-4.68107	9.45724	0.50729	Map4k5
[R].nPDELAEALDER.[L]	3149	N-Term(TMT6plex)	NP_061241.1	Gipc1	3	3	5.52321	5.01728	0.0766815	1.42004	1.42004	1_KO_1-Way up vs 1_WT_Plate#1	-1.06168	2.1409	0.505934	3	3	4.67621	5.01728	0.225468	0.789453	-1.2667	1_Dhep_1Way down vs 1_WT_Plate#1	-2.00343	1.24861	-0.341074	5	2	3.87623	3.57939	0.487064	1.22846	1.22846	2_KO_Hyb up vs 2_WT_Hyb	-1.64795	2.48694	0.296847	1	2	4.01965	3.35849	0.520807	1.58136	1.58136	2_KO_B6_1Way up vs 2_WT_B6_Plate#2	-316.858	792.369	0.661168	Gipc1
[R].qLQTDSGDEHSR.[H]	3151	N-Term(TMT6plex)	NP_001074418.1	Ttc5	3	3	2.69499	2.59019	0.599136	1.07535	1.07535	1_KO_1-Way up vs 1_WT_Plate#1	-1.32469	1.53184	0.104805	3	3	2.25218	2.59019	0.484689	0.791134	-1.26401	1_Dhep_1Way down vs 1_WT_Plate#1	-2.94461	1.84301	-0.338006	5	2	4.08348	3.87869	0.36702	1.15251	1.15251	2_KO_Hyb up vs 2_WT_Hyb	-1.25371	1.66529	0.204784	1	2	3.93815	3.96898	0.70872	0.978855	-1.0216	2_KO_B6_1Way down vs 2_WT_B6_Plate#2	-1.77337	1.69917	-0.0308335	Ttc5
[R].dYQELMNTk.[L]	3152	N-Term(TMT6plex); K9(TMT6plex)	NP_034798.2	Krt2	3	3	5.60965	6.2024	0.251277	0.663077	-1.50812	1_KO_1-Way down vs 1_WT_Plate#1	-3.53288	1.5533	-0.592753	3	3	5.74907	6.2024	0.316481	0.730352	-1.3692	1_Dhep_1Way down vs 1_WT_Plate#1	-2.93568	1.56593	-0.453337	5	2	4.54218	4.4115	0.826465	1.09481	1.09481	2_KO_Hyb up vs 2_WT_Hyb	-2.50269	2.99973	0.130678	1	2	4.63073	4.89173	0.750726	0.834511	-1.19831	2_KO_B6_1Way down vs 2_WT_B6_Plate#2	-313.674	218.445	-0.260998	Krt2
[R].dLGQIEDNDQAR.[K]	3156	N-Term(TMT6plex)	XP_006516538.1	Dip2c	3	3	2.29001	2.86961	0.24175	0.66915	-1.49443	1_KO_1-Way down vs 1_WT_Plate#1	-3.36783	1.50799	-0.579598	3	3	2.30537	2.86961	0.135785	0.676312	-1.47861	1_Dhep_1Way down vs 1_WT_Plate#1	-2.64766	1.21104	-0.564239	---	---	---	---	---	---	---	---	---	---	---	---	---	---	---	---	---	---	---	---	---	---	Dip2c
[R].lkTQPTDEEmLFIYSHFk.[Q]	3162	N-Term(TMT6plex); K2(TMT6plex); M10(Oxidation); K18(TMT6plex)	NP_001033088.1	Dbi	3	3	5.37092	5.10471	0.732506	1.20264	1.20264	1_KO_1-Way up vs 1_WT_Plate#1	-3.36377	4.86519	0.266209	3	3	5.62468	5.10471	0.527508	1.43392	1.43392	1_Dhep_1Way up vs 1_WT_Plate#1	-2.96681	6.10017	0.519968	5	2	4.4079	5.28099	0.0377785	0.545977	-1.83158	2_KO_Hyb down vs 2_WT_Hyb	-3.18936	-1.05184	-0.873089	1	2	5.41912	5.767	0.352444	0.785736	-1.27269	2_KO_B6_1Way down vs 2_WT_B6_Plate#2	-8.45631	5.22077	-0.347883	Dbi
[R].gVLFTTPGPSAGPELVELLESTLHSR.[T]	3164	N-Term(TMT6plex)	XP_006534304.1	Ggt6	3	3	3.58964	4.60091	0.330319	0.49611	-2.01568	1_KO_1-Way down vs 1_WT_Plate#1	-11.6902	2.87726	-1.01127	3	3	4.12698	4.60091	0.391266	0.72	-1.38889	1_Dhep_1Way down vs 1_WT_Plate#1	-3.59032	1.86122	-0.473931	5	2	4.00085	3.93548	0.851324	1.04635	1.04635	2_KO_Hyb up vs 2_WT_Hyb	-1.72441	1.88798	0.06537	1	2	3.46129	3.77953	0.570763	0.802052	-1.2468	2_KO_B6_1Way down vs 2_WT_B6_Plate#2	-41.5793	26.7474	-0.318232	Ggt6
[R].gALVYELADSVVIPFNIQDYAk.[A]	3183	N-Term(TMT6plex); K22(TMT6plex)	XP_006510685.1	Naalad2	3	3	3.09395	2.72307	0.26968	1.29314	1.29314	1_KO_1-Way up vs 1_WT_Plate#1	-1.35049	2.25833	0.370884	3	3	3.18972	2.72307	0.267004	1.38189	1.38189	1_Dhep_1Way up vs 1_WT_Plate#1	-1.45273	2.77417	0.466646	5	2	3.60091	3.62081	0.92402	0.986298	-1.01389	2_KO_Hyb down vs 2_WT_Hyb	-1.44407	1.40477	-0.0199042	1	2	3.81118	3.35601	0.42863	1.37094	1.37094	2_KO_B6_1Way up vs 2_WT_B6_Plate#2	-17.8503	33.5495	0.45517	Naalad2
[R].eSVSYLESQQNTFLIPTSFSPLk.[-]	3198	N-Term(TMT6plex); K23(TMT6plex)	NP_079899.1	Nipsnap3b	3	3	5.96395	5.82199	0.754928	1.10341	1.10341	1_KO_1-Way up vs 1_WT_Plate#1	-2.05193	2.49824	0.141963	3	3	6.44396	5.82199	0.214876	1.53898	1.53898	1_Dhep_1Way up vs 1_WT_Plate#1	-1.46489	3.46953	0.621973	5	2	5.68074	5.75002	0.770957	0.953113	-1.04919	2_KO_Hyb down vs 2_WT_Hyb	-1.56776	1.42419	-0.0692812	1	2	5.13331	5.5051	0.195206	0.772819	-1.29396	2_KO_B6_1Way down vs 2_WT_B6_Plate#2	-3.64907	2.1794	-0.371798	Nipsnap3b
[R].iAAQDLLLAVATDFQNESAVALATAATR.[H]	3199	N-Term(TMT6plex)	NP_722469.1	Ipo9	3	3	5.02058	5.11271	0.696345	0.938142	-1.06594	1_KO_1-Way down vs 1_WT_Plate#1	-1.62642	1.43143	-0.0921214	3	3	4.76155	5.11271	0.0331006	0.783957	-1.27558	1_Dhep_1Way down vs 1_WT_Plate#1	-1.57618	-1.03231	-0.351154	5	2	4.6324	4.49839	0.113706	1.09733	1.09733	2_KO_Hyb up vs 2_WT_Hyb	-1.03233	1.24307	0.134003	1	2	4.72179	4.37061	0.0553741	1.2756	1.2756	2_KO_B6_1Way up vs 2_WT_B6_Plate#2	-1.02664	1.67051	0.351181	Ipo9
[R].vGDSPIPGAGAYADDTAGAAAATGDGDTLLR.[F]	3200	N-Term(TMT6plex)	NP_001005847.1	Aga	3	3	4.77819	4.1155	0.0461993	1.58303	1.58303	1_KO_1-Way up vs 1_WT_Plate#1	1.01259	2.47483	0.662691	3	3	4.58152	4.1155	0.123329	1.38129	1.38129	1_Dhep_1Way up vs 1_WT_Plate#1	-1.14743	2.18925	0.466018	5	2	3.6546	3.3596	0.344524	1.22688	1.22688	2_KO_Hyb up vs 2_WT_Hyb	-1.34884	2.03033	0.294999	1	2	4.05455	3.47672	0.0133237	1.49261	1.49261	2_KO_B6_1Way up vs 2_WT_B6_Plate#2	1.34178	1.66039	0.577835	Aga
[K].sSPDQSGVDDSANFVGFFPTFVWTLR.[D]	3206	N-Term(TMT6plex)	NP_034390.1	Gbp2	3	3	3.85519	3.9966	0.399444	0.906634	-1.10298	1_KO_1-Way down vs 1_WT_Plate#1	-1.47234	1.21024	-0.141408	3	3	3.6194	3.9966	0.0793361	0.769931	-1.29882	1_Dhep_1Way down vs 1_WT_Plate#1	-1.77111	1.04991	-0.377198	5	2	3.17881	2.90667	0.41496	1.2076	1.2076	2_KO_Hyb up vs 2_WT_Hyb	-1.42919	2.08419	0.272142	1	2	3.2465	3.34889	0.925792	0.931488	-1.07355	2_KO_B6_1Way down vs 2_WT_B6_Plate#2	-2373.59	2059.49	-0.102391	Gbp2
[R].lLVRPTSSETPSAAELVSAIEELVk.[S]	3210	N-Term(TMT6plex); K25(TMT6plex)	NP_001074771.1	Trio	3	3	4.71432	4.26572	0.0260624	1.36471	1.36471	1_KO_1-Way up vs 1_WT_Plate#1	1.06256	1.75278	0.448596	3	3	3.89089	4.26572	0.239079	0.771192	-1.29669	1_Dhep_1Way down vs 1_WT_Plate#1	-2.18522	1.29963	-0.374838	5	2	3.35927	4.61542	0.0360102	0.418661	-2.38857	2_KO_Hyb down vs 2_WT_Hyb	-5.24485	-1.08778	-1.25615	1	2	3.93827	3.9105	0.972413	1.01943	1.01943	2_KO_B6_1Way up vs 2_WT_B6_Plate#2	-276.22	287.061	0.0277691	Trio
[K].gTEFAESADAALQSDPALQDAGDTSk.[K]	3222	N-Term(TMT6plex); K26(TMT6plex)	NP_001041672.1	Gypc	3	3	4.7973	4.32625	0.172364	1.38613	1.38613	1_KO_1-Way up vs 1_WT_Plate#1	-1.2458	2.39362	0.471058	3	3	5.6548	4.32625	0.0128155	2.51152	2.51152	1_Dhep_1Way up vs 1_WT_Plate#1	1.38257	4.5623	1.32856	---	---	---	---	---	---	---	---	---	---	---	---	---	---	---	---	---	---	---	---	---	---	Gypc
[K].sLcPVSWVSAWDDRIAEGTFPGk.[I]	3226	N-Term(TMT6plex); C3(Carbamidomethyl); K23(TMT6plex)	NP_079904.1	Cox6b1	3	3	5.90428	5.89619	0.981154	1.00562	1.00562	1_KO_1-Way up vs 1_WT_Plate#1	-1.84707	1.86789	0.00808586	3	3	6.73459	5.89619	0.0544787	1.78806	1.78806	1_Dhep_1Way up vs 1_WT_Plate#1	-1.01813	3.25515	0.838399	5	2	5.84459	6.3653	0.0326847	0.697029	-1.43466	2_KO_Hyb down vs 2_WT_Hyb	-1.9694	-1.04511	-0.520709	1	2	5.49061	5.93891	0.153944	0.732907	-1.36443	2_KO_B6_1Way down vs 2_WT_B6_Plate#2	-3.61303	1.94075	-0.448298	Cox6b1
[R].vYQASSPDEVALVQWTESVGLTLVGR.[D]	3229	N-Term(TMT6plex)	NP_056546.2	Atp9a	3	3	3.54088	4.21692	0.148824	0.625882	-1.59775	1_KO_1-Way down vs 1_WT_Plate#1	-3.31177	1.29731	-0.676038	3	3	3.83726	4.21692	0.433638	0.768616	-1.30104	1_Dhep_1Way down vs 1_WT_Plate#1	-3.01465	1.78097	-0.379664	---	---	---	---	---	---	---	No change between 2_KO_Hyb and 2_WT_Hyb	---	---	---	---	---	---	---	---	---	---	No change between 2_KO_B6_1Way and 2_WT_B6_Plate#2	---	---	---	Atp9a
[K].nSVEEWTTEDWTEDLSETk.[V]	3234	N-Term(TMT6plex); K19(TMT6plex)	XP_006538286.1	Ubap2	3	3	3.78046	3.34098	0.0405509	1.35611	1.35611	1_KO_1-Way up vs 1_WT_Plate#1	1.02148	1.80036	0.439475	3	3	2.98963	3.34098	0.207697	0.783848	-1.27576	1_Dhep_1Way down vs 1_WT_Plate#1	-2.00162	1.22983	-0.351355	5	2	2.77206	2.60394	0.645156	1.1236	1.1236	2_KO_Hyb up vs 2_WT_Hyb	-1.64107	2.0718	0.168125	1	2	3.528	2.40159	0.278529	2.18316	2.18316	2_KO_B6_1Way up vs 2_WT_B6_Plate#2	-47.4451	226.132	1.12642	Ubap2
[R].sVPAEAFPAFLQTVSLEDYLk.[K]	3236	N-Term(TMT6plex); K21(TMT6plex)	NP_001078962.1	Ndufaf6	3	3	3.50782	3.7441	0.308599	0.848936	-1.17795	1_KO_1-Way down vs 1_WT_Plate#1	-1.74007	1.25406	-0.236273	3	3	4.22115	3.7441	0.00242365	1.3919	1.3919	1_Dhep_1Way up vs 1_WT_Plate#1	1.21646	1.59263	0.477052	5	2	3.26102	3.58584	0.178783	0.798396	-1.25251	2_KO_Hyb down vs 2_WT_Hyb	-1.81377	1.15617	-0.324823	1	2	2.60714	3.28239	0.51836	0.626222	-1.59688	2_KO_B6_1Way down vs 2_WT_B6_Plate#2	-870.006	341.177	-0.675253	Ndufaf6
[R].iLDILEYIHEHEYVHGDIk.[A]	3237	N-Term(TMT6plex); K19(TMT6plex)	XP_006515872.1	Vrk1	3	3	5.12882	4.97172	0.522841	1.11504	1.11504	1_KO_1-Way up vs 1_WT_Plate#1	-1.38179	1.71799	0.157094	3	3	5.42604	4.97172	0.146134	1.37013	1.37013	1_Dhep_1Way up vs 1_WT_Plate#1	-1.18609	2.2266	0.454314	5	2	5.14791	4.16692	0.000430154	1.97383	1.97383	2_KO_Hyb up vs 2_WT_Hyb	1.59636	2.44055	0.980995	1	2	5.07956	4.54913	0.346635	1.44436	1.44436	2_KO_B6_1Way up vs 2_WT_B6_Plate#2	-11.7197	24.4496	0.530433	Vrk1
[R].dFTkPQDGDIIAPLITPLk.[W]	3238	N-Term(TMT6plex); K4(TMT6plex); K19(TMT6plex)	NP_061339.3	Samhd1	3	3	5.02475	4.00756	0.0145458	2.02398	2.02398	1_KO_1-Way up vs 1_WT_Plate#1	1.25932	3.25294	1.0172	3	3	3.34164	4.00756	0.0982124	0.630289	-1.58657	1_Dhep_1Way down vs 1_WT_Plate#1	-2.88125	1.14462	-0.665914	5	2	5.12753	4.48512	0.132152	1.56093	1.56093	2_KO_Hyb up vs 2_WT_Hyb	-1.211	2.95059	0.642402	1	2	5.28304	4.40682	0.104053	1.83556	1.83556	2_KO_B6_1Way up vs 2_WT_B6_Plate#2	-1.94514	6.55377	0.876224	Samhd1
[K].fLEAGIYEVPIIITDSGNPPk.[S]	3243	N-Term(TMT6plex); K21(TMT6plex)	NP_031690.3	Cdh2	3	3	3.9681	4.09096	0.359931	0.918366	-1.08889	1_KO_1-Way down vs 1_WT_Plate#1	-1.36893	1.15455	-0.122859	3	3	4.60915	4.09096	0.00202889	1.43216	1.43216	1_Dhep_1Way up vs 1_WT_Plate#1	1.24561	1.64665	0.518194	5	2	3.68311	3.71879	0.879713	0.975573	-1.02504	2_KO_Hyb down vs 2_WT_Hyb	-1.52798	1.45424	-0.035678	1	2	3.32496	3.77437	0.241609	0.732344	-1.36548	2_KO_B6_1Way down vs 2_WT_B6_Plate#2	-6.62066	3.55084	-0.449407	Cdh2
[R].dANEELNcQDPDVGDMEEEER.[L]	3250	N-Term(TMT6plex); C8(Carbamidomethyl)	XP_006529269.1	Lrrfip1	3	3	5.00185	4.65757	0.0500123	1.26952	1.26952	1_KO_1-Way up vs 1_WT_Plate#1	-1.00002	1.61173	0.344288	3	3	4.29229	4.65757	0.0477018	0.776323	-1.28812	1_Dhep_1Way down vs 1_WT_Plate#1	-1.65241	-1.00415	-0.365271	---	---	---	---	---	---	---	---	---	---	---	---	---	---	---	---	---	---	---	---	---	---	Lrrfip1
[K].nSDQFVTSVLDGVVLPkDPk.[E]	3257	N-Term(TMT6plex); K17(TMT6plex); K20(TMT6plex)	NP_659179.1	Ces1f	3	3	4.53028	6.44078	0.00228693	0.266001	-3.75939	1_KO_1-Way down vs 1_WT_Plate#1	-6.39474	-2.2101	-1.9105	3	3	6.08801	6.44078	0.189366	0.783078	-1.27701	1_Dhep_1Way down vs 1_WT_Plate#1	-1.96274	1.20357	-0.352773	5	2	3.60761	5.18297	6.23118e-05	0.335559	-2.9801	2_KO_Hyb down vs 2_WT_Hyb	-3.74245	-2.37304	-1.57536	1	2	3.5541	5.09498	0.138822	0.343675	-2.90972	2_KO_B6_1Way down vs 2_WT_B6_Plate#2	-58.8603	6.95215	-1.54088	Ces1f
[R].iREESLmLGAVNPSTGALPFQSLR.[V]	3259	N-Term(TMT6plex); M7(Oxidation)	XP_006539309.1	Agmat	3	3	5.05805	5.54916	0.0197335	0.71148	-1.40552	1_KO_1-Way down vs 1_WT_Plate#1	-1.80689	-1.09331	-0.491105	3	3	5.95904	5.54916	0.0146041	1.32858	1.32858	1_Dhep_1Way up vs 1_WT_Plate#1	1.09711	1.60888	0.409884	5	2	4.4164	5.35675	0.000477857	0.521106	-1.91899	2_KO_Hyb down vs 2_WT_Hyb	-2.36283	-1.55853	-0.940351	1	2	4.09289	5.00029	0.266338	0.533146	-1.87566	2_KO_B6_1Way down vs 2_WT_B6_Plate#2	-65.5068	18.6199	-0.907399	Agmat
[R].eTcSLWPGQALSLQVEQLLHHR.[R]	3261	N-Term(TMT6plex); C3(Carbamidomethyl)	NP_033298.1	Srm	3	3	5.19574	5.1792	0.921217	1.01153	1.01153	1_KO_1-Way up vs 1_WT_Plate#1	-1.3376	1.36863	0.0165408	3	3	4.80561	5.1792	0.0704943	0.771859	-1.29557	1_Dhep_1Way down vs 1_WT_Plate#1	-1.73757	1.03519	-0.373591	5	2	5.39939	5.32585	0.556738	1.05229	1.05229	2_KO_Hyb up vs 2_WT_Hyb	-1.17025	1.29584	0.0735366	1	2	5.60072	5.33102	0.649375	1.20556	1.20556	2_KO_B6_1Way up vs 2_WT_B6_Plate#2	-39.6768	57.6653	0.269705	Srm
[K].sLFDDkAVEIEELTYIIk.[Q]	3276	N-Term(TMT6plex); K6(TMT6plex); K18(TMT6plex)	NP_062803.4	Stx5a	3	3	4.51253	4.71943	0.214795	0.866398	-1.1542	1_KO_1-Way down vs 1_WT_Plate#1	-1.51249	1.13535	-0.206898	3	3	4.34618	4.71943	0.0787549	0.77204	-1.29527	1_Dhep_1Way down vs 1_WT_Plate#1	-1.75901	1.04845	-0.373253	5	2	3.85752	4.43509	0.0525005	0.670089	-1.49234	2_KO_Hyb down vs 2_WT_Hyb	-2.24126	1.00637	-0.577576	1	2	4.27481	4.66235	0.356815	0.764428	-1.30817	2_KO_B6_1Way down vs 2_WT_B6_Plate#2	-11.1434	6.51168	-0.387547	Stx5a
[K].eLDQGSLcTSFVGTLQYLAPELLEQQk.[Y]	3290	N-Term(TMT6plex); C8(Carbamidomethyl); K27(TMT6plex)	NP_001153246.1	Ikbkb	3	3	4.27374	4.15332	0.752336	1.08705	1.08705	1_KO_1-Way up vs 1_WT_Plate#1	-1.82595	2.15768	0.120418	3	3	3.73569	4.15332	0.388834	0.748652	-1.33573	1_Dhep_1Way down vs 1_WT_Plate#1	-3.06996	1.72065	-0.417633	5	2	2.82432	2.38754	0.329738	1.35357	1.35357	2_KO_Hyb up vs 2_WT_Hyb	-1.51938	2.78375	0.436774	1	2	2.23138	3.41507	0.0155156	0.440224	-2.27157	2_KO_B6_1Way down vs 2_WT_B6_Plate#2	-2.92882	-1.76181	-1.18369	Ikbkb
[K].fYGVLHPSTIAnGLINLIEDDALNGAImk.[I]	3295	N-Term(TMT6plex); N12(Deamidated); M28(Oxidation); K29(TMT6plex)	NP_032304.2	Hpgd	3	3	5.97844	5.90435	0.636797	1.05269	1.05269	1_KO_1-Way up vs 1_WT_Plate#1	-1.25624	1.39212	0.0740859	3	3	6.28475	5.90435	0.0964752	1.3017	1.3017	1_Dhep_1Way up vs 1_WT_Plate#1	-1.07751	1.82574	0.380393	5	2	4.3779	5.00704	0.0364803	0.646564	-1.54664	2_KO_Hyb down vs 2_WT_Hyb	-2.29689	-1.04144	-0.629134	1	2	4.75644	5.14661	0.349782	0.763039	-1.31055	2_KO_B6_1Way down vs 2_WT_B6_Plate#2	-10.747	6.25719	-0.390172	Hpgd
[K].tnGLPcDPQFIIGcAPcNVIcSIVFQNR.[F]	3302	N-Term(TMT6plex); N2(Deamidated); C6(Carbamidomethyl); C14(Carbamidomethyl); C17(Carbamidomethyl); C21(Carbamidomethyl)	NP_001019890.1	Cyp2c67	3	3	6.12765	5.36128	0.032621	1.70098	1.70098	1_KO_1-Way up vs 1_WT_Plate#1	1.07422	2.69342	0.766369	3	3	5.81078	5.36128	0.227868	1.36556	1.36556	1_Dhep_1Way up vs 1_WT_Plate#1	-1.34503	2.50816	0.449498	5	2	5.61359	4.93679	0.265727	1.59859	1.59859	2_KO_Hyb up vs 2_WT_Hyb	-1.63816	4.18631	0.676803	1	2	5.63142	5.13939	0.555094	1.40642	1.40642	2_KO_B6_1Way up vs 2_WT_B6_Plate#2	-123.438	244.163	0.49203	Cyp2c67
[R].fLSEHPGGEEVLLEQAGADATESFEDVGHSPDAR.[E]	3310	N-Term(TMT6plex)	NP_079834.2	Cyb5b	3	3	3.75831	4.25141	0.237562	0.710497	-1.40747	1_KO_1-Way down vs 1_WT_Plate#1	-2.78901	1.40791	-0.493099	3	3	4.76496	4.25141	0.207535	1.42755	1.42755	1_Dhep_1Way up vs 1_WT_Plate#1	-1.35267	2.75662	0.513545	5	2	3.4272	4.26946	0.00131928	0.557771	-1.79285	2_KO_Hyb down vs 2_WT_Hyb	-2.26135	-1.42141	-0.842255	1	2	3.31179	4.26268	0.0103396	0.517315	-1.93306	2_KO_B6_1Way down vs 2_WT_B6_Plate#2	-2.21473	-1.68721	-0.950885	Cyb5b
[K].wkkPFDPENTEEAEFHVDESTTVk.[V]	3319	N-Term(TMT6plex); K2(TMT6plex); K3(TMT6plex); K24(TMT6plex)	NP_001239498.1	Serpina1a	3	3	5.49668	5.50635	0.952312	0.993324	-1.00672	1_KO_1-Way down vs 1_WT_Plate#1	-1.34843	1.33048	-0.00966369	3	3	6.08242	5.50635	0.0730192	1.49078	1.49078	1_Dhep_1Way up vs 1_WT_Plate#1	-1.06123	2.35852	0.576071	5	2	5.33897	5.31934	0.965567	1.0137	1.0137	2_KO_Hyb up vs 2_WT_Hyb	-2.13263	2.19147	0.0196324	1	2	5.03357	5.30587	0.163103	0.827999	-1.20773	2_KO_B6_1Way down vs 2_WT_B6_Plate#2	-2.26364	1.55191	-0.272299	Serpina1a
[K].fFSLSSVDkLEQIYEcTDTEDVcIVER.[L]	3321	N-Term(TMT6plex); K9(TMT6plex); C16(Carbamidomethyl); C23(Carbamidomethyl)	NP_848485.1	Wipi2	3	3	5.09476	5.00872	0.755786	1.06145	1.06145	1_KO_1-Way up vs 1_WT_Plate#1	-1.54876	1.74495	0.0860391	3	3	4.65466	5.00872	0.198711	0.782378	-1.27815	1_Dhep_1Way down vs 1_WT_Plate#1	-1.99024	1.21826	-0.354062	5	2	6.158	6.4076	0.327635	0.841132	-1.18887	2_KO_Hyb down vs 2_WT_Hyb	-1.79154	1.26752	-0.249596	1	2	6.35114	6.11486	0.616901	1.17795	1.17795	2_KO_B6_1Way up vs 2_WT_B6_Plate#2	-17.5753	24.3871	0.236283	Wipi2
[K].aLGFPGIQIGSHINTWDLNDPELFPIYAAAER.[L]	3322	N-Term(TMT6plex)	NP_001028213.1	Acmsd	3	3	4.44334	3.41326	0.0415499	2.04214	2.04214	1_KO_1-Way up vs 1_WT_Plate#1	1.0453	3.98963	1.03008	3	3	3.96343	3.41326	0.211359	1.46426	1.46426	1_Dhep_1Way up vs 1_WT_Plate#1	-1.3923	2.98517	0.550173	5	2	5.46677	4.19725	0.0317772	2.4108	2.4108	2_KO_Hyb up vs 2_WT_Hyb	1.12069	5.18609	1.26951	1	2	4.82673	3.83376	0.34794	1.99029	1.99029	2_KO_B6_1Way up vs 2_WT_B6_Plate#2	-102.727	406.928	0.992977	Acmsd
[K].yAALANLDNIFSAGQGGDQGSGFGTTGk.[A]	3329	N-Term(TMT6plex); K28(TMT6plex)	XP_006496493.1	Agfg1	3	3	4.73474	3.92859	0.043846	1.74854	1.74854	1_KO_1-Way up vs 1_WT_Plate#1	1.02526	2.98207	0.80615	3	3	3.43623	3.92859	0.0682257	0.710865	-1.40674	1_Dhep_1Way down vs 1_WT_Plate#1	-2.06137	1.04167	-0.492353	5	2	4.22411	3.56653	0.00876097	1.57743	1.57743	2_KO_Hyb up vs 2_WT_Hyb	1.19083	2.08955	0.65758	1	2	4.04336	3.51734	0.495556	1.43995	1.43995	2_KO_B6_1Way up vs 2_WT_B6_Plate#2	-66.9471	138.811	0.526014	Agfg1
[R].qTVADQVLVGSYcVFSNQGGLVHPk.[T]	3341	N-Term(TMT6plex); C13(Carbamidomethyl); K25(TMT6plex)	NP_034709.1	Eif6	3	3	5.07297	4.93523	0.560172	1.10018	1.10018	1_KO_1-Way up vs 1_WT_Plate#1	-1.38023	1.67064	0.137746	3	3	4.5274	4.93523	0.0504242	0.753757	-1.32669	1_Dhep_1Way down vs 1_WT_Plate#1	-1.76158	1.00084	-0.407828	5	2	4.32557	4.1436	0.62315	1.13443	1.13443	2_KO_Hyb up vs 2_WT_Hyb	-1.63804	2.10804	0.181966	1	2	4.39144	4.2816	0.649699	1.07911	1.07911	2_KO_B6_1Way up vs 2_WT_B6_Plate#2	-4.48537	5.2231	0.10984	Eif6
[K].qALLGEIVDIScAQLQDFDWQLk.[L]	3343	N-Term(TMT6plex); C12(Carbamidomethyl); K23(TMT6plex)	NP_848714.1	Commd8	3	3	3.11702	3.31578	0.663572	0.871294	-1.14772	1_KO_1-Way down vs 1_WT_Plate#1	-2.59507	1.97006	-0.198768	3	3	2.90381	3.31578	0.384572	0.751596	-1.3305	1_Dhep_1Way down vs 1_WT_Plate#1	-2.99919	1.69423	-0.41197	---	---	---	---	---	---	---	---	---	---	---	---	---	---	---	---	---	---	---	---	---	---	Commd8
[R].yDTEFQNLLEQLQPTAGNAYELFTk.[I]	3347	N-Term(TMT6plex); K25(TMT6plex)	NP_031549.2	Bak1	3	3	3.60256	3.61018	0.992904	0.994731	-1.0053	1_KO_1-Way down vs 1_WT_Plate#1	-4.73716	4.68737	-0.00762102	3	3	3.2307	3.61018	0.575351	0.768713	-1.30088	1_Dhep_1Way down vs 1_WT_Plate#1	-4.31468	2.54962	-0.379484	5	2	2.78824	3.09015	0.622981	0.811179	-1.23277	2_KO_Hyb down vs 2_WT_Hyb	-3.44461	2.2666	-0.301907	1	2	2.59229	2.37395	0.610949	1.16339	1.16339	2_KO_B6_1Way up vs 2_WT_B6_Plate#2	-13.3758	18.1039	0.218338	Bak1
[R].aIATLMSDEVFHDIAYk.[A]	3366	N-Term(TMT6plex); K17(TMT6plex)	XP_017176484.1	Slc4a4	3	3	3.45984	3.77979	0.249648	0.801097	-1.24829	1_KO_1-Way down vs 1_WT_Plate#1	-1.97264	1.26596	-0.319952	3	3	4.18298	3.77979	0.274629	1.32243	1.32243	1_Dhep_1Way up vs 1_WT_Plate#1	-1.3966	2.44239	0.403191	---	---	---	---	---	---	---	---	---	---	---	---	---	---	---	---	---	---	---	---	---	---	Slc4a4
[K].dLTLFFVTYEELHQEPR.[S]	3369	N-Term(TMT6plex)	XP_011246760.1	Sult5a1	3	3	4.3274	5.15522	0.180441	0.56338	-1.775	1_KO_1-Way down vs 1_WT_Plate#1	-4.74413	1.50577	-0.827819	3	3	5.98488	5.15522	0.0871906	1.77727	1.77727	1_Dhep_1Way up vs 1_WT_Plate#1	-1.14234	3.60829	0.829663	5	2	3.58391	5.48384	0.012698	0.267955	-3.73196	2_KO_Hyb down vs 2_WT_Hyb	-9.10714	-1.5293	-1.89994	1	2	3.68835	4.49725	0.611061	0.570816	-1.75188	2_KO_B6_1Way down vs 2_WT_B6_Plate#2	-45863.2	14943.6	-0.808903	Sult5a1
[K].nVPSAGGGIGDGGQEPTTGNWR.[G]	3377	N-Term(TMT6plex)	XP_006522696.1	Dnm1l	3	3	2.42339	2.55235	0.689507	0.914492	-1.0935	1_KO_1-Way down vs 1_WT_Plate#1	-1.94811	1.6292	-0.128957	3	3	2.18487	2.55235	0.0598746	0.775136	-1.2901	1_Dhep_1Way down vs 1_WT_Plate#1	-1.69288	1.01714	-0.367478	4	2	1.48078	1.76088	0.574725	0.823533	-1.21428	2_KO_Hyb down vs 2_WT_Hyb	-2.9377	1.99236	-0.280102	1	1	2.00027	2.07136	---	0.951918	-1.05051	2_KO_B6_1Way down vs 2_WT_B6_Plate#2	1	1	-0.0710901	Dnm1l
[K].dLkPVLDSYVFNDGSSR.[E]	3384	N-Term(TMT6plex); K3(TMT6plex)	NP_068684.1	Tsg101	3	3	6.21516	6.26063	0.755811	0.968976	-1.03202	1_KO_1-Way down vs 1_WT_Plate#1	-1.34209	1.26011	-0.0454666	3	3	5.90955	6.26063	0.117142	0.783998	-1.27551	1_Dhep_1Way down vs 1_WT_Plate#1	-1.79047	1.10052	-0.351078	5	2	5.402	5.28179	0.237556	1.08689	1.08689	2_KO_Hyb up vs 2_WT_Hyb	-1.07937	1.27509	0.120207	1	2	5.55667	5.14134	0.228795	1.33361	1.33361	2_KO_B6_1Way up vs 2_WT_B6_Plate#2	-2.96368	5.27094	0.415334	Tsg101
[R].eVDEALADDLEDSFPSVk.[A]	3394	N-Term(TMT6plex); K18(TMT6plex)	NP_084509.1	Saal1	3	3	4.70899	3.97631	0.0749336	1.66172	1.66172	1_KO_1-Way up vs 1_WT_Plate#1	-1.08481	2.99552	0.73268	3	3	4.33901	3.97631	0.33156	1.28583	1.28583	1_Dhep_1Way up vs 1_WT_Plate#1	-1.46357	2.41979	0.362695	5	2	3.96307	3.95508	0.981024	1.00555	1.00555	2_KO_Hyb up vs 2_WT_Hyb	-1.75709	1.77665	0.00798541	1	2	3.9517	3.8327	0.857784	1.08598	1.08598	2_KO_B6_1Way up vs 2_WT_B6_Plate#2	-92.8368	109.488	0.119001	Saal1
[K].dNPAEYASLMEILYTLk.[E]	3398	N-Term(TMT6plex); K17(TMT6plex)	NP_001028490.2	Cog7	3	3	3.58511	3.73867	0.535551	0.89903	-1.11231	1_KO_1-Way down vs 1_WT_Plate#1	-1.72111	1.3911	-0.153559	3	3	3.3727	3.73867	0.138733	0.775945	-1.28875	1_Dhep_1Way down vs 1_WT_Plate#1	-1.88766	1.13654	-0.365975	---	---	---	---	---	---	---	---	---	---	---	---	---	---	---	---	---	---	---	---	---	---	Cog7
[R].aVGPHQFLGNQEAIQAAIk.[K]	3402	N-Term(TMT6plex); K19(TMT6plex)	NP_031589.1	Bpgm	3	3	4.86663	4.89765	0.872207	0.97873	-1.02173	1_KO_1-Way down vs 1_WT_Plate#1	-1.4473	1.38638	-0.0310174	3	3	5.41387	4.89765	0.256342	1.4302	1.4302	1_Dhep_1Way up vs 1_WT_Plate#1	-1.48141	3.03018	0.516219	5	2	4.01609	3.55804	0.361423	1.37369	1.37369	2_KO_Hyb up vs 2_WT_Hyb	-1.64104	3.09667	0.458054	1	2	3.69424	3.63243	0.944471	1.04377	1.04377	2_KO_B6_1Way up vs 2_WT_B6_Plate#2	-483.772	527.048	0.0618025	Bpgm
[R].sDTAFLFLVGQDDHNWk.[S]	3404	N-Term(TMT6plex); K17(TMT6plex)	NP_599007.1	Acot3	3	3	3.24139	4.15089	0.285211	0.532372	-1.87839	1_KO_1-Way down vs 1_WT_Plate#1	-7.77102	2.20246	-0.909495	3	3	4.49438	4.15089	0.709293	1.26883	1.26883	1_Dhep_1Way up vs 1_WT_Plate#1	-4.107	6.61195	0.343495	---	---	---	---	---	---	---	---	---	---	---	---	---	---	---	---	---	---	---	---	---	---	Acot3
[R].dLkPQNILVTSSGQIk.[L]	3406	N-Term(TMT6plex); K3(TMT6plex); K16(TMT6plex)	NP_034003.1	Cdk6	3	3	4.78195	4.8813	0.441003	0.93345	-1.07129	1_KO_1-Way down vs 1_WT_Plate#1	-1.33996	1.16755	-0.0993554	3	3	4.31387	4.8813	0.0261959	0.674815	-1.48189	1_Dhep_1Way down vs 1_WT_Plate#1	-2.03478	-1.07923	-0.567436	5	2	3.54082	3.65692	0.426204	0.922679	-1.0838	2_KO_Hyb down vs 2_WT_Hyb	-1.37632	1.17171	-0.116099	1	2	3.9372	3.83206	0.546531	1.0756	1.0756	2_KO_B6_1Way up vs 2_WT_B6_Plate#2	-2.71676	3.14306	0.10514	Cdk6
[K].lLWEQELYNNFVYNSPR.[G]	3412	N-Term(TMT6plex)	NP_082735.2	Wasl	3	3	4.42062	4.65181	0.538594	0.851932	-1.1738	1_KO_1-Way down vs 1_WT_Plate#1	-2.27655	1.65229	-0.231189	3	3	3.93468	4.65181	0.147517	0.608306	-1.64391	1_Dhep_1Way down vs 1_WT_Plate#1	-3.5502	1.3137	-0.71713	5	2	3.38297	3.80884	0.225256	0.744391	-1.34338	2_KO_Hyb down vs 2_WT_Hyb	-2.32537	1.28853	-0.425868	1	2	3.62817	3.44477	0.770688	1.13555	1.13555	2_KO_B6_1Way up vs 2_WT_B6_Plate#2	-64.165	82.7397	0.183397	Wasl
[K].aLQSVDNAFGmLMEGLk.[Q]	3430	N-Term(TMT6plex); M11(Oxidation); K17(TMT6plex)	NP_598766.2	Enpp3	3	3	4.22235	4.09883	0.581005	1.08939	1.08939	1_KO_1-Way up vs 1_WT_Plate#1	-1.36444	1.61927	0.123517	3	3	4.81028	4.09883	0.0381208	1.63745	1.63745	1_Dhep_1Way up vs 1_WT_Plate#1	1.04484	2.56617	0.71145	5	2	2.70735	2.30714	0.231326	1.3197	1.3197	2_KO_Hyb up vs 2_WT_Hyb	-1.27906	2.22762	0.400209	1	2	2.77062	2.41672	0.499479	1.27801	1.27801	2_KO_B6_1Way up vs 2_WT_B6_Plate#2	-17.5753	28.7059	0.353901	Enpp3
[R].dVPWGVDSLITLAFQDQR.[Y]	3431	N-Term(TMT6plex)	NP_032010.2	Fscn1	3	3	3.96866	4.23388	0.00828924	0.832072	-1.20182	1_KO_1-Way down vs 1_WT_Plate#1	-1.33495	-1.08196	-0.26522	3	3	3.81619	4.23388	0.00136286	0.748622	-1.33579	1_Dhep_1Way down vs 1_WT_Plate#1	-1.47812	-1.20716	-0.417691	5	2	3.96024	3.78772	0.500103	1.12703	1.12703	2_KO_Hyb up vs 2_WT_Hyb	-1.35464	1.72065	0.172522	1	2	4.03618	3.85374	0.669757	1.1348	1.1348	2_KO_B6_1Way up vs 2_WT_B6_Plate#2	-14.7031	18.9343	0.18244	Fscn1
[K].dGLLDVVEALQSPLVDk.[K]	3436	N-Term(TMT6plex); K17(TMT6plex)	NP_598949.3	Acot2	3	3	5.23738	4.45238	0.132582	1.72309	1.72309	1_KO_1-Way up vs 1_WT_Plate#1	-1.29371	3.84109	0.785	3	3	5.01807	4.45238	0.252589	1.4801	1.4801	1_Dhep_1Way up vs 1_WT_Plate#1	-1.52647	3.34402	0.565692	5	2	4.11921	3.53648	0.057365	1.49768	1.49768	2_KO_Hyb up vs 2_WT_Hyb	-1.01866	2.28489	0.582726	1	2	4.15941	3.68473	0.545234	1.3896	1.3896	2_KO_B6_1Way up vs 2_WT_B6_Plate#2	-89.3202	172.477	0.474672	Acot2
[R].lWDQAEQVLQQALEk.[F]	3439	N-Term(TMT6plex); K15(TMT6plex)	NP_082207.2	Tars2	3	3	5.15281	4.8607	0.137601	1.22443	1.22443	1_KO_1-Way up vs 1_WT_Plate#1	-1.10627	1.65854	0.292106	3	3	5.206	4.8607	0.0607547	1.27041	1.27041	1_Dhep_1Way up vs 1_WT_Plate#1	-1.01749	1.64218	0.345298	5	2	4.20251	4.13994	0.541889	1.04432	1.04432	2_KO_Hyb up vs 2_WT_Hyb	-1.13547	1.23835	0.0625656	1	2	3.88978	4.06568	0.478173	0.885219	-1.12966	2_KO_B6_1Way down vs 2_WT_B6_Plate#2	-4.79857	3.76022	-0.175893	Tars2
[K].lSPPFkPQVTSETDTR.[Y]	3441	N-Term(TMT6plex); K6(TMT6plex)	NP_001159366.1	Akt1	3	3	4.23646	4.24128	0.969808	0.996662	-1.00335	1_KO_1-Way down vs 1_WT_Plate#1	-1.2635	1.25508	-0.00482416	3	3	3.70315	4.24128	0.0601297	0.688662	-1.45209	1_Dhep_1Way down vs 1_WT_Plate#1	-2.16305	1.02584	-0.538132	5	2	3.1964	2.77601	0.275326	1.33829	1.33829	2_KO_Hyb up vs 2_WT_Hyb	-1.37762	2.46736	0.420393	1	2	3.33351	3.09918	0.750152	1.17636	1.17636	2_KO_B6_1Way up vs 2_WT_B6_Plate#2	-124.373	172.109	0.234324	Akt1
[K].kSccSccPVGcSk.[C]	3442	N-Term(TMT6plex); K1(TMT6plex); C3(Carbamidomethyl); C4(Carbamidomethyl); C6(Carbamidomethyl); C7(Carbamidomethyl); C11(Carbamidomethyl); K13(TMT6plex)	NP_038630.1	Mt1	3	3	4.96782	3.59745	0.00713702	2.58536	2.58536	1_KO_1-Way up vs 1_WT_Plate#1	1.53658	4.34996	1.37036	3	3	5.09464	3.59745	0.00491404	2.82292	2.82292	1_Dhep_1Way up vs 1_WT_Plate#1	1.69128	4.71175	1.49719	5	2	4.33589	1.69327	0.000748297	6.24466	6.24466	2_KO_Hyb up vs 2_WT_Hyb	3.28053	11.887	2.64262	1	2	5.22771	2.39846	0.0280086	7.10705	7.10705	2_KO_B6_1Way up vs 2_WT_B6_Plate#2	2.37285	21.2867	2.82925	Mt1
[R].lRDPDINPcLSESDASTR.[C]	3443	N-Term(TMT6plex); C9(Carbamidomethyl)	XP_017175837.1	Chchd7	3	3	2.59553	2.85431	0.546871	0.835794	-1.19647	1_KO_1-Way down vs 1_WT_Plate#1	-2.55236	1.78295	-0.258781	3	3	3.48918	2.85431	0.231399	1.5528	1.5528	1_Dhep_1Way up vs 1_WT_Plate#1	-1.532	3.69394	0.634871	5	2	3.02659	3.73028	0.0670891	0.613998	-1.62867	2_KO_Hyb down vs 2_WT_Hyb	-2.78864	1.0513	-0.703694	1	2	2.38239	2.93995	0.536233	0.679453	-1.47177	2_KO_B6_1Way down vs 2_WT_B6_Plate#2	-361.538	166.906	-0.557554	Chchd7
[R].aEIYEAFENIYPILk.[G]	3444	N-Term(TMT6plex); K15(TMT6plex)	NP_038712.3	Tbp	3	3	3.03383	2.86846	0.623771	1.12146	1.12146	1_KO_1-Way up vs 1_WT_Plate#1	-1.62442	2.04297	0.165372	3	3	3.24843	2.86846	0.418273	1.30131	1.30131	1_Dhep_1Way up vs 1_WT_Plate#1	-1.7293	2.92842	0.379967	---	---	---	---	---	---	---	---	---	---	---	---	---	---	---	---	---	---	---	---	---	---	Tbp
[R].vkDTDDVPmILVGNk.[C]	3450	N-Term(TMT6plex); K2(TMT6plex); M9(Oxidation); K15(TMT6plex)	NP_077777.1	Rap1b	3	3	5.07272	5.27857	0.660054	0.867032	-1.15336	1_KO_1-Way down vs 1_WT_Plate#1	-2.65911	1.99897	-0.205843	3	3	4.87943	5.27857	0.318875	0.758314	-1.31871	1_Dhep_1Way down vs 1_WT_Plate#1	-2.59084	1.48984	-0.399132	5	2	6.18103	5.66592	0.0344111	1.42911	1.42911	2_KO_Hyb up vs 2_WT_Hyb	1.03961	1.96453	0.515114	1	2	5.84085	5.7276	0.644748	1.08166	1.08166	2_KO_B6_1Way up vs 2_WT_B6_Plate#2	-4.56961	5.34642	0.113252	Rap1b
[R].fHQVWYDNPQSISLk.[A]	3473	N-Term(TMT6plex); K15(TMT6plex)	NP_001280601.1	Ctbs	3	3	5.28991	4.55062	0.00597344	1.66935	1.66935	1_KO_1-Way up vs 1_WT_Plate#1	1.27813	2.18032	0.739289	3	3	5.00169	4.55062	0.0469331	1.36705	1.36705	1_Dhep_1Way up vs 1_WT_Plate#1	1.00687	1.85608	0.451068	5	2	3.74957	3.49088	0.309538	1.19639	1.19639	2_KO_Hyb up vs 2_WT_Hyb	-1.25658	1.79861	0.25869	1	2	4.02821	3.48285	0.139847	1.45938	1.45938	2_KO_B6_1Way up vs 2_WT_B6_Plate#2	-2.00249	4.26489	0.545355	Ctbs
[R].eGcSENkQPSATALNTTAER.[S]	3479	N-Term(TMT6plex); C3(Carbamidomethyl); K7(TMT6plex)	XP_006506147.2	Gprin3	3	3	2.80538	3.40283	0.203832	0.660923	-1.51304	1_KO_1-Way down vs 1_WT_Plate#1	-3.22838	1.41021	-0.597447	3	3	2.87122	3.40283	0.18519	0.691785	-1.44554	1_Dhep_1Way down vs 1_WT_Plate#1	-2.74155	1.31201	-0.531605	5	2	3.2711	4.15295	0.147654	0.54267	-1.84274	2_KO_Hyb down vs 2_WT_Hyb	-4.61483	1.35903	-0.881852	1	2	3.93198	3.74644	0.829373	1.13724	1.13724	2_KO_B6_1Way up vs 2_WT_B6_Plate#2	-337.536	436.544	0.185541	Gprin3
[R].gIGETPImPLGISYIEDFAk.[S]	3481	N-Term(TMT6plex); M8(Oxidation); K20(TMT6plex)	NP_038825.1	Slco1a1	3	3	3.71163	5.93882	0.0312478	0.213575	-4.6822	1_KO_1-Way down vs 1_WT_Plate#1	-17.4762	-1.25445	-2.22719	3	3	5.36354	5.93882	0.567485	0.671157	-1.48996	1_Dhep_1Way down vs 1_WT_Plate#1	-8.82806	3.97661	-0.575278	5	2	2.52539	4.73731	0.0660888	0.215848	-4.63289	2_KO_Hyb down vs 2_WT_Hyb	-24.9007	1.16013	-2.21191	1	2	2.73977	5.20873	0.433887	0.180622	-5.53643	2_KO_B6_1Way down vs 2_WT_B6_Plate#2	-253597000	8273390	-2.46896	Slco1a1
[K].aNSQTEPDSSSTLDSYGQNk.[I]	3488	N-Term(TMT6plex); K20(TMT6plex)	NP_001095884.1	Slc2a9	3	3	3.55387	4.47201	0.0217278	0.529189	-1.88968	1_KO_1-Way down vs 1_WT_Plate#1	-3.06548	-1.16487	-0.918144	3	3	4.8582	4.47201	0.108423	1.30693	1.30693	1_Dhep_1Way up vs 1_WT_Plate#1	-1.09752	1.87464	0.386183	5	2	3.78467	4.5967	0.0442497	0.569578	-1.75568	2_KO_Hyb down vs 2_WT_Hyb	-3.01736	-1.02156	-0.812034	1	2	3.9041	4.47057	0.358129	0.67527	-1.48089	2_KO_B6_1Way down vs 2_WT_B6_Plate#2	-34.4058	15.6887	-0.566464	Slc2a9
[K].aAIDWFDGkEFSGNPIk.[V]	3489	N-Term(TMT6plex); K9(TMT6plex); K17(TMT6plex)	NP_631888.1	Fus	3	3	5.27229	4.50066	0.00310091	1.70719	1.70719	1_KO_1-Way up vs 1_WT_Plate#1	1.35257	2.15478	0.771622	3	3	5.12586	4.50066	0.170849	1.54242	1.54242	1_Dhep_1Way up vs 1_WT_Plate#1	-1.33433	3.17443	0.625193	5	2	5.07039	4.7519	0.299421	1.24703	1.24703	2_KO_Hyb up vs 2_WT_Hyb	-1.30942	2.03624	0.318491	1	2	4.88498	4.69629	0.471501	1.13972	1.13972	2_KO_B6_1Way up vs 2_WT_B6_Plate#2	-4.00882	5.20733	0.188683	Fus
[K].lSFGDTLQVQNVHGAFNALGGADR.[L]	3499	N-Term(TMT6plex)	XP_006524886.1	Ergic1	3	3	4.27843	4.86646	0.00564451	0.665253	-1.50319	1_KO_1-Way down vs 1_WT_Plate#1	-1.85273	-1.21959	-0.588025	3	3	4.52172	4.86646	0.0481423	0.787451	-1.26992	1_Dhep_1Way down vs 1_WT_Plate#1	-1.60762	-1.00316	-0.344739	5	2	4.15009	4.3716	0.229156	0.857668	-1.16595	2_KO_Hyb down vs 2_WT_Hyb	-1.55541	1.14415	-0.221509	1	2	4.06905	4.43252	0.432774	0.777291	-1.28652	2_KO_B6_1Way down vs 2_WT_B6_Plate#2	-17.1085	10.3366	-0.363473	Ergic1
[K].aHGSAGHSGTLLQAILEVVETETR.[Q]	3502	N-Term(TMT6plex)	NP_061375.1	Cyp39a1	3	3	4.12347	4.27509	0.512985	0.900238	-1.11082	1_KO_1-Way down vs 1_WT_Plate#1	-1.66868	1.35234	-0.151621	3	3	4.66483	4.27509	0.169398	1.31015	1.31015	1_Dhep_1Way up vs 1_WT_Plate#1	-1.19464	2.0506	0.389733	5	2	3.9088	4.44215	0.0255452	0.69095	-1.44728	2_KO_Hyb down vs 2_WT_Hyb	-1.95802	-1.06977	-0.533348	1	2	4.03235	4.08367	0.921077	0.965051	-1.03621	2_KO_B6_1Way down vs 2_WT_B6_Plate#2	-38.977	36.3002	-0.0513231	Cyp39a1
[R].ekDLETVLTLAFLEIDk.[A]	3508	N-Term(TMT6plex); K2(TMT6plex); K17(TMT6plex)	NP_780732.1	Ppm1k	3	3	3.81175	4.42037	0.148533	0.655823	-1.5248	1_KO_1-Way down vs 1_WT_Plate#1	-2.93717	1.26329	-0.608622	3	3	4.02494	4.42037	0.172435	0.760263	-1.31534	1_Dhep_1Way down vs 1_WT_Plate#1	-2.08085	1.20273	-0.39543	5	2	4.46743	4.69383	0.441502	0.854763	-1.16992	2_KO_Hyb down vs 2_WT_Hyb	-1.89599	1.38525	-0.226404	1	2	3.3019	4.12727	0.157929	0.564336	-1.772	2_KO_B6_1Way down vs 2_WT_B6_Plate#2	-11.1715	3.55783	-0.825375	Ppm1k
[R].tDmENLVLPILEILYHVEER.[N]	3519	N-Term(TMT6plex); M3(Oxidation)	NP_082003.1	Dym	3	3	4.55202	5.03616	0.287376	0.714925	-1.39875	1_KO_1-Way down vs 1_WT_Plate#1	-2.99045	1.52847	-0.484136	3	3	3.44014	5.03616	0.187835	0.330788	-3.02308	1_Dhep_1Way down vs 1_WT_Plate#1	-20.9561	2.29304	-1.59602	5	2	4.50706	4.42499	0.520026	1.05853	1.05853	2_KO_Hyb up vs 2_WT_Hyb	-1.16715	1.30778	0.0820651	1	2	4.65944	4.69951	0.843242	0.97261	-1.02816	2_KO_B6_1Way down vs 2_WT_B6_Plate#2	-4.18614	3.95997	-0.0400664	Dym
[K].lTGkQEEDLANINQWVk.[E]	3520	N-Term(TMT6plex); K4(TMT6plex); K17(TMT6plex)	NP_032904.1	Serpinf2	3	3	4.28299	4.51665	0.0932661	0.850477	-1.17581	1_KO_1-Way down vs 1_WT_Plate#1	-1.44326	1.04392	-0.233655	3	3	4.96693	4.51665	0.1976	1.36631	1.36631	1_Dhep_1Way up vs 1_WT_Plate#1	-1.28318	2.39544	0.450284	5	2	3.83928	3.77336	0.827173	1.04675	1.04675	2_KO_Hyb up vs 2_WT_Hyb	-1.59178	1.74408	0.0659149	1	2	3.47026	4.01791	0.0410458	0.684136	-1.4617	2_KO_B6_1Way down vs 2_WT_B6_Plate#2	-1.99572	-1.07057	-0.547645	Serpinf2
[R].lLSATPPSSQNPATNIPLQFR.[I]	3534	N-Term(TMT6plex)	NP_032720.2	Ngp	3	3	6.44863	4.66099	0.00214987	3.45251	3.45251	1_KO_1-Way up vs 1_WT_Plate#1	2.11737	5.62953	1.78764	3	3	5.01438	4.66099	0.0436844	1.27756	1.27756	1_Dhep_1Way up vs 1_WT_Plate#1	1.01129	1.61394	0.353392	5	2	5.43466	3.98712	0.0156039	2.72743	2.72743	2_KO_Hyb up vs 2_WT_Hyb	1.33132	5.58757	1.44754	1	2	4.58282	3.39196	0.117386	2.28288	2.28288	2_KO_B6_1Way up vs 2_WT_B6_Plate#2	-3.09778	16.1443	1.19086	Ngp
[K].kTDFEVFDALMVDSQk.[C]	3540	N-Term(TMT6plex); K1(TMT6plex); K16(TMT6plex)	XP_006530264.1	Prkab1	3	3	4.44231	4.48317	0.842953	0.972081	-1.02872	1_KO_1-Way down vs 1_WT_Plate#1	-1.49229	1.41013	-0.0408514	3	3	4.01975	4.48317	0.25804	0.725269	-1.3788	1_Dhep_1Way down vs 1_WT_Plate#1	-2.71306	1.42711	-0.463412	5	2	4.08396	3.93206	0.351416	1.11103	1.11103	2_KO_Hyb up vs 2_WT_Hyb	-1.17139	1.44597	0.151904	1	2	4.18216	4.26832	0.641467	0.942026	-1.06154	2_KO_B6_1Way down vs 2_WT_B6_Plate#2	-3.53102	3.13347	-0.0861614	Prkab1
[K].eIYGLVETFNFRPNEFk.[Y]	3544	N-Term(TMT6plex); K17(TMT6plex)	NP_851383.2	Atpaf1	3	3	5.45116	5.22781	0.0856555	1.16744	1.16744	1_KO_1-Way up vs 1_WT_Plate#1	-1.03508	1.41073	0.22335	3	3	5.57697	5.22781	0.0724789	1.27382	1.27382	1_Dhep_1Way up vs 1_WT_Plate#1	-1.03586	1.6808	0.34916	5	2	4.59667	4.76452	0.201987	0.890165	-1.12339	2_KO_Hyb down vs 2_WT_Hyb	-1.37721	1.09129	-0.167855	1	2	4.3582	4.55663	0.756139	0.871499	-1.14745	2_KO_B6_1Way down vs 2_WT_B6_Plate#2	-87.7491	66.6464	-0.198429	Atpaf1
[K].dkAFELELSWVGELTk.[G]	3547	N-Term(TMT6plex); K2(TMT6plex); K16(TMT6plex)	XP_017170485.1	Psma3	3	3	6.3903	5.92094	0.375463	1.3845	1.3845	1_KO_1-Way up vs 1_WT_Plate#1	-1.78825	3.42777	0.469362	3	3	6.35195	5.92094	0.409574	1.34818	1.34818	1_Dhep_1Way up vs 1_WT_Plate#1	-1.8271	3.32093	0.431016	5	2	5.22824	5.26144	0.809879	0.977249	-1.02328	2_KO_Hyb down vs 2_WT_Hyb	-1.29209	1.23397	-0.0332021	1	2	5.76007	5.52473	0.348363	1.17718	1.17718	2_KO_B6_1Way up vs 2_WT_B6_Plate#2	-3.00327	4.16181	0.235338	Psma3
[K].wIQGLQETNPTLAQIPVVFR.[L]	3564	N-Term(TMT6plex)	XP_011240840.1	Ecsit	3	3	4.86715	5.32405	0.0661596	0.728548	-1.37259	1_KO_1-Way down vs 1_WT_Plate#1	-1.94882	1.0344	-0.456904	3	3	5.70218	5.32405	0.0915943	1.29966	1.29966	1_Dhep_1Way up vs 1_WT_Plate#1	-1.06944	1.80639	0.37813	5	2	3.84991	4.62865	0.00492219	0.582874	-1.71564	2_KO_Hyb down vs 2_WT_Hyb	-2.29193	-1.28425	-0.778743	1	2	3.5468	4.37463	0.202268	0.563377	-1.77501	2_KO_B6_1Way down vs 2_WT_B6_Plate#2	-19.5215	6.19599	-0.827828	Ecsit
[K].aVLDVAETGTEAAAATGFIFGFR.[S]	3567	N-Term(TMT6plex)	NP_033279.2	Serpina3m	3	3	2.82294	3.03445	0.469461	0.863636	-1.1579	1_KO_1-Way down vs 1_WT_Plate#1	-1.92813	1.43813	-0.211505	3	3	3.50005	3.03445	0.331157	1.38089	1.38089	1_Dhep_1Way up vs 1_WT_Plate#1	-1.62934	3.1069	0.465596	1	2	1.48841	1.62767	0.35775	0.907982	-1.10134	2_KO_Hyb down vs 2_WT_Hyb	-2.38416	1.96557	-0.139264	1	2	2.38689	2.21508	0.811768	1.12647	1.12647	2_KO_B6_1Way up vs 2_WT_B6_Plate#2	-127.544	161.844	0.171805	Serpina3m
[R].qVGNVTkPTVIISQEGGk.[V]	3569	N-Term(TMT6plex); K7(TMT6plex); K18(TMT6plex)	NP_067247.1	Fabp7	3	3	4.31218	3.91832	0.376882	1.3139	1.3139	1_KO_1-Way up vs 1_WT_Plate#1	-1.63273	2.81866	0.393859	3	3	4.56378	3.91832	0.0347065	1.56424	1.56424	1_Dhep_1Way up vs 1_WT_Plate#1	1.05373	2.32209	0.645461	5	2	4.23115	3.84272	0.316536	1.30897	1.30897	2_KO_Hyb up vs 2_WT_Hyb	-1.42317	2.43845	0.388432	1	2	3.69044	3.72608	0.844568	0.9756	-1.02501	2_KO_B6_1Way down vs 2_WT_B6_Plate#2	-3.61333	3.43915	-0.0356383	Fabp7
[K].dLESIDPEFYNSLIWVk.[E]	3571	N-Term(TMT6plex); K17(TMT6plex)	NP_032421.2	Itch	3	3	4.3382	4.71587	0.0891673	0.769679	-1.29924	1_KO_1-Way down vs 1_WT_Plate#1	-1.79869	1.06556	-0.377672	3	3	4.36261	4.71587	0.0833122	0.782815	-1.27744	1_Dhep_1Way down vs 1_WT_Plate#1	-1.71766	1.05258	-0.353256	5	2	2.84799	3.34223	0.0288674	0.709937	-1.40858	2_KO_Hyb down vs 2_WT_Hyb	-1.88249	-1.05397	-0.494237	1	2	2.78363	3.36599	0.0505887	0.66787	-1.4973	2_KO_B6_1Way down vs 2_WT_B6_Plate#2	-2.25263	1.00478	-0.582361	Itch
[R].tLSPTPSAEGYQDVR.[D]	3581	N-Term(TMT6plex)	NP_848803.3	Ablim1	3	3	4.05403	3.62493	0.159667	1.34639	1.34639	1_KO_1-Way up vs 1_WT_Plate#1	-1.19886	2.17325	0.429097	3	3	3.07624	3.62493	0.241866	0.683639	-1.46276	1_Dhep_1Way down vs 1_WT_Plate#1	-3.1574	1.47565	-0.548693	5	2	4.3451	3.59082	0.0368594	1.68679	1.68679	2_KO_Hyb up vs 2_WT_Hyb	1.04834	2.71405	0.754278	1	2	4.672	3.51128	0.321198	2.23568	2.23568	2_KO_B6_1Way up vs 2_WT_B6_Plate#2	-126.536	632.465	1.16072	Ablim1
[K].sAVGHEYVADVEk.[H]	3585	N-Term(TMT6plex); K13(TMT6plex)	NP_032251.2	Hcls1	3	3	5.08564	4.32938	0.044014	1.6891	1.6891	1_KO_1-Way up vs 1_WT_Plate#1	1.023	2.78892	0.756257	3	3	3.9698	4.32938	0.0140664	0.779389	-1.28306	1_Dhep_1Way down vs 1_WT_Plate#1	-1.51485	-1.08673	-0.359584	5	2	3.99715	3.86682	0.798687	1.09454	1.09454	2_KO_Hyb up vs 2_WT_Hyb	-2.16617	2.59512	0.130327	1	2	4.05007	3.24999	0.419765	1.74119	1.74119	2_KO_B6_1Way up vs 2_WT_B6_Plate#2	-135.243	410.025	0.800076	Hcls1
[K].dGYELSPTAAANFTR.[R]	3593	N-Term(TMT6plex)	XP_006503180.1	Psmb2	3	3	3.89238	3.73861	0.871386	1.11247	1.11247	1_KO_1-Way up vs 1_WT_Plate#1	-4.99516	6.18199	0.15377	3	3	4.18215	3.73861	0.636781	1.35993	1.35993	1_Dhep_1Way up vs 1_WT_Plate#1	-3.91809	7.24615	0.443532	5	2	2.97424	3.72017	0.184174	0.596286	-1.67705	2_KO_Hyb down vs 2_WT_Hyb	-3.97508	1.41337	-0.745924	1	2	4.36412	4.25032	0.842278	1.08207	1.08207	2_KO_B6_1Way up vs 2_WT_B6_Plate#2	-48.5899	56.8931	0.113798	Psmb2
[R].sELDVGNFAEEFTR.[L]	3611	N-Term(TMT6plex)	NP_064308.2	Rps6ka4	3	3	3.29374	3.01666	0.319476	1.21174	1.21174	1_KO_1-Way up vs 1_WT_Plate#1	-1.31973	1.93778	0.277083	3	3	2.36944	3.01666	0.0791086	0.638507	-1.56615	1_Dhep_1Way down vs 1_WT_Plate#1	-2.66503	1.08651	-0.647227	5	2	3.43798	3.12551	0.159871	1.24183	1.24183	2_KO_Hyb up vs 2_WT_Hyb	-1.12846	1.74025	0.31247	1	2	3.58505	3.14404	0.464377	1.35755	1.35755	2_KO_B6_1Way up vs 2_WT_B6_Plate#2	-23.7206	43.7159	0.441008	Rps6ka4
[R].nEYLQADEATkR.[F]	3623	N-Term(TMT6plex); K11(TMT6plex)	XP_006526184.1	Rnf14	3	3	5.58235	5.35931	0.0864524	1.16719	1.16719	1_KO_1-Way up vs 1_WT_Plate#1	-1.03575	1.41103	0.223034	3	3	4.85416	5.35931	0.00174257	0.704587	-1.41927	1_Dhep_1Way down vs 1_WT_Plate#1	-1.61737	-1.24543	-0.50515	5	2	3.93229	4.34293	0.0861053	0.752293	-1.32927	2_KO_Hyb down vs 2_WT_Hyb	-1.87329	1.06017	-0.410634	1	2	4.04416	3.97366	0.904125	1.05008	1.05008	2_KO_B6_1Way up vs 2_WT_B6_Plate#2	-56.9977	62.8498	0.0705027	Rnf14
[R].lILDWVPYInGk.[F]	3632	N-Term(TMT6plex); N10(Deamidated); K12(TMT6plex)	NP_079926.1	Uqcr11	3	3	3.09368	3.99926	0.0342784	0.533817	-1.8733	1_KO_1-Way down vs 1_WT_Plate#1	-3.25345	-1.07863	-0.905582	3	3	4.5386	3.99926	0.00814115	1.4533	1.4533	1_Dhep_1Way up vs 1_WT_Plate#1	1.17503	1.79748	0.539336	5	2	3.74823	4.62554	0.0332162	0.54438	-1.83695	2_KO_Hyb down vs 2_WT_Hyb	-3.1406	-1.07444	-0.877315	1	2	3.81454	4.48205	0.230504	0.629591	-1.58833	2_KO_B6_1Way down vs 2_WT_B6_Plate#2	-14.7241	5.83639	-0.667513	Uqcr11
[K].cVDLVIQELISTVR.[Q]	3639	N-Term(TMT6plex); C1(Carbamidomethyl)	NP_001240822.1	Dnm2	3	3	2.95013	3.06247	0.794271	0.925085	-1.08098	1_KO_1-Way down vs 1_WT_Plate#1	-2.34795	2.00933	-0.112342	3	3	2.56388	3.06247	0.419909	0.707795	-1.41284	1_Dhep_1Way down vs 1_WT_Plate#1	-4.11247	2.06024	-0.498597	---	---	---	---	---	---	---	---	---	---	---	---	---	---	---	---	---	---	---	---	---	---	Dnm2
[K].sTPDTGNENEGQcLE.[-]	3649	N-Term(TMT6plex); C13(Carbamidomethyl)	NP_032013.2	Fas	3	3	2.70525	5.65941	0.164401	0.129035	-7.74985	1_KO_1-Way down vs 1_WT_Plate#1	-219.733	3.65855	-2.95417	3	3	6.31986	5.65941	0.228688	1.58057	1.58057	1_Dhep_1Way up vs 1_WT_Plate#1	-1.54872	3.86901	0.660443	5	2	4.28736	3.80423	0.221546	1.39777	1.39777	2_KO_Hyb up vs 2_WT_Hyb	-1.32549	2.5897	0.483128	1	2	3.6084	3.72739	0.575035	0.920834	-1.08597	2_KO_B6_1Way down vs 2_WT_B6_Plate#2	-4.10397	3.4799	-0.118988	Fas
[R].kGIVEQEEQk.[A]	3652	N-Term(TMT6plex); K1(TMT6plex); K10(TMT6plex)	NP_659134.1	BC005624	3	3	4.40946	4.02267	0.198897	1.30748	1.30748	1_KO_1-Way up vs 1_WT_Plate#1	-1.241	2.1215	0.386791	3	3	4.44292	4.02267	0.187194	1.33816	1.33816	1_Dhep_1Way up vs 1_WT_Plate#1	-1.24307	2.22594	0.420251	5	2	1.94062	2.39063	0.413695	0.732034	-1.36606	2_KO_Hyb down vs 2_WT_Hyb	-3.35938	1.8002	-0.450018	1	2	2.67081	2.25993	0.261323	1.3295	1.3295	2_KO_B6_1Way up vs 2_WT_B6_Plate#2	-3.63322	6.42199	0.410886	BC005624
[R].qLVFLLPEHLk.[D]	3660	N-Term(TMT6plex); K11(TMT6plex)	NP_080277.1	Rnaseh2b	3	3	4.50395	3.65931	0.00558202	1.79581	1.79581	1_KO_1-Way up vs 1_WT_Plate#1	1.33119	2.42261	0.844638	3	3	4.09269	3.65931	0.0907202	1.35039	1.35039	1_Dhep_1Way up vs 1_WT_Plate#1	-1.0784	1.96653	0.433381	5	2	3.63232	3.40046	0.0508123	1.17435	1.17435	2_KO_Hyb up vs 2_WT_Hyb	-1.00083	1.38024	0.231859	1	2	3.96009	3.47367	0.193985	1.40096	1.40096	2_KO_B6_1Way up vs 2_WT_B6_Plate#2	-2.74611	5.38979	0.486419	Rnaseh2b
[R].vLLGLSEPIFQVPR.[S]	3668	N-Term(TMT6plex)	NP_077162.2	Mfn1	3	3	3.20444	3.35411	0.664139	0.901456	-1.10932	1_KO_1-Way down vs 1_WT_Plate#1	-2.05279	1.66814	-0.149671	3	3	3.7995	3.35411	0.226115	1.36169	1.36169	1_Dhep_1Way up vs 1_WT_Plate#1	-1.33771	2.48036	0.445395	5	2	3.00867	3.1463	0.675336	0.909014	-1.10009	2_KO_Hyb down vs 2_WT_Hyb	-1.91021	1.57842	-0.137626	1	2	3.03124	3.32334	0.44092	0.816716	-1.22442	2_KO_B6_1Way down vs 2_WT_B6_Plate#2	-10.3494	6.90333	-0.292094	Mfn1
[R].cYTNYDSGLDcEA.[-]	3669	N-Term(TMT6plex); C1(Carbamidomethyl); C11(Carbamidomethyl)	NP_080802.1	Eef1akmt1	3	3	4.07478	3.69438	0.0147646	1.3017	1.3017	1_KO_1-Way up vs 1_WT_Plate#1	1.08919	1.55568	0.380401	3	3	3.26271	3.69438	0.0855802	0.741402	-1.3488	1_Dhep_1Way down vs 1_WT_Plate#1	-1.94435	1.06877	-0.431672	5	2	3.32423	3.11812	0.529938	1.15358	1.15358	2_KO_Hyb up vs 2_WT_Hyb	-1.49428	1.9885	0.206115	1	2	3.0937	3.08828	0.997257	1.00376	1.00376	2_KO_B6_1Way up vs 2_WT_B6_Plate#2	-64540.5	65027.3	0.00542042	Eef1akmt1
[R].aAADADVSLHNFSAR.[L]	3672	N-Term(TMT6plex)	NP_001094900.1	Psmg4	3	3	2.31161	1.93033	0.314426	1.3025	1.3025	1_KO_1-Way up vs 1_WT_Plate#1	-1.45366	2.46614	0.381282	3	3	2.5906	1.93033	0.0867616	1.58038	1.58038	1_Dhep_1Way up vs 1_WT_Plate#1	-1.11048	2.77353	0.660268	4	2	1.47696	1.98984	0.433185	0.70082	-1.4269	2_KO_Hyb down vs 2_WT_Hyb	-4.43474	2.17812	-0.512884	1	2	1.85932	1.81497	0.862746	1.03122	1.03122	2_KO_B6_1Way up vs 2_WT_B6_Plate#2	-5.77117	6.13714	0.0443515	Psmg4
[K].vVTAScSLPQEk.[Q]	3676	N-Term(TMT6plex); C6(Carbamidomethyl); K12(TMT6plex)	XP_006501080.1	Gstm1	3	3	5.37337	4.8749	0.0728059	1.41271	1.41271	1_KO_1-Way up vs 1_WT_Plate#1	-1.0523	2.10013	0.498465	3	3	4.49724	4.8749	0.143205	0.769683	-1.29924	1_Dhep_1Way down vs 1_WT_Plate#1	-1.9378	1.14798	-0.377664	5	2	3.65971	3.63301	0.929585	1.01868	1.01868	2_KO_Hyb up vs 2_WT_Hyb	-1.63812	1.69989	0.0266999	1	2	4.30693	3.83994	0.571607	1.38223	1.38223	2_KO_B6_1Way up vs 2_WT_B6_Plate#2	-126.058	240.84	0.466994	Gstm1
[K].hLLLGLASFVEDAR.[A]	3677	N-Term(TMT6plex)	XP_006508953.1	Cars2	3	3	3.5573	3.78434	0.289405	0.854384	-1.17043	1_KO_1-Way down vs 1_WT_Plate#1	-1.67441	1.22228	-0.227043	3	3	4.20624	3.78434	0.0673983	1.33969	1.33969	1_Dhep_1Way up vs 1_WT_Plate#1	-1.03405	1.85588	0.421896	5	2	3.15391	3.04319	0.566527	1.07977	1.07977	2_KO_Hyb up vs 2_WT_Hyb	-1.27756	1.48951	0.110723	1	2	3.206	3.3079	0.908136	0.931808	-1.07318	2_KO_B6_1Way down vs 2_WT_B6_Plate#2	-516.208	448.206	-0.101895	Cars2
[K].tFSYPLDLLLk.[L]	3678	N-Term(TMT6plex); K11(TMT6plex)	NP_068561.1	Trappc4	3	3	2.99816	3.2961	0.238157	0.813413	-1.22939	1_KO_1-Way down vs 1_WT_Plate#1	-1.85962	1.2304	-0.29794	3	3	2.83724	3.2961	0.103546	0.727562	-1.37445	1_Dhep_1Way down vs 1_WT_Plate#1	-2.09254	1.10768	-0.458857	5	2	3.0259	2.98079	0.861458	1.03177	1.03177	2_KO_Hyb up vs 2_WT_Hyb	-1.50124	1.59813	0.045115	1	2	2.933	3.49188	0.235118	0.678829	-1.47313	2_KO_B6_1Way down vs 2_WT_B6_Plate#2	-9.90158	4.56273	-0.55888	Trappc4
[M].aGGEAGVTLGQPHLSR.[Q]	3682	N-Term(TMT6plex)	NP_036141.1	Eif2s3y	3	3	6.26806	5.18265	0.357733	2.12198	2.12198	1_KO_1-Way up vs 1_WT_Plate#1	-3.52287	15.8627	1.08541	3	3	4.11669	5.18265	0.46742	0.477654	-2.09357	1_Dhep_1Way down vs 1_WT_Plate#1	-27.0128	6.16305	-1.06596	5	2	4.03186	4.08491	0.971731	0.963894	-1.03746	2_KO_Hyb down vs 2_WT_Hyb	-13.1288	12.1979	-0.0530531	1	2	2.93067	4.39148	0.52604	0.363288	-2.75263	2_KO_B6_1Way down vs 2_WT_B6_Plate#2	-3192690	421366	-1.46081	Eif2s3y
[K].sSGGREDSESPGTQR.[S]	3683	N-Term(TMT6plex)	NP_032284.1	Jpt1	3	3	2.54441	2.14524	0.421498	1.31875	1.31875	1_KO_1-Way up vs 1_WT_Plate#1	-1.7894	3.11195	0.39917	3	3	1.62698	2.14524	0.246992	0.698215	-1.43222	1_Dhep_1Way down vs 1_WT_Plate#1	-2.99066	1.45796	-0.518257	5	2	2.39182	2.28288	0.608297	1.07843	1.07843	2_KO_Hyb up vs 2_WT_Hyb	-1.32279	1.53842	0.108935	1	2	2.09189	1.94535	0.0166881	1.10691	1.10691	2_KO_B6_1Way up vs 2_WT_B6_Plate#2	1.07008	1.14501	0.146541	Jpt1
[R].tLFSFLGEIEELR.[L]	3686	N-Term(TMT6plex)	XP_006517669.1	Srek1	3	3	3.27125	3.32794	0.887338	0.961469	-1.04008	1_KO_1-Way down vs 1_WT_Plate#1	-2.14282	1.98087	-0.056688	3	3	2.96932	3.32794	0.336961	0.779911	-1.2822	1_Dhep_1Way down vs 1_WT_Plate#1	-2.41505	1.46898	-0.358618	5	2	2.6197	2.32995	0.441335	1.22243	1.22243	2_KO_Hyb up vs 2_WT_Hyb	-1.51712	2.26707	0.289748	1	2	3.06972	3.41044	0.569763	0.78965	-1.26638	2_KO_B6_1Way down vs 2_WT_B6_Plate#2	-53.4571	33.333	-0.340715	Srek1
[K].eGTSEEETNLSk.[M]	3687	N-Term(TMT6plex); K12(TMT6plex)	NP_001074841.1	Ces1b	3	3	3.9708	3.65902	0.642652	1.24123	1.24123	1_KO_1-Way up vs 1_WT_Plate#1	-2.66817	4.11075	0.311776	3	3	4.24828	3.65902	0.308374	1.50447	1.50447	1_Dhep_1Way up vs 1_WT_Plate#1	-1.75782	3.97873	0.589259	5	2	2.45717	3.79455	0.00491071	0.395738	-2.52692	2_KO_Hyb down vs 2_WT_Hyb	-4.1541	-1.53712	-1.33738	1	2	2.86329	2.45568	0.599787	1.32648	1.32648	2_KO_B6_1Way up vs 2_WT_B6_Plate#2	-105.111	184.948	0.407602	Ces1b
[K].lSLLGGDSVDIFk.[G]	3689	N-Term(TMT6plex); K13(TMT6plex)	NP_034015.1	Cel	3	3	3.37124	3.12276	0.472045	1.18795	1.18795	1_KO_1-Way up vs 1_WT_Plate#1	-1.5382	2.17076	0.248478	3	3	4.46556	3.12276	0.187777	2.53643	2.53643	1_Dhep_1Way up vs 1_WT_Plate#1	-2.00961	12.9287	1.3428	5	2	2.64472	4.76137	0.136805	0.230583	-4.33684	2_KO_Hyb down vs 2_WT_Hyb	-36.4857	1.93988	-2.11664	1	2	2.02683	2.93396	0.256003	0.533245	-1.87531	2_KO_B6_1Way down vs 2_WT_B6_Plate#2	-56.0741	15.9447	-0.907128	Cel
[R].lFLEQIHVLEk.[S]	3693	N-Term(TMT6plex); K11(TMT6plex)	NP_001334083.1	Mup22	3	3	5.56273	6.30506	0.497059	0.597775	-1.67287	1_KO_1-Way down vs 1_WT_Plate#1	-11.3503	4.05587	-0.742325	3	3	6.8675	6.30506	0.577653	1.47676	1.47676	1_Dhep_1Way up vs 1_WT_Plate#1	-4.04875	8.82963	0.562438	5	2	2.53994	4.71621	0.108324	0.221247	-4.51983	2_KO_Hyb down vs 2_WT_Hyb	-32.9332	1.61209	-2.17627	1	2	2.83587	5.58704	0.109532	0.14853	-6.73264	2_KO_B6_1Way down vs 2_WT_B6_Plate#2	-453.728	10.0098	-2.75117	Mup22
[K].rGPGLYYVDSEGNR.[I]	3698	N-Term(TMT6plex)	NP_035316.1	Psmb5	3	3	5.58746	5.44667	0.828546	1.10251	1.10251	1_KO_1-Way up vs 1_WT_Plate#1	-2.92894	3.56022	0.140792	3	3	5.94681	5.44667	0.450917	1.41435	1.41435	1_Dhep_1Way up vs 1_WT_Plate#1	-2.24042	4.48169	0.500137	5	2	5.21875	5.3016	0.759579	0.944194	-1.0591	2_KO_Hyb down vs 2_WT_Hyb	-1.67206	1.49064	-0.0828445	1	2	5.71184	5.81126	0.889594	0.93341	-1.07134	2_KO_B6_1Way down vs 2_WT_B6_Plate#2	-158.7	138.268	-0.0994174	Psmb5
[K].dTGSPPASEEATGDSR.[E]	3701	N-Term(TMT6plex)	NP_598688.1	Itfg2	3	3	2.08233	3.21406	0.255859	0.456368	-2.19121	1_KO_1-Way down vs 1_WT_Plate#1	-11.3418	2.36219	-1.13173	3	3	2.73391	3.21406	0.699387	0.716904	-1.39489	1_Dhep_1Way down vs 1_WT_Plate#1	-12.9233	6.64194	-0.480149	5	2	1.35418	1.27258	0.627333	1.05819	1.05819	2_KO_Hyb up vs 2_WT_Hyb	-1.25204	1.402	0.0816013	1	2	1.76377	2.2386	0.742881	0.719549	-1.38976	2_KO_B6_1Way down vs 2_WT_B6_Plate#2	-24696.4	12786.6	-0.474835	Itfg2
[K].fEAGGFQSSQSTENS.[-]	3703	N-Term(TMT6plex)	NP_778152.1	Coa6	3	3	3.47767	3.43887	0.866678	1.02726	1.02726	1_KO_1-Way up vs 1_WT_Plate#1	-1.47761	1.55927	0.0388043	3	3	3.80696	3.43887	0.153241	1.29065	1.29065	1_Dhep_1Way up vs 1_WT_Plate#1	-1.1588	1.93029	0.368094	5	2	3.24017	3.2499	0.989535	0.993278	-1.00677	2_KO_Hyb down vs 2_WT_Hyb	-3.54124	3.49379	-0.00973021	1	2	2.34824	2.53681	0.894673	0.877475	-1.13963	2_KO_B6_1Way down vs 2_WT_B6_Plate#2	-23791.9	18318.8	-0.18857	Coa6
[K].iEFDDFEEcLLR.[Y]	3708	N-Term(TMT6plex); C9(Carbamidomethyl)	NP_001025445.1	Ndufs5	3	3	4.6969	4.99012	0.158892	0.816079	-1.22537	1_KO_1-Way down vs 1_WT_Plate#1	-1.69832	1.13106	-0.293219	3	3	5.3938	4.99012	0.06067	1.32287	1.32287	1_Dhep_1Way up vs 1_WT_Plate#1	-1.02032	1.78555	0.403674	5	2	3.12227	3.42684	0.208119	0.809682	-1.23505	2_KO_Hyb down vs 2_WT_Hyb	-1.79808	1.17879	-0.304573	1	2	2.89641	3.53608	0.0657106	0.641858	-1.55798	2_KO_B6_1Way down vs 2_WT_B6_Plate#2	-2.79259	1.1505	-0.639675	Ndufs5
[R].vLSVLLNELDGVGVR.[T]	3713	N-Term(TMT6plex)	NP_001028428.2	Spata5l1	3	3	2.54261	2.74307	0.529284	0.870274	-1.14906	1_KO_1-Way down vs 1_WT_Plate#1	-2.01313	1.5247	-0.200459	3	3	2.02067	2.74307	0.160241	0.606092	-1.64992	1_Dhep_1Way down vs 1_WT_Plate#1	-3.69961	1.35904	-0.722392	5	2	2.76121	3.19642	0.0890283	0.739587	-1.35211	2_KO_Hyb down vs 2_WT_Hyb	-1.95386	1.06874	-0.435208	1	2	3.13538	3.26077	0.00892837	0.916754	-1.09081	2_KO_B6_1Way down vs 2_WT_B6_Plate#2	-1.10783	-1.07404	-0.125394	Spata5l1
[K].aLASLATATLESVIQER.[F]	3717	N-Term(TMT6plex)	XP_006502250.1	Polr3c	3	1	1.50409	1.8925	0.589667	0.763975	-1.30894	1_KO_1-Way down vs 1_WT_Plate#1	-8.08153	4.71684	-0.388403	1	1	2.46257	1.8925	---	1.4846	1.4846	1_Dhep_1Way up vs 1_WT_Plate#1	1	1	0.570072	5	2	1.50753	1.6768	0.694841	0.889293	-1.12449	2_KO_Hyb down vs 2_WT_Hyb	-2.32283	1.83699	-0.169269	1	2	3.29381	3.69906	0.00199082	0.755109	-1.32431	2_KO_B6_1Way down vs 2_WT_B6_Plate#2	-1.33918	-1.30961	-0.405244	Polr3c
[R].tLFVSGLPVDIkPR.[E]	3727	N-Term(TMT6plex); K12(TMT6plex)	XP_006511518.1	Rbpms2	3	3	5.84033	6.36479	0.0793641	0.695218	-1.4384	1_KO_1-Way down vs 1_WT_Plate#1	-2.21407	1.07012	-0.524462	3	3	6.0288	6.36479	0.137124	0.792243	-1.26224	1_Dhep_1Way down vs 1_WT_Plate#1	-1.7885	1.12255	-0.335985	5	2	5.0812	5.88338	0.0384452	0.573483	-1.74373	2_KO_Hyb down vs 2_WT_Hyb	-2.9105	-1.0447	-0.802177	1	2	5.29311	5.70384	0.0459525	0.752245	-1.32935	2_KO_B6_1Way down vs 2_WT_B6_Plate#2	-1.72678	-1.0234	-0.410726	Rbpms2
[K].tIDDLEDELYAQk.[L]	3738	N-Term(TMT6plex); K13(TMT6plex)	XP_006501898.1	Tpm3	3	3	5.68295	5.02382	0.526831	1.57912	1.57912	1_KO_1-Way up vs 1_WT_Plate#1	-3.95648	9.86602	0.659124	3	3	5.70992	5.02382	0.4997	1.60893	1.60893	1_Dhep_1Way up vs 1_WT_Plate#1	-3.69039	9.5531	0.686098	5	2	4.27059	3.77108	0.00483163	1.41373	1.41373	2_KO_Hyb up vs 2_WT_Hyb	1.17501	1.70095	0.499509	1	2	4.50376	3.98605	0.0978404	1.43168	1.43168	2_KO_B6_1Way up vs 2_WT_B6_Plate#2	-1.41549	2.90136	0.517713	Tpm3
[R].lMDkVELLLPk.[K]	3742	N-Term(TMT6plex); K4(TMT6plex); K11(TMT6plex)	NP_081706.1	Mpc2	3	3	4.81529	5.50982	0.0928807	0.61791	-1.61836	1_KO_1-Way down vs 1_WT_Plate#1	-2.973	1.13513	-0.69453	3	3	5.87022	5.50982	0.319412	1.28379	1.28379	1_Dhep_1Way up vs 1_WT_Plate#1	-1.43442	2.36408	0.360406	5	2	4.55763	5.39742	0.0138912	0.558724	-1.78979	2_KO_Hyb down vs 2_WT_Hyb	-2.67968	-1.19542	-0.839792	1	2	4.70712	5.43611	0.365684	0.603322	-1.65749	2_KO_B6_1Way down vs 2_WT_B6_Plate#2	-105.716	38.4803	-0.729	Mpc2
[K].kGSGGGEDEQSVESR.[E]	3748	N-Term(TMT6plex); K1(TMT6plex)	NP_001152964.1	Gpatch8	3	3	3.88474	3.68023	0.278103	1.15229	1.15229	1_KO_1-Way up vs 1_WT_Plate#1	-1.18777	1.57708	0.204502	3	3	3.11715	3.68023	0.113037	0.676855	-1.47742	1_Dhep_1Way down vs 1_WT_Plate#1	-2.52391	1.15628	-0.563082	5	2	2.65168	3.03509	0.0978118	0.766626	-1.30442	2_KO_Hyb down vs 2_WT_Hyb	-1.82556	1.07291	-0.383405	1	2	2.78058	2.76998	0.991243	1.00738	1.00738	2_KO_B6_1Way up vs 2_WT_B6_Plate#2	-880.664	893.704	0.0106028	Gpatch8
[R].lFQQILSAVDYcHR.[H]	3751	N-Term(TMT6plex); C12(Carbamidomethyl)	NP_835279.2	Prkaa2	3	3	3.25768	4.24349	0.0131141	0.504943	-1.98042	1_KO_1-Way down vs 1_WT_Plate#1	-3.09338	-1.26789	-0.985809	3	3	3.49205	4.24349	0.0421099	0.594009	-1.68348	1_Dhep_1Way down vs 1_WT_Plate#1	-2.7501	-1.03054	-0.751444	5	2	3.82762	4.45542	0.0271641	0.647163	-1.54521	2_KO_Hyb down vs 2_WT_Hyb	-2.21928	-1.07587	-0.627799	1	2	4.13221	4.36924	0.542074	0.848488	-1.17857	2_KO_B6_1Way down vs 2_WT_B6_Plate#2	-12.7797	9.20047	-0.237034	Prkaa2
[R].aGISEAQLTDAETSk.[L]	3752	N-Term(TMT6plex); K15(TMT6plex)	NP_033541.1	Was	3	3	2.53199	2.88365	0.477221	0.783686	-1.27602	1_KO_1-Way down vs 1_WT_Plate#1	-3.02737	1.8593	-0.351652	3	3	2.54048	2.88365	0.558177	0.788312	-1.26853	1_Dhep_1Way down vs 1_WT_Plate#1	-3.57159	2.21951	-0.343161	5	2	2.51117	1.64817	0.416913	1.81882	1.81882	2_KO_Hyb up vs 2_WT_Hyb	-3.12754	10.3463	0.863004	1	2	1.47236	1.91882	0.584414	0.733842	-1.36269	2_KO_B6_1Way down vs 2_WT_B6_Plate#2	-233.201	125.584	-0.446458	Was
[K].lLLDTFEYQGLVk.[H]	3755	N-Term(TMT6plex); K13(TMT6plex)	NP_082724.1	Cenpv	3	3	3.11637	3.32679	0.680513	0.864284	-1.15703	1_KO_1-Way down vs 1_WT_Plate#1	-2.88489	2.15498	-0.210422	3	3	4.18978	3.32679	0.224876	1.8188	1.8188	1_Dhep_1Way up vs 1_WT_Plate#1	-1.75064	5.79122	0.86299	5	2	2.12751	2.1802	0.918496	0.964134	-1.0372	2_KO_Hyb down vs 2_WT_Hyb	-2.48211	2.30725	-0.0526949	1	2	1.57796	2.23173	0.636854	0.635618	-1.57327	2_KO_B6_1Way down vs 2_WT_B6_Plate#2	-12429.5	5021.66	-0.653769	Cenpv
[R].gGAGSAGGEcDEDGAAPAGR.[V]	3757	N-Term(TMT6plex); C10(Carbamidomethyl)	NP_081758.1	Fam241a	3	3	2.48865	2.45481	0.925192	1.02373	1.02373	1_KO_1-Way up vs 1_WT_Plate#1	-1.87396	1.96396	0.0338374	3	3	1.72694	2.45481	0.232305	0.603793	-1.6562	1_Dhep_1Way down vs 1_WT_Plate#1	-4.48371	1.63461	-0.727874	2	---	1.28503	---	---	---	---	No change between 2_KO_Hyb and 2_WT_Hyb	---	---	---	---	---	---	---	---	---	---	No change between 2_KO_B6_1Way and 2_WT_B6_Plate#2	---	---	---	Fam241a
[K].hkSEAVDEAHQQR.[A]	3760	N-Term(TMT6plex); K2(TMT6plex)	NP_034528.1	H2-T23	3	3	3.63462	3.5315	0.895899	1.07409	1.07409	1_KO_1-Way up vs 1_WT_Plate#1	-3.86679	4.46098	0.103112	3	3	2.78236	3.5315	0.265599	0.594958	-1.68079	1_Dhep_1Way down vs 1_WT_Plate#1	-5.12524	1.8142	-0.749141	5	2	3.35839	3.2012	0.344441	1.11511	1.11511	2_KO_Hyb up vs 2_WT_Hyb	-1.17281	1.45836	0.157189	1	2	3.81304	3.43986	0.648695	1.2952	1.2952	2_KO_B6_1Way up vs 2_WT_B6_Plate#2	-160.79	269.733	0.373177	H2-T23
[K].vAELLSSGLQTAIDQIR.[A]	3764	N-Term(TMT6plex)	XP_011247721.1	Ulk1	1	2	1.74996	1.04827	0.0934978	1.62641	1.62641	1_KO_1-Way up vs 1_WT_Plate#1	-1.53394	4.0576	0.701694	3	2	2.01126	1.04827	0.0624746	1.94934	1.94934	1_Dhep_1Way up vs 1_WT_Plate#1	-1.06702	4.05463	0.962989	---	---	---	---	---	---	---	---	---	---	---	---	---	---	---	---	---	---	---	---	---	---	Ulk1
[R].tLNLAQNLLTQLPk.[G]	3782	N-Term(TMT6plex); K14(TMT6plex)	XP_006522648.1	Cpn2	3	3	4.56941	4.79586	0.0580021	0.854732	-1.16996	1_KO_1-Way down vs 1_WT_Plate#1	-1.38055	1.00859	-0.226455	3	3	5.14748	4.79586	0.084895	1.27599	1.27599	1_Dhep_1Way up vs 1_WT_Plate#1	-1.05466	1.71716	0.351621	5	2	4.32111	4.423	0.709668	0.931815	-1.07317	2_KO_Hyb down vs 2_WT_Hyb	-1.70082	1.47679	-0.101884	1	2	4.37512	4.18896	0.378144	1.13773	1.13773	2_KO_B6_1Way up vs 2_WT_B6_Plate#2	-2.65978	3.44292	0.186162	Cpn2
[K].vLFNNNLSFIVVEANV.[-]	3789	N-Term(TMT6plex)	XP_006497733.1	Hnmt	3	3	6.28814	6.06878	0.511827	1.16422	1.16422	1_KO_1-Way up vs 1_WT_Plate#1	-1.54493	2.094	0.21936	3	3	5.44395	6.06878	0.0904146	0.648497	-1.54203	1_Dhep_1Way down vs 1_WT_Plate#1	-2.64925	1.11413	-0.624829	5	2	4.7198	4.72715	0.98442	0.994919	-1.00511	2_KO_Hyb down vs 2_WT_Hyb	-1.90252	1.88324	-0.0073497	1	2	5.47772	5.0888	0.518122	1.30941	1.30941	2_KO_B6_1Way up vs 2_WT_B6_Plate#2	-28.6895	49.19	0.388921	Hnmt
[K].lDQWGQAEVLNFLLR.[Y]	3796	N-Term(TMT6plex)	NP_001157024.1	Ap4b1	3	3	2.52893	3.15765	0.631704	0.646747	-1.5462	1_KO_1-Way down vs 1_WT_Plate#1	-15.9754	6.68221	-0.628727	3	3	4.17073	3.15765	0.276136	2.01821	2.01821	1_Dhep_1Way up vs 1_WT_Plate#1	-2.32798	9.48223	1.01307	---	---	---	---	---	---	---	No change between 2_KO_Hyb and 2_WT_Hyb	---	---	---	---	---	---	---	---	---	---	No change between 2_KO_B6_1Way and 2_WT_B6_Plate#2	---	---	---	Ap4b1
[R].aSDDLGEPDVFATAPFR.[S]	3800	N-Term(TMT6plex)	XP_006506900.1	Gm38495	3	3	5.22385	3.75275	0.00939099	2.77233	2.77233	1_KO_1-Way up vs 1_WT_Plate#1	1.51558	5.07122	1.4711	3	3	4.14065	3.75275	0.399259	1.30848	1.30848	1_Dhep_1Way up vs 1_WT_Plate#1	-1.68724	2.88876	0.387895	5	2	2.67194	2.81537	0.417915	0.905367	-1.10453	2_KO_Hyb down vs 2_WT_Hyb	-1.47551	1.20946	-0.143426	1	2	3.22077	2.74023	0.425812	1.39526	1.39526	2_KO_B6_1Way up vs 2_WT_B6_Plate#2	-20.3298	39.5771	0.480536	Gm38495
[K].qDNcVHDLQAHNk.[E]	3801	N-Term(TMT6plex); C4(Carbamidomethyl); K13(TMT6plex)	XP_006535642.1	Tbl1xr1	3	3	4.57688	3.37731	0.00139027	2.29672	2.29672	1_KO_1-Way up vs 1_WT_Plate#1	1.71459	3.07649	1.19957	3	3	3.7814	3.37731	0.138397	1.32326	1.32326	1_Dhep_1Way up vs 1_WT_Plate#1	-1.15125	2.01584	0.404094	5	2	4.27659	4.32239	0.630005	0.968754	-1.03225	2_KO_Hyb down vs 2_WT_Hyb	-1.21035	1.13589	-0.0457977	1	2	4.54096	4.54827	0.979231	0.994946	-1.00508	2_KO_B6_1Way down vs 2_WT_B6_Plate#2	-7.22656	7.1537	-0.00730991	Tbl1xr1
[K].dNQELFEQGLSFSHR.[C]	3804	N-Term(TMT6plex)	NP_001074679.1	Mrpl44	3	3	4.97593	5.02242	0.780828	0.968293	-1.03275	1_KO_1-Way down vs 1_WT_Plate#1	-1.3949	1.30785	-0.0464844	3	3	5.40507	5.02242	0.0274636	1.30374	1.30374	1_Dhep_1Way up vs 1_WT_Plate#1	1.04935	1.6198	0.382657	5	2	5.06499	4.92571	0.328962	1.10135	1.10135	2_KO_Hyb up vs 2_WT_Hyb	-1.14223	1.3855	0.139278	1	2	4.82089	4.86755	0.938238	0.96817	-1.03288	2_KO_B6_1Way down vs 2_WT_B6_Plate#2	-70.5058	66.0888	-0.046668	Mrpl44
[R].lcEVVDHVFPLLk.[R]	3805	N-Term(TMT6plex); C2(Carbamidomethyl); K13(TMT6plex)	XP_006515038.1	Lpin1	3	3	4.06613	5.09475	0.146083	0.490177	-2.04008	1_KO_1-Way down vs 1_WT_Plate#1	-6.12385	1.4714	-1.02862	3	3	4.33904	5.09475	0.25314	0.592253	-1.68847	1_Dhep_1Way down vs 1_WT_Plate#1	-5.0238	1.76217	-0.755715	5	2	3.82345	3.67687	0.692726	1.10694	1.10694	2_KO_Hyb up vs 2_WT_Hyb	-1.68536	2.06511	0.146579	1	2	4.22402	4.46946	0.855647	0.843555	-1.18546	2_KO_B6_1Way down vs 2_WT_B6_Plate#2	-13900.5	9891.42	-0.245446	Lpin1
[K].iVGGLIELVDQLAk.[E]	3809	N-Term(TMT6plex); K14(TMT6plex)	NP_061342.1	Ift20	3	3	2.76679	2.26254	0.389568	1.41838	1.41838	1_KO_1-Way up vs 1_WT_Plate#1	-1.92895	3.88068	0.504246	2	3	1.52734	2.26254	0.22217	0.600733	-1.66463	1_Dhep_1Way down vs 1_WT_Plate#1	-4.78562	1.72703	-0.735205	---	---	---	---	---	---	---	---	---	---	---	---	---	---	---	---	---	---	---	---	---	---	Ift20
[K].lLLWAQNELDQk.[K]	3820	N-Term(TMT6plex); K12(TMT6plex)	NP_001276581.1	Gid8	3	3	3.14491	3.6769	0.0703432	0.691599	-1.44592	1_KO_1-Way down vs 1_WT_Plate#1	-2.19548	1.05012	-0.531992	3	3	3.17767	3.6769	0.237387	0.70748	-1.41347	1_Dhep_1Way down vs 1_WT_Plate#1	-2.82397	1.41348	-0.499239	5	2	4.35652	4.29241	0.764524	1.04544	1.04544	2_KO_Hyb up vs 2_WT_Hyb	-1.37251	1.50007	0.0641056	1	2	4.40372	4.0972	0.143852	1.23672	1.23672	2_KO_B6_1Way up vs 2_WT_B6_Plate#2	-1.50401	2.30034	0.306515	Gid8
[R].sITTIIDTFHQYSR.[K]	3825	N-Term(TMT6plex)	NP_001268781.1	S100a9	3	3	5.85252	4.51984	0.0160528	2.51869	2.51869	1_KO_1-Way up vs 1_WT_Plate#1	1.32775	4.77786	1.33268	3	3	4.92427	4.51984	0.222391	1.32357	1.32357	1_Dhep_1Way up vs 1_WT_Plate#1	-1.2955	2.26949	0.40443	5	2	5.06476	4.51912	0.197712	1.45966	1.45966	2_KO_Hyb up vs 2_WT_Hyb	-1.31857	2.80934	0.545631	1	2	4.48676	3.29009	0.207063	2.2921	2.2921	2_KO_B6_1Way up vs 2_WT_B6_Plate#2	-15.2526	80.133	1.19667	S100a9
[K].iQEHSDQVPVGNIPR.[S]	3831	N-Term(TMT6plex)	NP_032594.1	Mcm7	3	3	5.01448	3.57034	0.000864	2.721	2.721	1_KO_1-Way up vs 1_WT_Plate#1	1.9943	3.71251	1.44414	3	3	3.11683	3.57034	0.027922	0.73026	-1.36938	1_Dhep_1Way down vs 1_WT_Plate#1	-1.77355	-1.05731	-0.453518	5	2	4.70297	3.17042	0.00254408	2.89297	2.89297	2_KO_Hyb up vs 2_WT_Hyb	1.77373	4.71845	1.53255	1	2	5.24087	3.69071	0.137326	2.92849	2.92849	2_KO_B6_1Way up vs 2_WT_B6_Plate#2	-6.80108	58.3263	1.55016	Mcm7
[K].sVFFGPDFITVTk.[E]	3832	N-Term(TMT6plex); K13(TMT6plex)	XP_011239718.1	Nfu1	3	3	4.41927	4.15944	0.562059	1.19734	1.19734	1_KO_1-Way up vs 1_WT_Plate#1	-1.84384	2.64338	0.259833	3	3	4.86941	4.15944	0.167497	1.63577	1.63577	1_Dhep_1Way up vs 1_WT_Plate#1	-1.37619	3.68231	0.709968	5	2	5.20892	5.18814	0.743953	1.01451	1.01451	2_KO_Hyb up vs 2_WT_Hyb	-1.09727	1.12933	0.0207762	1	2	4.8798	4.99764	0.22372	0.921566	-1.08511	2_KO_B6_1Way down vs 2_WT_B6_Plate#2	-1.58756	1.34829	-0.117841	Nfu1
[K].qQELLSAHTDFcSR.[E]	3833	N-Term(TMT6plex); C12(Carbamidomethyl)	NP_898972.1	Zfp598	3	3	4.01649	4.39819	0.0284763	0.767534	-1.30287	1_KO_1-Way down vs 1_WT_Plate#1	-1.62193	-1.04658	-0.381697	3	3	4.03516	4.39819	0.106547	0.777529	-1.28613	1_Dhep_1Way down vs 1_WT_Plate#1	-1.8008	1.08867	-0.363032	5	2	3.19571	4.14524	0.0439125	0.517801	-1.93124	2_KO_Hyb down vs 2_WT_Hyb	-3.63232	-1.02681	-0.94953	1	2	3.3306	4.02993	0.22402	0.615858	-1.62375	2_KO_B6_1Way down vs 2_WT_B6_Plate#2	-15.5836	5.91055	-0.699331	Zfp598
[R].eWVTQASGVWFAk.[K]	3852	N-Term(TMT6plex); K13(TMT6plex)	NP_079626.2	Cpa1	3	3	3.53353	3.83254	0.177486	0.812812	-1.2303	1_KO_1-Way down vs 1_WT_Plate#1	-1.74945	1.1558	-0.299007	3	3	4.56142	3.83254	0.319714	1.65735	1.65735	1_Dhep_1Way up vs 1_WT_Plate#1	-2.07606	5.70253	0.728876	5	2	2.69832	4.53858	0.277664	0.279271	-3.58076	2_KO_Hyb down vs 2_WT_Hyb	-52.8961	4.12547	-1.84026	1	2	1.3807	2.18164	0.462544	0.573975	-1.74224	2_KO_B6_1Way down vs 2_WT_B6_Plate#2	-920.076	303.117	-0.80094	Cpa1
[K].aAAGELQEDSGLHVLAR.[L]	3853	N-Term(TMT6plex)	NP_080270.2	Efhd2	3	3	5.98945	5.52777	0.433073	1.37714	1.37714	1_KO_1-Way up vs 1_WT_Plate#1	-2.01469	3.82089	0.461676	3	3	6.03896	5.52777	0.401573	1.42522	1.42522	1_Dhep_1Way up vs 1_WT_Plate#1	-2.00373	4.07008	0.511184	5	2	4.77928	5.09288	0.291488	0.80463	-1.24281	2_KO_Hyb down vs 2_WT_Hyb	-1.99644	1.29255	-0.313603	1	2	5.1217	4.63703	0.306509	1.39926	1.39926	2_KO_B6_1Way up vs 2_WT_B6_Plate#2	-6.64778	13.016	0.484668	Efhd2
[K].ecDGIVPVPLEEk.[L]	3855	N-Term(TMT6plex); C2(Carbamidomethyl); K13(TMT6plex)	NP_536704.1	Mrps6	3	3	5.55178	5.40421	0.12304	1.1077	1.1077	1_KO_1-Way up vs 1_WT_Plate#1	-1.04435	1.28143	0.147573	3	3	5.81917	5.40421	0.00136498	1.33326	1.33326	1_Dhep_1Way up vs 1_WT_Plate#1	1.20563	1.47441	0.414963	5	2	4.52619	4.43081	0.656937	1.06835	1.06835	2_KO_Hyb up vs 2_WT_Hyb	-1.34193	1.53165	0.0953858	1	2	4.13827	4.57412	0.218298	0.739256	-1.35271	2_KO_B6_1Way down vs 2_WT_B6_Plate#2	-5.32567	2.91048	-0.435854	Mrps6
[K].lLDLVQQScNYk.[Q]	3860	N-Term(TMT6plex); C9(Carbamidomethyl); K12(TMT6plex)	XP_003689233.1	LOC100862468	3	3	4.66015	4.47255	0.242164	1.13887	1.13887	1_KO_1-Way up vs 1_WT_Plate#1	-1.14252	1.48188	0.187603	3	3	4.83409	4.47255	0.147621	1.2848	1.2848	1_Dhep_1Way up vs 1_WT_Plate#1	-1.14762	1.89437	0.361538	5	2	3.94595	3.02202	0.11462	1.89728	1.89728	2_KO_Hyb up vs 2_WT_Hyb	-1.24884	4.49538	0.92393	1	2	3.70235	3.32596	0.477771	1.29809	1.29809	2_KO_B6_1Way up vs 2_WT_B6_Plate#2	-16.9501	28.5613	0.376386	LOC100862468
[K].qcFHEEVEQGVk.[F]	3868	N-Term(TMT6plex); C2(Carbamidomethyl); K12(TMT6plex)	NP_079636.2	Tmed3	3	3	3.64731	3.21153	0.0992893	1.35265	1.35265	1_KO_1-Way up vs 1_WT_Plate#1	-1.09436	2.00229	0.435784	3	3	3.66006	3.21153	0.0749742	1.36465	1.36465	1_Dhep_1Way up vs 1_WT_Plate#1	-1.05118	1.95758	0.448532	5	2	4.92199	4.32763	0.120045	1.5098	1.5098	2_KO_Hyb up vs 2_WT_Hyb	-1.16605	2.65802	0.594361	1	2	4.67078	4.09101	0.197364	1.49461	1.49461	2_KO_B6_1Way up vs 2_WT_B6_Plate#2	-3.43458	7.67239	0.579771	Tmed3
[R].dTEWFVATVLQAVSR.[D]	3872	N-Term(TMT6plex)	XP_006504741.1	Brat1	3	3	2.42543	2.59035	0.741024	0.891978	-1.1211	1_KO_1-Way down vs 1_WT_Plate#1	-2.74615	2.18491	-0.16492	3	3	1.98111	2.59035	0.0255933	0.655541	-1.52546	1_Dhep_1Way down vs 1_WT_Plate#1	-2.13876	-1.08803	-0.609242	5	2	2.5478	2.39061	0.326029	1.11512	1.11512	2_KO_Hyb up vs 2_WT_Hyb	-1.15992	1.44234	0.157193	1	2	2.63499	2.26999	0.52846	1.28788	1.28788	2_KO_B6_1Way up vs 2_WT_B6_Plate#2	-26.1218	43.3268	0.365003	Brat1
[K].lTSSGcIDDATR.[G]	3878	N-Term(TMT6plex); C6(Carbamidomethyl)	XP_006529552.1	Ppip5k2	3	3	3.84032	3.1707	0.157067	1.59065	1.59065	1_KO_1-Way up vs 1_WT_Plate#1	-1.31917	3.33773	0.669618	3	3	2.31193	3.1707	0.202816	0.551424	-1.81349	1_Dhep_1Way down vs 1_WT_Plate#1	-5.37397	1.63405	-0.858767	5	2	2.74302	3.97498	0.0533296	0.425739	-2.34886	2_KO_Hyb down vs 2_WT_Hyb	-5.61715	1.01813	-1.23196	1	2	2.80674	3.19579	0.327594	0.763633	-1.30953	2_KO_B6_1Way down vs 2_WT_B6_Plate#2	-9.08801	5.29955	-0.389048	Ppip5k2
[R].gASYQPPASEQR.[V]	3886	N-Term(TMT6plex)	NP_033820.2	Cd5l	3	3	4.89264	4.28965	0.0458372	1.51886	1.51886	1_KO_1-Way up vs 1_WT_Plate#1	1.01257	2.27831	0.602993	3	3	4.98957	4.28965	0.177133	1.62442	1.62442	1_Dhep_1Way up vs 1_WT_Plate#1	-1.40225	3.70016	0.699921	5	2	4.52725	3.86261	0.151365	1.58517	1.58517	2_KO_Hyb up vs 2_WT_Hyb	-1.27008	3.1914	0.664636	1	2	3.68382	3.77517	0.761885	0.938645	-1.06537	2_KO_B6_1Way down vs 2_WT_B6_Plate#2	-8.27347	7.28937	-0.091349	Cd5l
[R].qQIGAQEGGPFR.[A]	3887	N-Term(TMT6plex)	NP_083547.1	Mrpl32	3	3	3.51298	3.25029	0.644454	1.19972	1.19972	1_KO_1-Way up vs 1_WT_Plate#1	-2.29919	3.30927	0.262695	3	3	3.98209	3.25029	0.203964	1.66072	1.66072	1_Dhep_1Way up vs 1_WT_Plate#1	-1.52407	4.20334	0.731805	5	2	2.27423	2.33251	0.793754	0.960409	-1.04122	2_KO_Hyb down vs 2_WT_Hyb	-1.5173	1.39954	-0.058279	1	2	2.43139	2.52288	0.436457	0.938558	-1.06546	2_KO_B6_1Way down vs 2_WT_B6_Plate#2	-2.05943	1.81413	-0.0914816	Mrpl32
[K].aPTVGFEADVGSR.[T]	3889	N-Term(TMT6plex)	XP_006520728.1	St3gal1	3	3	4.05008	4.24599	0.186245	0.873025	-1.14544	1_KO_1-Way down vs 1_WT_Plate#1	-1.45117	1.10604	-0.195905	3	3	4.65496	4.24599	0.000896937	1.32774	1.32774	1_Dhep_1Way up vs 1_WT_Plate#1	1.21485	1.45111	0.408969	5	2	4.12418	4.30072	0.355612	0.884827	-1.13016	2_KO_Hyb down vs 2_WT_Hyb	-1.53958	1.20537	-0.176533	1	2	4.33972	4.29024	0.490346	1.03489	1.03489	2_KO_B6_1Way up vs 2_WT_B6_Plate#2	-1.47472	1.57943	0.0494805	St3gal1
[K].vNSDEVGGEALGR.[L]	3897	N-Term(TMT6plex)	NP_001265090.1	Hbb-b1	3	3	4.10893	4.26093	0.553722	0.899999	-1.11111	1_KO_1-Way down vs 1_WT_Plate#1	-1.74804	1.41591	-0.152005	3	3	5.62974	4.26093	0.0860335	2.58256	2.58256	1_Dhep_1Way up vs 1_WT_Plate#1	-1.23779	8.25558	1.3688	5	2	2.9512	3.45628	0.369885	0.704618	-1.41921	2_KO_Hyb down vs 2_WT_Hyb	-3.53892	1.75703	-0.505087	1	2	2.67945	3.56251	0.257039	0.542214	-1.84429	2_KO_B6_1Way down vs 2_WT_B6_Plate#2	-51.1529	15.0387	-0.883067	Hbb-b1
[R].aLQYEYASk.[G]	3899	N-Term(TMT6plex); K9(TMT6plex)	XP_006531456.1	Hsdl1	3	3	3.48063	3.3876	0.697538	1.06661	1.06661	1_KO_1-Way up vs 1_WT_Plate#1	-1.43915	1.63727	0.0930373	3	3	3.86285	3.3876	0.0281162	1.39016	1.39016	1_Dhep_1Way up vs 1_WT_Plate#1	1.0595	1.82402	0.475253	5	2	4.45618	3.86347	0.0226018	1.50808	1.50808	2_KO_Hyb up vs 2_WT_Hyb	1.09009	2.08635	0.592716	1	2	3.72973	3.5425	0.109456	1.13858	1.13858	2_KO_B6_1Way up vs 2_WT_B6_Plate#2	-1.16949	1.51609	0.187236	Hsdl1
[K].eYGVIFAnGER.[W]	3906	N-Term(TMT6plex); N8(Deamidated)	NP_034129.1	Cyp2b10	3	3	4.57336	4.7945	0.654718	0.857888	-1.16565	1_KO_1-Way down vs 1_WT_Plate#1	-2.81639	2.07278	-0.221139	3	3	5.21164	4.7945	0.47873	1.33528	1.33528	1_Dhep_1Way up vs 1_WT_Plate#1	-2.09484	3.73503	0.417141	5	2	4.06695	4.53131	0.53296	0.724793	-1.3797	2_KO_Hyb down vs 2_WT_Hyb	-4.74964	2.4951	-0.46436	1	2	4.69438	5.08326	0.551991	0.763724	-1.30937	2_KO_B6_1Way down vs 2_WT_B6_Plate#2	-74.0795	43.2086	-0.388878	Cyp2b10
[R].aTNDSVVADk.[S]	3909	N-Term(TMT6plex); K10(TMT6plex)	NP_038668.2	Psmb10	3	3	5.42358	4.65876	0.00245337	1.69916	1.69916	1_KO_1-Way up vs 1_WT_Plate#1	1.36812	2.11031	0.764825	3	3	5.13618	4.65876	0.00764117	1.39226	1.39226	1_Dhep_1Way up vs 1_WT_Plate#1	1.15734	1.67485	0.477426	5	2	5.30357	4.22216	0.074374	2.1161	2.1161	2_KO_Hyb up vs 2_WT_Hyb	-1.11315	4.98457	1.08141	1	2	5.38457	4.50569	0.33806	1.83895	1.83895	2_KO_B6_1Way up vs 2_WT_B6_Plate#2	-51.2528	173.323	0.87888	Psmb10
[K].vSDVVDGNIQGR.[V]	3911	N-Term(TMT6plex)	NP_081236.1	Gsdmd	3	3	6.02205	5.61177	0.023892	1.32894	1.32894	1_KO_1-Way up vs 1_WT_Plate#1	1.06364	1.66042	0.410278	3	3	5.26318	5.61177	0.0138063	0.78535	-1.27332	1_Dhep_1Way down vs 1_WT_Plate#1	-1.49441	-1.08493	-0.348592	5	2	4.50175	4.3686	0.790089	1.09668	1.09668	2_KO_Hyb up vs 2_WT_Hyb	-2.12229	2.55251	0.133149	1	2	5.1339	4.46664	0.193251	1.58805	1.58805	2_KO_B6_1Way up vs 2_WT_B6_Plate#2	-3.96817	10.0074	0.667257	Gsdmd
[R].yNGEVGDIVVGR.[I]	3916	N-Term(TMT6plex)	NP_659135.1	Exosc2	3	3	4.40492	3.82241	0.127918	1.49746	1.49746	1_KO_1-Way up vs 1_WT_Plate#1	-1.19895	2.6885	0.582513	3	3	4.21287	3.82241	0.0434513	1.31081	1.31081	1_Dhep_1Way up vs 1_WT_Plate#1	1.01297	1.69624	0.390464	5	2	3.98653	3.5603	0.109657	1.34372	1.34372	2_KO_Hyb up vs 2_WT_Hyb	-1.10014	1.98641	0.426237	1	2	4.31602	3.99204	0.0683206	1.25178	1.25178	2_KO_B6_1Way up vs 2_WT_B6_Plate#2	-1.08636	1.70226	0.323976	Exosc2
[R].nDGTETVcTER.[D]	3920	N-Term(TMT6plex); C8(Carbamidomethyl)	NP_001277413.1	Gtf3c5	3	3	3.32677	2.72267	0.029108	1.52003	1.52003	1_KO_1-Way up vs 1_WT_Plate#1	1.07208	2.15515	0.604096	3	3	3.19823	2.72267	0.137794	1.39046	1.39046	1_Dhep_1Way up vs 1_WT_Plate#1	-1.1791	2.27964	0.475562	5	2	2.90007	2.02687	0.0068141	1.83172	1.83172	2_KO_Hyb up vs 2_WT_Hyb	1.28945	2.60202	0.873196	1	2	2.96495	2.63238	0.612501	1.25925	1.25925	2_KO_B6_1Way up vs 2_WT_B6_Plate#2	-53.0913	84.1875	0.332565	Gtf3c5
[R].eFFNAIIAGk.[D]	3935	N-Term(TMT6plex); K10(TMT6plex)	XP_006497187.1	Prox1	3	3	3.92577	3.60124	0.420936	1.25226	1.25226	1_KO_1-Way up vs 1_WT_Plate#1	-1.60346	2.51449	0.324537	3	3	4.12973	3.60124	0.190412	1.44242	1.44242	1_Dhep_1Way up vs 1_WT_Plate#1	-1.32247	2.75148	0.528487	---	---	---	---	---	---	---	---	---	---	---	---	---	---	---	---	---	---	---	---	---	---	Prox1
[K].sFVEQQDNSIR.[E]	3952	N-Term(TMT6plex)	NP_038941.1	Angptl3	3	3	3.86802	4.57997	0.067182	0.610492	-1.63802	1_KO_1-Way down vs 1_WT_Plate#1	-2.83722	1.05743	-0.711956	3	3	4.18002	4.57997	0.0126989	0.757881	-1.31947	1_Dhep_1Way down vs 1_WT_Plate#1	-1.57847	-1.10297	-0.399957	5	2	3.82085	4.63097	0.0102936	0.570335	-1.75336	2_KO_Hyb down vs 2_WT_Hyb	-2.51465	-1.22254	-0.810119	1	2	3.13393	4.5399	0.0966915	0.377365	-2.64995	2_KO_B6_1Way down vs 2_WT_B6_Plate#2	-17.6345	2.51124	-1.40597	Angptl3
[K].kPAAAAVTk.[K]	3953	N-Term(TMT6plex); K1(TMT6plex); K9(TMT6plex)	NP_056601.1	H1f2	3	3	7.0621	5.81329	0.0604572	2.37646	2.37646	1_KO_1-Way up vs 1_WT_Plate#1	-1.06294	6.00304	1.24881	3	3	6.36	5.81329	0.354057	1.46075	1.46075	1_Dhep_1Way up vs 1_WT_Plate#1	-1.86944	3.98902	0.546714	5	2	6.27342	4.7709	0.00319817	2.83337	2.83337	2_KO_Hyb up vs 2_WT_Hyb	1.70936	4.69649	1.50252	1	2	6.251	5.03601	0.434759	2.32138	2.32138	2_KO_B6_1Way up vs 2_WT_B6_Plate#2	-2598.86	14004.7	1.21498	H1f2
[R].tQLEENISQLR.[H]	3956	N-Term(TMT6plex)	NP_001186266.1	Apoo	3	3	5.08955	5.75122	0.0302062	0.632142	-1.58192	1_KO_1-Way down vs 1_WT_Plate#1	-2.32949	-1.07426	-0.661678	3	3	6.11943	5.75122	0.0835819	1.29075	1.29075	1_Dhep_1Way up vs 1_WT_Plate#1	-1.05529	1.75813	0.368205	5	2	4.45154	4.93386	0.0931711	0.715825	-1.39699	2_KO_Hyb down vs 2_WT_Hyb	-2.11567	1.08408	-0.482321	1	2	4.23106	4.98571	0.0244863	0.592688	-1.68723	2_KO_B6_1Way down vs 2_WT_B6_Plate#2	-2.17898	-1.30646	-0.754655	Apoo
[R].dLLILQQLLTR.[L]	3963	N-Term(TMT6plex)	XP_006500031.1	Nup160	3	3	3.03756	2.75293	0.164613	1.2181	1.2181	1_KO_1-Way up vs 1_WT_Plate#1	-1.13335	1.68163	0.284632	3	3	3.26748	2.75293	0.100278	1.42855	1.42855	1_Dhep_1Way up vs 1_WT_Plate#1	-1.11447	2.27435	0.514549	5	2	2.6824	2.2365	0.344561	1.36216	1.36216	2_KO_Hyb up vs 2_WT_Hyb	-1.57204	2.91687	0.445893	1	2	1.70711	2.12031	0.69934	0.750953	-1.33164	2_KO_B6_1Way down vs 2_WT_B6_Plate#2	-1653.23	932.309	-0.413205	Nup160
[R].tSGGAGGLGSLR.[S]	3965	N-Term(TMT6plex)	NP_034173.1	Des	3	3	4.52186	3.9717	0.230941	1.46425	1.46425	1_KO_1-Way up vs 1_WT_Plate#1	-1.44595	3.10016	0.550162	3	3	4.69004	3.9717	0.00853893	1.64529	1.64529	1_Dhep_1Way up vs 1_WT_Plate#1	1.23485	2.19214	0.718339	5	2	4.17428	3.64862	0.134736	1.43959	1.43959	2_KO_Hyb up vs 2_WT_Hyb	-1.17474	2.43456	0.525659	1	2	4.15981	3.91667	0.545044	1.18356	1.18356	2_KO_B6_1Way up vs 2_WT_B6_Plate#2	-9.96959	13.9657	0.243138	Des
[K].gGASDALLYR.[A]	3969	N-Term(TMT6plex)	NP_034075.2	Cox7a2	3	3	5.90563	6.30243	0.215346	0.759542	-1.31658	1_KO_1-Way down vs 1_WT_Plate#1	-2.21288	1.27662	-0.396798	3	3	6.72468	6.30243	0.192711	1.34002	1.34002	1_Dhep_1Way up vs 1_WT_Plate#1	-1.25442	2.25249	0.422251	5	2	5.91437	6.4247	0.0317279	0.702062	-1.42438	2_KO_Hyb down vs 2_WT_Hyb	-1.93774	-1.04701	-0.51033	1	2	6.18477	6.44131	0.430135	0.837092	-1.19461	2_KO_B6_1Way down vs 2_WT_B6_Plate#2	-7.30643	5.11978	-0.256542	Cox7a2
[R].gPGVGSGFSGER.[G]	3971	N-Term(TMT6plex)	NP_067530.2	Hgh1	3	3	4.2272	4.44794	0.310369	0.858121	-1.16534	1_KO_1-Way down vs 1_WT_Plate#1	-1.68045	1.23744	-0.220747	3	3	4.03459	4.44794	0.0276845	0.750874	-1.33178	1_Dhep_1Way down vs 1_WT_Plate#1	-1.68472	-1.05278	-0.413357	5	2	2.93222	3.28959	0.272059	0.780587	-1.28109	2_KO_Hyb down vs 2_WT_Hyb	-2.1463	1.30777	-0.357368	1	2	2.51667	2.82397	0.215543	0.808151	-1.23739	2_KO_B6_1Way down vs 2_WT_B6_Plate#2	-3.20931	2.09603	-0.307303	Hgh1
[R].eQNEASPTPR.[C]	3978	N-Term(TMT6plex)	NP_075965.2	Tinagl1	3	3	3.48879	3.81524	0.399817	0.797496	-1.25392	1_KO_1-Way down vs 1_WT_Plate#1	-2.44405	1.55442	-0.32645	3	3	4.16098	3.81524	0.341697	1.2708	1.2708	1_Dhep_1Way up vs 1_WT_Plate#1	-1.45873	2.35574	0.345736	5	2	2.79621	3.54386	0.256143	0.595573	-1.67905	2_KO_Hyb down vs 2_WT_Hyb	-4.74717	1.68385	-0.747649	1	2	3.13476	3.52952	0.512725	0.760616	-1.31472	2_KO_B6_1Way down vs 2_WT_B6_Plate#2	-49.0201	28.3599	-0.39476	Tinagl1
[K].nSQGEEVAQR.[S]	3979	N-Term(TMT6plex)	NP_034851.2	Lmnb1	3	3	2.70359	2.25558	0.163627	1.36415	1.36415	1_KO_1-Way up vs 1_WT_Plate#1	-1.21592	2.26273	0.448007	3	3	2.91473	2.25558	0.0725352	1.57915	1.57915	1_Dhep_1Way up vs 1_WT_Plate#1	-1.06894	2.66562	0.659145	5	2	3.45296	2.4728	0.116599	1.97269	1.97269	2_KO_Hyb up vs 2_WT_Hyb	-1.27402	4.95783	0.980162	1	2	2.66475	2.2711	0.316824	1.31371	1.31371	2_KO_B6_1Way up vs 2_WT_B6_Plate#2	-5.00615	8.63981	0.39365	Lmnb1
[R].aATENIPVVR.[R]	3981	N-Term(TMT6plex)	NP_666103.1	Cdc73	3	3	4.10557	3.33328	0.0383756	1.70797	1.70797	1_KO_1-Way up vs 1_WT_Plate#1	1.04762	2.78456	0.772283	3	3	3.98107	3.33328	0.0658084	1.56676	1.56676	1_Dhep_1Way up vs 1_WT_Plate#1	-1.04808	2.57277	0.647784	5	2	4.40043	3.40886	0.00804741	1.98835	1.98835	2_KO_Hyb up vs 2_WT_Hyb	1.31279	3.01154	0.99157	1	2	4.72699	3.49377	0.429199	2.35091	2.35091	2_KO_B6_1Way up vs 2_WT_B6_Plate#2	-2500.72	13820.9	1.23322	Cdc73
[M].gTATGAGYFQR.[G]	3986	N-Term(TMT6plex)	NP_080955.1	Tmem254a	3	3	6.06606	7.21235	0.000915519	0.451785	-2.21344	1_KO_1-Way down vs 1_WT_Plate#1	-2.84318	-1.72319	-1.14629	3	3	6.76105	7.21235	0.0860507	0.731381	-1.36728	1_Dhep_1Way down vs 1_WT_Plate#1	-2.00573	1.0729	-0.451304	5	2	4.03713	4.2619	0.597489	0.855733	-1.16859	2_KO_Hyb down vs 2_WT_Hyb	-2.37889	1.74201	-0.224767	1	2	5.7623	6.51626	0.0541963	0.592972	-1.68642	2_KO_B6_1Way down vs 2_WT_B6_Plate#2	-2.97213	1.04505	-0.753964	Tmem254a
[R].fLQLSSELcLIEGTIDGLEPGLHGLHVHQYGDLTR.[D]	3988	N-Term(TMT6plex); C9(Carbamidomethyl)	NP_058588.1	Ccs	3	3	5.3447	5.94029	0.0122039	0.661773	-1.51109	1_KO_1-Way down vs 1_WT_Plate#1	-1.96723	-1.16072	-0.595591	3	3	5.44618	5.94029	0.00845114	0.709998	-1.40846	1_Dhep_1Way down vs 1_WT_Plate#1	-1.71481	-1.15683	-0.494114	5	2	5.18856	5.54406	0.0973443	0.781601	-1.27943	2_KO_Hyb down vs 2_WT_Hyb	-1.7463	1.06681	-0.355496	1	2	5.39776	5.55554	0.207329	0.896408	-1.11556	2_KO_B6_1Way down vs 2_WT_B6_Plate#2	-1.78354	1.43316	-0.157772	Ccs
[K].vNEcTEILSSPGcQIFNAVPILIDYcPGSHNk.[L]	3991	N-Term(TMT6plex); C4(Carbamidomethyl); C13(Carbamidomethyl); C26(Carbamidomethyl); K32(TMT6plex)	NP_034134.2	Cyp2c40	3	3	3.13892	3.96008	0.329836	0.565984	-1.76684	1_KO_1-Way down vs 1_WT_Plate#1	-7.35171	2.35503	-0.821168	3	3	5.02435	3.96008	0.354515	2.0911	2.0911	1_Dhep_1Way up vs 1_WT_Plate#1	-3.38717	14.8111	1.06426	5	2	3.93909	4.74375	0.394354	0.572499	-1.74673	2_KO_Hyb down vs 2_WT_Hyb	-8.14102	2.66826	-0.804656	1	2	5.28224	5.17495	0.966473	1.0772	1.0772	2_KO_B6_1Way up vs 2_WT_B6_Plate#2	-56609400	65687800	0.107291	Cyp2c40
[K].cSQISLSQSAR.[A]	4008	N-Term(TMT6plex); C1(Carbamidomethyl)	NP_775482.1	Prune1	3	3	4.38868	3.90013	0.116468	1.40303	1.40303	1_KO_1-Way up vs 1_WT_Plate#1	-1.14121	2.24648	0.48855	3	3	3.35102	3.90013	0.0367629	0.683442	-1.46318	1_Dhep_1Way down vs 1_WT_Plate#1	-2.061	-1.03877	-0.54911	5	2	3.64458	3.17721	0.112506	1.38259	1.38259	2_KO_Hyb up vs 2_WT_Hyb	-1.11529	2.13193	0.467373	1	2	3.84588	3.65926	0.590426	1.1381	1.1381	2_KO_B6_1Way up vs 2_WT_B6_Plate#2	-7.86825	10.1915	0.186625	Prune1
[K].qLQELVSEER.[Q]	4016	N-Term(TMT6plex)	XP_017171428.1	Mtrf1	3	2	1.67134	2.04773	0.191382	0.770364	-1.29809	1_KO_1-Way down vs 1_WT_Plate#1	-2.1273	1.26247	-0.376388	2	2	1.70124	2.04773	0.288592	0.786495	-1.27146	1_Dhep_1Way down vs 1_WT_Plate#1	-2.61694	1.61877	-0.346491	5	2	2.48636	2.61327	0.750741	0.915786	-1.09196	2_KO_Hyb down vs 2_WT_Hyb	-2.14182	1.79627	-0.126918	1	2	2.43811	2.56106	0.839556	0.918305	-1.08896	2_KO_B6_1Way down vs 2_WT_B6_Plate#2	-73.0126	61.5705	-0.122954	Mtrf1
[R].lNQEVAVcAR.[Q]	4024	N-Term(TMT6plex); C8(Carbamidomethyl)	NP_001156928.1	Cox18	3	3	2.85929	2.99839	0.242968	0.908081	-1.10122	1_KO_1-Way down vs 1_WT_Plate#1	-1.33915	1.10428	-0.139107	3	3	3.46433	2.99839	0.110599	1.38122	1.38122	1_Dhep_1Way up vs 1_WT_Plate#1	-1.123	2.14241	0.46594	5	2	3.80494	3.96938	0.779731	0.892275	-1.12073	2_KO_Hyb down vs 2_WT_Hyb	-3.02416	2.4077	-0.16444	1	2	3.38093	3.53344	0.833821	0.899685	-1.1115	2_KO_B6_1Way down vs 2_WT_B6_Plate#2	-169.684	137.348	-0.152508	Cox18
[K].eAAGAASSGGk.[K]	4026	N-Term(TMT6plex); K11(TMT6plex)	NP_001277994.1	Foxa2	3	3	3.17309	2.69714	0.350307	1.39083	1.39083	1_KO_1-Way up vs 1_WT_Plate#1	-1.71093	3.30966	0.47595	3	3	3.59335	2.69714	0.131575	1.86117	1.86117	1_Dhep_1Way up vs 1_WT_Plate#1	-1.3375	4.63302	0.896209	5	2	5.10785	5.22232	0.524178	0.923725	-1.08257	2_KO_Hyb down vs 2_WT_Hyb	-1.45843	1.24443	-0.114464	1	2	5.3317	5.33338	0.995443	0.998834	-1.00117	2_KO_B6_1Way down vs 2_WT_B6_Plate#2	-7.94496	7.92644	-0.00168341	Foxa2
[R].dSGEGDTTSLR.[L]	4027	N-Term(TMT6plex)	XP_006509052.1	Ank1	3	3	2.41004	3.6094	0.0478532	0.435468	-2.29638	1_KO_1-Way down vs 1_WT_Plate#1	-5.20685	-1.01277	-1.19936	3	3	4.25247	3.6094	0.377025	1.56166	1.56166	1_Dhep_1Way up vs 1_WT_Plate#1	-2.2275	5.43236	0.643076	5	2	3.17929	3.34633	0.784273	0.890669	-1.12275	2_KO_Hyb down vs 2_WT_Hyb	-3.14589	2.49561	-0.167039	1	2	2.81098	3.20911	0.740439	0.758845	-1.31779	2_KO_B6_1Way down vs 2_WT_B6_Plate#2	-4420.85	2545.73	-0.398123	Ank1
[K].eSGADGASTSPR.[N]	4029	N-Term(TMT6plex)	XP_006505301.1	Tada3	3	2	2.76769	1.80755	0.278289	1.9455	1.9455	1_KO_1-Way up vs 1_WT_Plate#1	-2.55503	9.67073	0.960142	3	2	2.18923	1.80755	0.71114	1.30285	1.30285	1_Dhep_1Way up vs 1_WT_Plate#1	-6.06665	10.2977	0.381673	3	---	1.72835	---	---	---	---	No change between 2_KO_Hyb and 2_WT_Hyb	---	---	---	1	1	2.72671	1.43353	---	2.45067	2.45067	2_KO_B6_1Way up vs 2_WT_B6_Plate#2	1	1	1.29318	Tada3
[R].vDHAGEYGANR.[I]	4038	N-Term(TMT6plex)	NP_001291687.1	Coq7	3	3	4.1912	4.20013	0.969181	0.993829	-1.00621	1_KO_1-Way down vs 1_WT_Plate#1	-1.52847	1.50967	-0.00893003	3	3	4.55479	4.20013	0.0288712	1.27868	1.27868	1_Dhep_1Way up vs 1_WT_Plate#1	1.04227	1.56873	0.354661	5	2	4.25351	4.35358	0.53771	0.932987	-1.07183	2_KO_Hyb down vs 2_WT_Hyb	-1.40357	1.22176	-0.100071	1	2	3.90803	4.19904	0.471573	0.817332	-1.22349	2_KO_B6_1Way down vs 2_WT_B6_Plate#2	-12.7488	8.51658	-0.291007	Coq7
[R].iQAGEVSQPSR.[E]	4044	N-Term(TMT6plex)	XP_006514383.1	Pym1	3	3	3.97415	4.30455	0.188841	0.795319	-1.25736	1_KO_1-Way down vs 1_WT_Plate#1	-1.87942	1.1888	-0.330394	3	3	3.76529	4.30455	0.0451898	0.688123	-1.45323	1_Dhep_1Way down vs 1_WT_Plate#1	-2.0847	-1.01304	-0.539262	5	2	3.03952	3.40497	0.0517629	0.776226	-1.28828	2_KO_Hyb down vs 2_WT_Hyb	-1.6644	1.00284	-0.365451	1	2	3.22434	3.50261	0.241641	0.82458	-1.21274	2_KO_B6_1Way down vs 2_WT_B6_Plate#2	-3.22372	2.19191	-0.278269	Pym1
[K].fGGSFLNcVQk.[S]	4049	N-Term(TMT6plex); C8(Carbamidomethyl); K11(TMT6plex)	NP_081611.1	2210016F16Rik	3	3	5.68403	5.46037	0.404761	1.1677	1.1677	1_KO_1-Way up vs 1_WT_Plate#1	-1.36007	1.85449	0.223669	3	3	4.93478	5.46037	0.0671566	0.694677	-1.43952	1_Dhep_1Way down vs 1_WT_Plate#1	-2.1593	1.04203	-0.525585	5	2	4.39804	4.0947	0.363247	1.234	1.234	2_KO_Hyb up vs 2_WT_Hyb	-1.39135	2.1187	0.303348	1	2	4.33213	4.12322	0.130583	1.15582	1.15582	2_KO_B6_1Way up vs 2_WT_B6_Plate#2	-1.26869	1.69486	0.208913	2210016F16Rik
[R].iQGPQPVPGEIk.[Y]	4056	N-Term(TMT6plex); K12(TMT6plex)	NP_001161448.1	Slc25a21	3	3	5.24649	5.53028	0.141984	0.82143	-1.21739	1_KO_1-Way down vs 1_WT_Plate#1	-1.64198	1.10792	-0.283791	3	3	5.95685	5.53028	0.043452	1.34404	1.34404	1_Dhep_1Way up vs 1_WT_Plate#1	1.01417	1.7812	0.426575	5	2	4.20513	4.90956	0.0172662	0.613681	-1.62951	2_KO_Hyb down vs 2_WT_Hyb	-2.33216	-1.13856	-0.704438	1	2	4.18367	4.73025	0.457401	0.684639	-1.46062	2_KO_B6_1Way down vs 2_WT_B6_Plate#2	-98.3087	46.0802	-0.546586	Slc25a21
[K].eQGYIFGDYIER.[L]	4059	N-Term(TMT6plex)	XP_006518648.1	Itih3	3	3	3.95405	4.28052	0.219783	0.797485	-1.25394	1_KO_1-Way down vs 1_WT_Plate#1	-1.93206	1.22876	-0.326471	3	3	4.7941	4.28052	0.1855	1.42759	1.42759	1_Dhep_1Way up vs 1_WT_Plate#1	-1.3007	2.65085	0.513582	5	2	4.39962	3.5174	0.169399	1.84322	1.84322	2_KO_Hyb up vs 2_WT_Hyb	-1.44468	4.90821	0.882224	1	2	3.10432	3.55617	0.547497	0.731105	-1.36779	2_KO_B6_1Way down vs 2_WT_B6_Plate#2	-139.178	74.3924	-0.45185	Itih3
[R].eLILLGkPk.[R]	4065	N-Term(TMT6plex); K7(TMT6plex); K9(TMT6plex)	NP_033386.1	Tfam	3	3	5.52074	5.93615	0.111605	0.749804	-1.33368	1_KO_1-Way down vs 1_WT_Plate#1	-1.97554	1.11066	-0.415414	3	3	6.30417	5.93615	0.139513	1.29058	1.29058	1_Dhep_1Way up vs 1_WT_Plate#1	-1.13851	1.8963	0.368024	5	2	5.35067	5.99402	0.0153705	0.640224	-1.56195	2_KO_Hyb down vs 2_WT_Hyb	-2.14561	-1.13707	-0.643352	1	2	5.52971	5.95705	0.300788	0.743633	-1.34475	2_KO_B6_1Way down vs 2_WT_B6_Plate#2	-9.20518	5.09037	-0.427337	Tfam
[K].eNNLSEEVLGk.[V]	4066	N-Term(TMT6plex); K11(TMT6plex)	XP_006499403.1	Dlgap4	3	3	4.14226	3.74989	0.0305447	1.31255	1.31255	1_KO_1-Way up vs 1_WT_Plate#1	1.04253	1.65252	0.392374	3	3	3.02133	3.74989	0.0502167	0.603508	-1.65698	1_Dhep_1Way down vs 1_WT_Plate#1	-2.7477	1.00077	-0.728556	5	2	4.88012	3.99919	0.00592602	1.84157	1.84157	2_KO_Hyb up vs 2_WT_Hyb	1.3076	2.59357	0.880933	1	2	4.77562	4.1949	0.331663	1.49559	1.49559	2_KO_B6_1Way up vs 2_WT_B6_Plate#2	-12.5848	28.1496	0.580717	Dlgap4
[K].nFGTDPEVTDLVR.[S]	4068	N-Term(TMT6plex)	NP_031780.2	Cpd	3	3	3.72849	3.52971	0.468585	1.14773	1.14773	1_KO_1-Way up vs 1_WT_Plate#1	-1.40561	1.85159	0.198782	3	3	3.08728	3.52971	0.260372	0.735897	-1.35889	1_Dhep_1Way down vs 1_WT_Plate#1	-2.60293	1.4096	-0.442424	5	2	4.21582	4.15657	0.845216	1.04193	1.04193	2_KO_Hyb up vs 2_WT_Hyb	-1.60391	1.74123	0.0592529	1	2	4.14958	3.79892	0.513053	1.27514	1.27514	2_KO_B6_1Way up vs 2_WT_B6_Plate#2	-19.5811	31.8384	0.350654	Cpd
[K].cLAAALIVLTESGR.[S]	4074	N-Term(TMT6plex); C1(Carbamidomethyl)	XP_011240975.1	Pkm	3	3	4.75715	4.49383	0.458485	1.20023	1.20023	1_KO_1-Way up vs 1_WT_Plate#1	-1.54619	2.22738	0.263317	3	3	3.92355	4.49383	0.0481755	0.673485	-1.48481	1_Dhep_1Way down vs 1_WT_Plate#1	-2.19341	-1.00513	-0.570283	5	2	4.99793	4.52101	0.29507	1.39177	1.39177	2_KO_Hyb up vs 2_WT_Hyb	-1.48631	2.879	0.476917	1	2	5.10886	4.05672	0.0273034	2.0736	2.0736	2_KO_B6_1Way up vs 2_WT_B6_Plate#2	1.39323	3.08623	1.05214	Pkm
[R].vNPVTALTLLEk.[M]	4080	N-Term(TMT6plex); K12(TMT6plex)	NP_796051.2	Exoc6b	3	3	3.03793	3.06182	0.936281	0.983582	-1.01669	1_KO_1-Way down vs 1_WT_Plate#1	-1.74494	1.68811	-0.0238822	3	3	2.67704	3.06182	0.155314	0.765898	-1.30566	1_Dhep_1Way down vs 1_WT_Plate#1	-1.9942	1.1698	-0.384775	4	2	2.47197	1.541	7.25123e-05	1.90656	1.90656	2_KO_Hyb up vs 2_WT_Hyb	1.71437	2.12029	0.93097	1	1	2.22052	2.31466	---	0.936831	-1.06743	2_KO_B6_1Way down vs 2_WT_B6_Plate#2	1	1	-0.0941394	Exoc6b
[R].dRDLEVDTTLk.[S]	4083	N-Term(TMT6plex); K11(TMT6plex)	NP_031768.2	Col1a1	3	3	3.99577	3.83248	0.737947	1.11984	1.11984	1_KO_1-Way up vs 1_WT_Plate#1	-2.14447	2.68926	0.163293	3	3	4.32241	3.83248	0.486351	1.40438	1.40438	1_Dhep_1Way up vs 1_WT_Plate#1	-2.43808	4.80857	0.489931	5	2	4.20703	3.65405	0.293005	1.4671	1.4671	2_KO_Hyb up vs 2_WT_Hyb	-1.57689	3.39409	0.552972	1	2	4.55465	3.52831	0.182433	2.03684	2.03684	2_KO_B6_1Way up vs 2_WT_B6_Plate#2	-7.04437	29.2251	1.02633	Col1a1
[R].aLEEANADLEVk.[I]	4089	N-Term(TMT6plex); K12(TMT6plex)	NP_997648.2	Krt42	3	3	3.71453	4.80895	0.0749699	0.468324	-2.13527	1_KO_1-Way down vs 1_WT_Plate#1	-5.14978	1.12949	-1.09442	3	3	4.10323	4.80895	0.208684	0.613136	-1.63096	1_Dhep_1Way down vs 1_WT_Plate#1	-4.04015	1.51884	-0.705721	5	2	3.43774	3.57139	0.835955	0.91152	-1.09707	2_KO_Hyb down vs 2_WT_Hyb	-3.26879	2.71594	-0.133654	1	2	3.3749	4.29436	0.336763	0.528709	-1.8914	2_KO_B6_1Way down vs 2_WT_B6_Plate#2	-215.072	60.1199	-0.919454	Krt42
[R].aLEQAnGELEVk.[I]	4090	N-Term(TMT6plex); N6(Deamidated); K12(TMT6plex)	NP_032497.1	Krt19	3	3	5.19825	2.59363	0.00147235	6.08229	6.08229	1_KO_1-Way up vs 1_WT_Plate#1	3.19323	11.5852	2.60462	3	3	3.32437	2.59363	0.054513	1.65949	1.65949	1_Dhep_1Way up vs 1_WT_Plate#1	-1.0159	2.79771	0.73074	5	2	3.59722	2.71758	0.316276	1.83992	1.83992	2_KO_Hyb up vs 2_WT_Hyb	-2.22177	7.52137	0.879644	1	2	5.1148	2.95231	0.0697182	4.47686	4.47686	2_KO_B6_1Way up vs 2_WT_B6_Plate#2	-1.81339	36.3446	2.16249	Krt19
[K].sQDQDSEAHELSR.[G]	4092	N-Term(TMT6plex)	XP_006531532.1	Zc3h18	3	3	4.52459	3.78197	0.0254739	1.67322	1.67322	1_KO_1-Way up vs 1_WT_Plate#1	1.10898	2.52452	0.742624	3	3	4.19733	3.78197	0.144689	1.33364	1.33364	1_Dhep_1Way up vs 1_WT_Plate#1	-1.16641	2.07457	0.415366	5	2	2.95785	2.61685	0.111142	1.26663	1.26663	2_KO_Hyb up vs 2_WT_Hyb	-1.08118	1.7346	0.340997	1	2	3.6003	2.65876	0.51133	1.92058	1.92058	2_KO_B6_1Way up vs 2_WT_B6_Plate#2	-2808.24	10358.5	0.94154	Zc3h18
[K].aHLIVAnGmTDk.[K]	4093	N-Term(TMT6plex); N7(Deamidated); M9(Oxidation); K12(TMT6plex)	NP_062296.1	Elovl2	3	3	3.12486	4.45713	0.00484783	0.397143	-2.51799	1_KO_1-Way down vs 1_WT_Plate#1	-3.96543	-1.59888	-1.33227	3	3	4.11698	4.45713	0.297038	0.789958	-1.26589	1_Dhep_1Way down vs 1_WT_Plate#1	-2.18625	1.36429	-0.340152	5	2	2.71532	3.62269	0.00963977	0.533157	-1.87562	2_KO_Hyb down vs 2_WT_Hyb	-2.79054	-1.26067	-0.907369	1	2	2.40283	3.88021	0.121312	0.35914	-2.78443	2_KO_B6_1Way down vs 2_WT_B6_Plate#2	-34.2595	4.41886	-1.47738	Elovl2
[K].vLQATVVAVGSGGk.[G]	4095	N-Term(TMT6plex); K14(TMT6plex)	NP_032329.1	Hspe1	3	3	6.27113	6.05238	0.490133	1.16372	1.16372	1_KO_1-Way up vs 1_WT_Plate#1	-1.49636	2.02644	0.218745	3	3	6.89565	6.05238	0.0377545	1.79411	1.79411	1_Dhep_1Way up vs 1_WT_Plate#1	1.05518	3.05049	0.843266	5	2	6.04162	6.38613	0.0619975	0.787575	-1.26972	2_KO_Hyb down vs 2_WT_Hyb	-1.64065	1.01765	-0.344511	1	2	5.62853	6.13104	0.128903	0.70588	-1.41667	2_KO_B6_1Way down vs 2_WT_B6_Plate#2	-3.51443	1.75112	-0.502506	Hspe1
[K].aTTVPDFQETRPR.[N]	4098	N-Term(TMT6plex)	NP_001276638.1	Sh3glb2	3	3	4.62344	4.44545	0.273001	1.13131	1.13131	1_KO_1-Way up vs 1_WT_Plate#1	-1.15765	1.48162	0.177993	3	3	4.04427	4.44545	0.0643479	0.757238	-1.32059	1_Dhep_1Way down vs 1_WT_Plate#1	-1.79084	1.02689	-0.401181	5	2	4.48353	4.67297	0.172581	0.876944	-1.14032	2_KO_Hyb down vs 2_WT_Hyb	-1.40992	1.08427	-0.189443	1	2	4.52462	4.45383	0.506321	1.05029	1.05029	2_KO_B6_1Way up vs 2_WT_B6_Plate#2	-1.79835	1.98377	0.0707855	Sh3glb2
[K].aQEALDFYGEVR.[T]	4108	N-Term(TMT6plex)	NP_032986.1	Pten	3	3	5.66019	5.61149	0.798832	1.03433	1.03433	1_KO_1-Way up vs 1_WT_Plate#1	-1.36391	1.45917	0.0486983	3	3	5.19887	5.61149	0.130835	0.751258	-1.3311	1_Dhep_1Way down vs 1_WT_Plate#1	-2.02348	1.14203	-0.41262	5	2	4.19466	4.21709	0.896521	0.98457	-1.01567	2_KO_Hyb down vs 2_WT_Hyb	-1.36035	1.31869	-0.0224346	1	2	4.48318	4.40341	0.489973	1.05685	1.05685	2_KO_B6_1Way up vs 2_WT_B6_Plate#2	-1.86912	2.08768	0.0797696	Pten
[K].dSGETQASSSTSPR.[G]	4114	N-Term(TMT6plex)	NP_083618.3	Nhej1	3	3	2.65202	3.20408	0.19339	0.682047	-1.46617	1_KO_1-Way down vs 1_WT_Plate#1	-2.89494	1.34669	-0.552057	3	3	2.83875	3.20408	0.418977	0.776292	-1.28817	1_Dhep_1Way down vs 1_WT_Plate#1	-2.81331	1.69538	-0.365328	5	2	1.31569	1.45108	0.48834	0.910426	-1.09839	2_KO_Hyb down vs 2_WT_Hyb	-1.51666	1.25712	-0.135386	1	2	2.09546	1.99121	0.798292	1.07494	1.07494	2_KO_B6_1Way up vs 2_WT_B6_Plate#2	-15.3019	17.6811	0.104251	Nhej1
[R].kAGIFQSAk.[-]	4116	N-Term(TMT6plex); K1(TMT6plex); K9(TMT6plex)	NP_444301.1	Cox6c	3	3	5.92573	6.45118	0.0418405	0.694742	-1.43938	1_KO_1-Way down vs 1_WT_Plate#1	-2.02717	-1.02203	-0.525451	3	3	6.84886	6.45118	0.0418165	1.31739	1.31739	1_Dhep_1Way up vs 1_WT_Plate#1	1.01668	1.70704	0.397679	5	2	5.56524	5.99873	0.0751596	0.740467	-1.3505	2_KO_Hyb down vs 2_WT_Hyb	-1.90637	1.04525	-0.433492	1	2	5.37619	5.93639	0.193378	0.678209	-1.47447	2_KO_B6_1Way down vs 2_WT_B6_Plate#2	-6.92296	3.18434	-0.560199	Cox6c
[R].sTLLELFGQIER.[E]	4121	N-Term(TMT6plex)	XP_006516533.1	Wdr37	3	3	4.20109	4.20153	0.996259	0.999696	-1.0003	1_KO_1-Way down vs 1_WT_Plate#1	-1.185	1.18428	-0.000439182	3	3	4.59802	4.20153	0.0560016	1.3163	1.3163	1_Dhep_1Way up vs 1_WT_Plate#1	-1.01138	1.75237	0.396492	5	2	3.50468	3.46844	0.712903	1.02544	1.02544	2_KO_Hyb up vs 2_WT_Hyb	-1.15103	1.21035	0.036246	1	2	3.56394	3.35815	0.648799	1.15332	1.15332	2_KO_B6_1Way up vs 2_WT_B6_Plate#2	-16.4858	21.9284	0.205789	Wdr37
[R].tGEPDEEEGTFR.[S]	4127	N-Term(TMT6plex)	XP_011248950.1	Fxyd1	3	3	5.9061	6.25721	0.570266	0.783979	-1.27554	1_KO_1-Way down vs 1_WT_Plate#1	-3.8094	2.34135	-0.351113	3	3	7.00639	6.25721	0.286937	1.68083	1.68083	1_Dhep_1Way up vs 1_WT_Plate#1	-1.92569	5.44045	0.749176	5	2	5.67507	5.87884	0.365617	0.868278	-1.1517	2_KO_Hyb down vs 2_WT_Hyb	-1.65916	1.25085	-0.203771	1	2	5.73043	5.96384	0.722317	0.850622	-1.17561	2_KO_B6_1Way down vs 2_WT_B6_Plate#2	-96.7335	69.9923	-0.233409	Fxyd1
[K].vLAQESQDVSGSR.[Q]	4137	N-Term(TMT6plex)	NP_034005.2	Cdkn1b	3	3	3.0855	3.41192	0.369829	0.797512	-1.2539	1_KO_1-Way down vs 1_WT_Plate#1	-2.33619	1.48587	-0.326421	3	3	2.92904	3.41192	0.0591942	0.715545	-1.39754	1_Dhep_1Way down vs 1_WT_Plate#1	-1.99426	1.02107	-0.482885	5	2	2.32143	2.6865	0.20699	0.776432	-1.28794	2_KO_Hyb down vs 2_WT_Hyb	-2.01765	1.21633	-0.365068	1	2	2.85439	3.19934	0.147747	0.787333	-1.27011	2_KO_B6_1Way down vs 2_WT_B6_Plate#2	-2.60421	1.61433	-0.344954	Cdkn1b
[K].aSLENSLEETk.[G]	4148	N-Term(TMT6plex); K11(TMT6plex)	NP_001300887.1	Krt16	3	3	4.66761	5.58014	0.00960598	0.53125	-1.88235	1_KO_1-Way down vs 1_WT_Plate#1	-2.74441	-1.29108	-0.912537	3	3	5.06992	5.58014	0.0530546	0.702117	-1.42427	1_Dhep_1Way down vs 1_WT_Plate#1	-2.04381	1.00753	-0.510218	5	2	4.90222	4.85318	0.954572	1.03457	1.03457	2_KO_Hyb up vs 2_WT_Hyb	-4.15857	4.45109	0.0490366	1	2	5.54863	5.53107	0.986357	1.01224	1.01224	2_KO_B6_1Way up vs 2_WT_B6_Plate#2	-1340.89	1373.92	0.017554	Krt16
[K].iGDLFVASFSk.[S]	4155	N-Term(TMT6plex); K11(TMT6plex)	XP_011248639.1	Arhgef10l	3	3	3.78448	4.01272	0.0855595	0.853675	-1.17141	1_KO_1-Way down vs 1_WT_Plate#1	-1.42127	1.03577	-0.22824	3	3	3.36417	4.01272	0.0192283	0.637919	-1.5676	1_Dhep_1Way down vs 1_WT_Plate#1	-2.17854	-1.12799	-0.648554	5	2	3.71733	3.82	0.620111	0.931308	-1.07376	2_KO_Hyb down vs 2_WT_Hyb	-1.51841	1.31697	-0.102669	1	2	3.84133	3.85444	0.965592	0.990953	-1.00913	2_KO_B6_1Way down vs 2_WT_B6_Plate#2	-8.5303	8.37664	-0.0131119	Arhgef10l
[R].gGGGGGGGGGAADPGQER.[S]	4156	N-Term(TMT6plex)	NP_598910.2	AI837181	3	3	4.72937	4.89416	0.556804	0.892058	-1.121	1_KO_1-Way down vs 1_WT_Plate#1	-1.83951	1.46383	-0.16479	3	3	4.52135	4.89416	0.0473272	0.772278	-1.29487	1_Dhep_1Way down vs 1_WT_Plate#1	-1.66846	-1.00494	-0.372808	5	2	5.45385	5.28884	0.162337	1.12118	1.12118	2_KO_Hyb up vs 2_WT_Hyb	-1.06728	1.34161	0.165014	1	2	5.52255	5.18216	0.171258	1.2661	1.2661	2_KO_B6_1Way up vs 2_WT_B6_Plate#2	-1.80501	2.89344	0.340391	AI837181
[R].aQGLASTSTAPSPSR.[T]	4160	N-Term(TMT6plex)	NP_001153378.1	Zfand2b	3	3	4.77637	4.88767	0.317023	0.925754	-1.0802	1_KO_1-Way down vs 1_WT_Plate#1	-1.30296	1.11667	-0.111299	3	3	4.51	4.88767	0.00210047	0.769681	-1.29924	1_Dhep_1Way down vs 1_WT_Plate#1	-1.4397	-1.17248	-0.377668	5	2	3.2837	3.82471	0.0553777	0.687291	-1.45499	2_KO_Hyb down vs 2_WT_Hyb	-2.14391	1.01271	-0.541008	1	2	3.25338	3.8744	0.0299322	0.650212	-1.53796	2_KO_B6_1Way down vs 2_WT_B6_Plate#2	-1.98935	-1.18899	-0.621017	Zfand2b
[R].eVDEISPEDDQR.[A]	4162	N-Term(TMT6plex)	NP_001039272.1	Rbm15	3	3	4.70377	4.23134	0.221956	1.38745	1.38745	1_KO_1-Way up vs 1_WT_Plate#1	-1.35217	2.60294	0.472435	3	3	4.67531	4.23134	0.253921	1.36035	1.36035	1_Dhep_1Way up vs 1_WT_Plate#1	-1.39668	2.58461	0.443976	5	2	3.10857	1.83984	0.0411652	2.40949	2.40949	2_KO_Hyb up vs 2_WT_Hyb	1.05344	5.51113	1.26873	1	2	3.86665	2.59559	0.1202	2.41338	2.41338	2_KO_B6_1Way up vs 2_WT_B6_Plate#2	-3.51871	20.4945	1.27106	Rbm15
[K].eWVTYEISEEkQES.[-]	4168	N-Term(TMT6plex); K11(TMT6plex)	NP_084116.1	Tstd3	3	3	5.58828	4.95925	0.350517	1.54652	1.54652	1_KO_1-Way up vs 1_WT_Plate#1	-2.03465	4.86633	0.629027	3	3	6.01553	4.95925	0.180253	2.07957	2.07957	1_Dhep_1Way up vs 1_WT_Plate#1	-1.68469	7.28564	1.05628	5	2	3.30431	3.36396	0.896182	0.959494	-1.04222	2_KO_Hyb down vs 2_WT_Hyb	-2.26083	2.08139	-0.0596539	1	2	3.43128	3.87116	0.301738	0.737197	-1.35649	2_KO_B6_1Way down vs 2_WT_B6_Plate#2	-9.89678	5.37849	-0.439878	Tstd3
[R].vQRPEDASGGSSPSGTSk.[S]	4172	N-Term(TMT6plex); K18(TMT6plex)	XP_006515533.1	Evl	3	3	3.30789	3.58486	0.422384	0.825318	-1.21165	1_KO_1-Way down vs 1_WT_Plate#1	-2.20114	1.49931	-0.276978	3	3	2.6896	3.58486	0.138565	0.537648	-1.85995	1_Dhep_1Way down vs 1_WT_Plate#1	-4.72881	1.36693	-0.895266	5	2	3.04988	3.35113	0.765261	0.811546	-1.23222	2_KO_Hyb down vs 2_WT_Hyb	-6.76105	4.45287	-0.301255	1	2	2.98323	2.67939	0.430274	1.23442	1.23442	2_KO_B6_1Way up vs 2_WT_B6_Plate#2	-6.92506	10.5524	0.303837	Evl
[K].lkPWGLLEVLVEk.[Y]	4173	N-Term(TMT6plex); K2(TMT6plex); K13(TMT6plex)	NP_058075.2	Srpk1	3	3	4.51134	4.81109	0.673585	0.812396	-1.23093	1_KO_1-Way down vs 1_WT_Plate#1	-4.38979	2.8972	-0.299746	3	3	4.06415	4.81109	0.392344	0.595868	-1.67822	1_Dhep_1Way down vs 1_WT_Plate#1	-7.52574	2.67208	-0.746936	5	2	4.41385	4.08581	0.490821	1.25531	1.25531	2_KO_Hyb up vs 2_WT_Hyb	-1.74919	2.75637	0.328041	1	2	4.79903	4.77483	0.957315	1.01691	1.01691	2_KO_B6_1Way up vs 2_WT_B6_Plate#2	-23.4989	24.3006	0.0241977	Srpk1
[R].nGDPYVATSIVEAIATVDR.[A]	4177	N-Term(TMT6plex); N1(Deamidated)	XP_006515268.1	Pxdn	3	3	1.81183	2.34823	0.43238	0.68949	-1.45035	1_KO_1-Way down vs 1_WT_Plate#1	-4.73748	2.25218	-0.536399	3	3	3.84505	2.34823	0.0288755	2.82221	2.82221	1_Dhep_1Way up vs 1_WT_Plate#1	1.19086	6.68832	1.49683	5	2	4.24197	4.10709	0.659701	1.098	1.098	2_KO_Hyb up vs 2_WT_Hyb	-1.52259	1.83565	0.134883	1	2	4.22855	3.95636	0.27468	1.20764	1.20764	2_KO_B6_1Way up vs 2_WT_B6_Plate#2	-2.49681	3.64133	0.272188	Pxdn
[R].yGYDGQDHLEFcPk.[T]	4183	N-Term(TMT6plex); C12(Carbamidomethyl); K14(TMT6plex)	NP_034554.2	Hfe	3	3	3.98356	4.40874	0.297863	0.744744	-1.34274	1_KO_1-Way down vs 1_WT_Plate#1	-2.66198	1.47645	-0.425183	3	3	3.53378	4.40874	0.00327282	0.545269	-1.83396	1_Dhep_1Way down vs 1_WT_Plate#1	-2.39739	-1.40294	-0.874959	5	2	4.29673	4.57037	0.0838689	0.827229	-1.20885	2_KO_Hyb down vs 2_WT_Hyb	-1.516	1.03741	-0.273641	1	2	4.23035	4.27903	0.89025	0.966824	-1.03431	2_KO_B6_1Way down vs 2_WT_B6_Plate#2	-12.131	11.3394	-0.048675	Hfe
[R].hSDcDSSGSDNTLTSPDR.[A]	4187	N-Term(TMT6plex); C4(Carbamidomethyl)	XP_006540601.1	Vrk3	3	3	3.12852	2.59694	0.0112465	1.44551	1.44551	1_KO_1-Way up vs 1_WT_Plate#1	1.14863	1.81913	0.531583	3	3	3.15391	2.59694	0.00913687	1.47118	1.47118	1_Dhep_1Way up vs 1_WT_Plate#1	1.17259	1.84581	0.556977	5	2	3.72766	3.73155	0.992558	0.997309	-1.0027	2_KO_Hyb down vs 2_WT_Hyb	-2.03285	2.02192	-0.00388812	1	2	3.6296	4.02904	0.701579	0.758153	-1.319	2_KO_B6_1Way down vs 2_WT_B6_Plate#2	-1371.7	788.45	-0.399439	Vrk3
[K].fDYVAQQEQELDIk.[K]	4190	N-Term(TMT6plex); K14(TMT6plex)	XP_006510903.1	Nck1	3	3	3.85971	4.01424	0.12409	0.898423	-1.11306	1_KO_1-Way down vs 1_WT_Plate#1	-1.29726	1.0471	-0.154534	3	3	3.67427	4.01424	0.103309	0.790056	-1.26573	1_Dhep_1Way down vs 1_WT_Plate#1	-1.72767	1.07839	-0.339974	5	2	3.53991	3.87377	0.329341	0.793406	-1.26039	2_KO_Hyb down vs 2_WT_Hyb	-2.18603	1.37609	-0.333869	1	2	4.14288	3.71706	0.17656	1.34334	1.34334	2_KO_B6_1Way up vs 2_WT_B6_Plate#2	-2.16512	3.90707	0.425822	Nck1
[K].vGDTSLDPNDFDFTVTGR.[G]	4191	N-Term(TMT6plex)	NP_001075448.1	Mecp2	3	3	2.87094	3.17245	0.428635	0.811403	-1.23243	1_KO_1-Way down vs 1_WT_Plate#1	-2.38332	1.56912	-0.30151	3	3	3.59546	3.17245	0.28859	1.34072	1.34072	1_Dhep_1Way up vs 1_WT_Plate#1	-1.45157	2.60924	0.423008	5	2	3.06015	1.87852	0.00619766	2.26833	2.26833	2_KO_Hyb up vs 2_WT_Hyb	1.42586	3.60858	1.18163	1	2	3.25679	2.69371	0.470891	1.47742	1.47742	2_KO_B6_1Way up vs 2_WT_B6_Plate#2	-62.4843	136.389	0.563079	Mecp2
[R].aAESSVAPSREELLGTk.[E]	4194	N-Term(TMT6plex); K17(TMT6plex)	NP_663548.2	Mrps35	3	3	5.57398	5.46543	0.403834	1.07815	1.07815	1_KO_1-Way up vs 1_WT_Plate#1	-1.16041	1.34887	0.108556	3	3	5.94126	5.46543	0.0399829	1.39072	1.39072	1_Dhep_1Way up vs 1_WT_Plate#1	1.02477	1.88735	0.475833	5	2	4.85822	4.85806	0.999276	1.00011	1.00011	2_KO_Hyb up vs 2_WT_Hyb	-1.34537	1.34567	0.000158877	1	2	4.52236	4.82623	0.324857	0.810076	-1.23445	2_KO_B6_1Way down vs 2_WT_B6_Plate#2	-5.52137	3.62325	-0.303871	Mrps35
[K].aVLDVAETGTEAAAATGVk.[F]	4214	N-Term(TMT6plex); K19(TMT6plex)	XP_011242348.1	Serpina3n	3	3	6.04232	5.08516	0.0196118	1.9415	1.9415	1_KO_1-Way up vs 1_WT_Plate#1	1.191	3.16491	0.957169	3	3	5.51588	5.08516	0.248632	1.34791	1.34791	1_Dhep_1Way up vs 1_WT_Plate#1	-1.37149	2.49181	0.430724	5	2	5.1411	4.69468	0.119076	1.36265	1.36265	2_KO_Hyb up vs 2_WT_Hyb	-1.1207	2.08093	0.446412	1	2	5.92236	4.51532	0.233676	2.65192	2.65192	2_KO_B6_1Way up vs 2_WT_B6_Plate#2	-44.2239	311.013	1.40704	Serpina3n
[R].aIDSSNLkDDYSTAQR.[I]	4226	N-Term(TMT6plex); K8(TMT6plex)	NP_848823.2	Pcid2	3	3	3.07395	2.63984	0.212816	1.35108	1.35108	1_KO_1-Way up vs 1_WT_Plate#1	-1.30128	2.37537	0.434114	3	3	3.21104	2.63984	0.210934	1.48576	1.48576	1_Dhep_1Way up vs 1_WT_Plate#1	-1.40882	3.10995	0.5712	5	2	3.40885	2.91797	0.0501919	1.4053	1.4053	2_KO_Hyb up vs 2_WT_Hyb	-1.00042	1.97569	0.490878	1	2	3.0835	2.68795	0.52433	1.31544	1.31544	2_KO_B6_1Way up vs 2_WT_B6_Plate#2	-32.6703	56.5318	0.395542	Pcid2
[K].gDPEAALIQYLTNEEAR.[K]	4229	N-Term(TMT6plex)	XP_006525926.1	Rbm27	3	3	4.12628	4.07447	0.85075	1.03657	1.03657	1_KO_1-Way up vs 1_WT_Plate#1	-1.58566	1.70375	0.0518134	3	3	3.64054	4.07447	0.0915154	0.740244	-1.35091	1_Dhep_1Way down vs 1_WT_Plate#1	-1.97084	1.07994	-0.433928	5	2	3.88007	4.2719	0.42147	0.762162	-1.31206	2_KO_Hyb down vs 2_WT_Hyb	-2.91316	1.69223	-0.391831	1	2	3.94495	2.64615	0.576776	2.46025	2.46025	2_KO_B6_1Way up vs 2_WT_B6_Plate#2	-885143	5357610	1.2988	Rbm27
[R].lSSSQGTIESSLQDISSR.[L]	4231	N-Term(TMT6plex)	NP_062760.3	Tbk1	3	3	4.63868	4.24044	0.194105	1.3179	1.3179	1_KO_1-Way up vs 1_WT_Plate#1	-1.24074	2.15499	0.398242	3	3	4.6013	4.24044	0.132101	1.28419	1.28419	1_Dhep_1Way up vs 1_WT_Plate#1	-1.12498	1.85526	0.360862	5	2	3.19636	2.97706	0.407758	1.16417	1.16417	2_KO_Hyb up vs 2_WT_Hyb	-1.32386	1.79422	0.219302	1	2	3.37065	2.99854	0.328774	1.29425	1.29425	2_KO_B6_1Way up vs 2_WT_B6_Plate#2	-4.96815	8.32201	0.372111	Tbk1
[R].ecEVPNSLTPADVFFR.[E]	4245	N-Term(TMT6plex); C2(Carbamidomethyl)	NP_758492.2	Nup133	3	3	1.901	1.87099	0.919719	1.02102	1.02102	1_KO_1-Way up vs 1_WT_Plate#1	-1.67781	1.74909	0.0300118	3	3	2.2566	1.87099	0.374349	1.30642	1.30642	1_Dhep_1Way up vs 1_WT_Plate#1	-1.60897	2.74606	0.385613	5	2	4.07126	3.43261	0.0986945	1.55687	1.55687	2_KO_Hyb up vs 2_WT_Hyb	-1.12656	2.73059	0.638644	1	2	3.65696	3.58301	0.788536	1.05259	1.05259	2_KO_B6_1Way up vs 2_WT_B6_Plate#2	-6.27592	6.95339	0.073945	Nup133
[K].eHQDTFFEPPLPAk.[K]	4250	N-Term(TMT6plex); K14(TMT6plex)	NP_722478.2	Paox	3	3	4.2314	4.17858	0.754419	1.03729	1.03729	1_KO_1-Way up vs 1_WT_Plate#1	-1.30574	1.40494	0.0528185	3	3	3.63583	4.17858	0.0279936	0.686461	-1.45675	1_Dhep_1Way down vs 1_WT_Plate#1	-1.9857	-1.0687	-0.542751	5	2	3.81509	3.04243	0.173281	1.70841	1.70841	2_KO_Hyb up vs 2_WT_Hyb	-1.39334	4.06671	0.772658	1	2	3.54078	2.8595	0.00701275	1.60356	1.60356	2_KO_B6_1Way up vs 2_WT_B6_Plate#2	1.50099	1.71313	0.681274	Paox
[R].tTAYSLEHADLGAGYYR.[K]	4255	N-Term(TMT6plex)	XP_017173587.1	Sipa1	3	3	1.71404	1.85873	0.541592	0.904571	-1.1055	1_KO_1-Way down vs 1_WT_Plate#1	-1.67887	1.37373	-0.144695	3	3	2.47074	1.85873	0.00850232	1.52838	1.52838	1_Dhep_1Way up vs 1_WT_Plate#1	1.19725	1.95111	0.612005	5	2	3.00653	2.84506	0.681918	1.11843	1.11843	2_KO_Hyb up vs 2_WT_Hyb	-1.73323	2.16808	0.161477	1	2	3.1145	3.34712	0.844512	0.851084	-1.17497	2_KO_B6_1Way down vs 2_WT_B6_Plate#2	-4368.92	3164.6	-0.232626	Sipa1
[R].sLDENQETIVLLESk.[N]	4266	N-Term(TMT6plex); K15(TMT6plex)	NP_057910.3	Nes	3	3	5.45013	6.10384	0.284081	0.635644	-1.57321	1_KO_1-Way down vs 1_WT_Plate#1	-4.35342	1.75897	-0.65371	3	3	5.67131	6.10384	0.418279	0.740964	-1.34959	1_Dhep_1Way down vs 1_WT_Plate#1	-3.39771	1.86544	-0.432525	5	2	5.78692	5.70745	0.894263	1.05663	1.05663	2_KO_Hyb up vs 2_WT_Hyb	-2.60541	2.90882	0.0794637	1	2	5.96496	6.27028	0.71424	0.809262	-1.23569	2_KO_B6_1Way down vs 2_WT_B6_Plate#2	-328.48	215.123	-0.305321	Nes
[R].vVAQGTGHTADLEAALGTAR.[A]	4267	N-Term(TMT6plex)	NP_941010.2	Aars2	3	3	3.29005	3.71707	0.0595989	0.743797	-1.34445	1_KO_1-Way down vs 1_WT_Plate#1	-1.84263	1.01941	-0.42702	3	3	4.08065	3.71707	0.0877431	1.28662	1.28662	1_Dhep_1Way up vs 1_WT_Plate#1	-1.06089	1.75617	0.363581	5	2	3.1525	3.64247	0.161376	0.712041	-1.40441	2_KO_Hyb down vs 2_WT_Hyb	-2.38951	1.21149	-0.489968	1	2	3.17682	3.12515	0.858274	1.03647	1.03647	2_KO_B6_1Way up vs 2_WT_B6_Plate#2	-7.20321	7.73813	0.0516723	Aars2
[K].lQESLGQSAAIIAALVk.[E]	4268	N-Term(TMT6plex); K17(TMT6plex)	NP_848744.2	Crppa	3	3	3.80352	4.27218	0.320679	0.722634	-1.38383	1_KO_1-Way down vs 1_WT_Plate#1	-3.06855	1.6024	-0.468662	3	3	5.04233	4.27218	0.162065	1.70545	1.70545	1_Dhep_1Way up vs 1_WT_Plate#1	-1.39364	4.05348	0.770151	5	2	2.64029	3.07007	0.199158	0.742375	-1.34703	2_KO_Hyb down vs 2_WT_Hyb	-2.26055	1.24584	-0.42978	1	2	2.98668	3.8432	0.0486708	0.552285	-1.81066	2_KO_B6_1Way down vs 2_WT_B6_Plate#2	-3.22695	-1.01597	-0.856516	Crppa
[R].vHQDEITQLSHLGQGTR.[T]	4279	N-Term(TMT6plex)	NP_001192241.1	Tyk2	3	3	3.7125	3.87301	0.825769	0.894707	-1.11768	1_KO_1-Way down vs 1_WT_Plate#1	-4.16161	3.33137	-0.160513	3	3	4.37947	3.87301	0.391184	1.42056	1.42056	1_Dhep_1Way up vs 1_WT_Plate#1	-1.94191	3.91873	0.506455	5	2	4.37901	4.45423	0.650868	0.949193	-1.05353	2_KO_Hyb down vs 2_WT_Hyb	-1.39214	1.25427	-0.075226	1	2	4.64473	4.4168	0.0877703	1.17115	1.17115	2_KO_B6_1Way up vs 2_WT_B6_Plate#2	-1.12811	1.54732	0.227931	Tyk2
[R].dVGSSAWAAGPSVVEEk.[G]	4280	N-Term(TMT6plex); K17(TMT6plex)	XP_006521461.1	Ppp6r2	3	3	4.68143	5.16172	0.360191	0.716831	-1.39503	1_KO_1-Way down vs 1_WT_Plate#1	-3.415	1.75479	-0.480295	3	3	4.69683	5.16172	0.261294	0.724526	-1.38021	1_Dhep_1Way down vs 1_WT_Plate#1	-2.73677	1.43663	-0.46489	2	---	1.58475	---	---	---	---	No change between 2_KO_Hyb and 2_WT_Hyb	---	---	---	1	---	1.72499	---	---	---	---	No change between 2_KO_B6_1Way and 2_WT_B6_Plate#2	---	---	---	Ppp6r2
[R].hLAQIGDEmDHNIQPTLVR.[Q]	4292	N-Term(TMT6plex); M9(Oxidation)	XP_006505472.1	Bid	2	2	1.49538	1.56391	0.868478	0.953611	-1.04865	1_KO_1-Way down vs 1_WT_Plate#1	-3.11657	2.83413	-0.0685267	1	2	2.09326	1.56391	0.327865	1.44328	1.44328	1_Dhep_1Way up vs 1_WT_Plate#1	-9.69517	20.1955	0.529348	---	---	---	---	---	---	---	---	---	---	---	---	---	---	---	---	---	---	---	---	---	---	Bid
[R].gDSGSPLVcGDAVEGVVTWGSR.[V]	4293	N-Term(TMT6plex); C9(Carbamidomethyl)	NP_038487.1	Cfd	3	3	2.5485	2.82438	0.501358	0.82595	-1.21073	1_KO_1-Way down vs 1_WT_Plate#1	-2.48536	1.6955	-0.275873	3	3	3.74161	2.82438	0.0910566	1.88849	1.88849	1_Dhep_1Way up vs 1_WT_Plate#1	-1.17461	4.18915	0.917236	4	2	2.38918	1.72829	0.399422	1.58106	1.58106	2_KO_Hyb up vs 2_WT_Hyb	-2.43941	6.09794	0.660894	1	1	1.47618	2.47322	---	0.501026	-1.9959	2_KO_B6_1Way down vs 2_WT_B6_Plate#2	1	1	-0.997042	Cfd
[K].ePVTLDFLDAELENEIk.[V]	4294	N-Term(TMT6plex); K17(TMT6plex)	NP_001104315.1	Cacna2d1	3	3	4.04399	3.29234	0.0388876	1.68371	1.68371	1_KO_1-Way up vs 1_WT_Plate#1	1.0441	2.71516	0.751647	3	3	3.77647	3.29234	0.155404	1.39875	1.39875	1_Dhep_1Way up vs 1_WT_Plate#1	-1.21833	2.38365	0.484134	---	---	---	---	---	---	---	---	---	---	---	---	---	---	---	---	---	---	---	---	---	---	Cacna2d1
[K].tELPVTENVQTIPPPYVVR.[T]	4307	N-Term(TMT6plex)	XP_017168436.1	Babam1	3	3	3.48185	3.7245	0.595509	0.845191	-1.18316	1_KO_1-Way down vs 1_WT_Plate#1	-2.6618	1.90145	-0.24265	3	3	3.07377	3.7245	0.204963	0.636956	-1.56997	1_Dhep_1Way down vs 1_WT_Plate#1	-3.59329	1.45784	-0.650735	5	2	2.86657	2.70329	0.355513	1.11983	1.11983	2_KO_Hyb up vs 2_WT_Hyb	-1.18851	1.49043	0.163285	1	2	2.96232	3.3801	0.368811	0.748577	-1.33587	2_KO_B6_1Way down vs 2_WT_B6_Plate#2	-14.8309	8.31079	-0.417777	Babam1
[K].tIQDGTVVLmATYDDGATk.[L]	4323	N-Term(TMT6plex); M10(Oxidation); K19(TMT6plex)	XP_006505166.1	Fam3c	3	3	5.11862	5.27961	0.544335	0.89441	-1.11806	1_KO_1-Way down vs 1_WT_Plate#1	-1.78571	1.42851	-0.160993	3	3	4.91823	5.27961	0.300075	0.778419	-1.28466	1_Dhep_1Way down vs 1_WT_Plate#1	-2.30537	1.3969	-0.361382	5	2	6.59473	4.97978	0.00253446	3.063	3.063	2_KO_Hyb up vs 2_WT_Hyb	1.83004	5.12663	1.61494	1	2	5.94602	4.84168	0.181874	2.15002	2.15002	2_KO_B6_1Way up vs 2_WT_B6_Plate#2	-8.09579	37.4234	1.10435	Fam3c
[K].sPAPSSDFADAITELEDAFSR.[Q]	4327	N-Term(TMT6plex)	XP_006506046.1	Iqsec1	3	3	4.60284	4.34872	0.547484	1.19261	1.19261	1_KO_1-Way up vs 1_WT_Plate#1	-1.7666	2.51266	0.254122	3	3	4.72029	4.34872	0.298106	1.29377	1.29377	1_Dhep_1Way up vs 1_WT_Plate#1	-1.40616	2.35367	0.371576	5	2	3.86332	3.71848	0.288418	1.10561	1.10561	2_KO_Hyb up vs 2_WT_Hyb	-1.12408	1.37405	0.144845	1	2	4.06294	3.71033	0.194024	1.27687	1.27687	2_KO_B6_1Way up vs 2_WT_B6_Plate#2	-2.08031	3.39175	0.352616	Iqsec1
[RK].tLEELYLDANQIEELPk.[Q]	4330	N-Term(TMT6plex); K17(TMT6plex)	NP_001005868.1	Erbin	3	3	2.89857	3.67455	0.159251	0.583991	-1.71235	1_KO_1-Way down vs 1_WT_Plate#1	-4.06581	1.38663	-0.775981	3	3	3.31658	3.67455	0.43283	0.78026	-1.28162	1_Dhep_1Way down vs 1_WT_Plate#1	-2.82618	1.7206	-0.357972	5	2	3.4546	3.71233	0.372067	0.836402	-1.1956	2_KO_Hyb down vs 2_WT_Hyb	-1.91021	1.33632	-0.257732	1	2	3.10651	3.41009	0.282942	0.81024	-1.2342	2_KO_B6_1Way down vs 2_WT_B6_Plate#2	-4.40921	2.8946	-0.303578	Erbin
[R].aSVcAEAYNPDEEEDDAESR.[I]	4331	N-Term(TMT6plex); C4(Carbamidomethyl)	XP_006515077.1	Prkar2b	3	3	4.35163	4.37517	0.960536	0.983813	-1.01645	1_KO_1-Way down vs 1_WT_Plate#1	-2.40344	2.32626	-0.0235435	3	3	3.67331	4.37517	0.0975334	0.614778	-1.6266	1_Dhep_1Way down vs 1_WT_Plate#1	-3.04513	1.15092	-0.701862	5	2	4.21567	3.82135	0.77494	1.31432	1.31432	2_KO_Hyb up vs 2_WT_Hyb	-7.80296	13.479	0.394312	1	2	2.54889	4.20758	0.408352	0.316727	-3.1573	2_KO_B6_1Way down vs 2_WT_B6_Plate#2	-172661	17320.7	-1.65869	Prkar2b
[R].eTLVYFTSDHGAHVEELGPR.[G]	4332	N-Term(TMT6plex)	NP_033319.1	Sts	3	3	4.91483	5.36584	0.0375994	0.731534	-1.36699	1_KO_1-Way down vs 1_WT_Plate#1	-1.81504	-1.02955	-0.451004	3	3	4.97777	5.36584	0.00410593	0.764151	-1.30864	1_Dhep_1Way down vs 1_WT_Plate#1	-1.48495	-1.15327	-0.388071	5	2	4.82012	5.03038	0.426147	0.864379	-1.1569	2_KO_Hyb down vs 2_WT_Hyb	-1.78322	1.33234	-0.210263	1	2	4.90499	5.1994	0.610821	0.815408	-1.22638	2_KO_B6_1Way down vs 2_WT_B6_Plate#2	-49.5779	32.9638	-0.294406	Sts
[R].hGADLVPTYSFGENEVYk.[Q]	4333	N-Term(TMT6plex); K18(TMT6plex)	NP_080660.1	Dgat2	3	3	3.75317	3.82033	0.456858	0.954513	-1.04765	1_KO_1-Way down vs 1_WT_Plate#1	-1.22587	1.11688	-0.0671632	3	3	4.27186	3.82033	0.00254132	1.36748	1.36748	1_Dhep_1Way up vs 1_WT_Plate#1	1.20181	1.556	0.451524	5	2	2.45954	3.38722	0.189621	0.525702	-1.90222	2_KO_Hyb down vs 2_WT_Hyb	-5.65394	1.56254	-0.927683	1	2	2.32219	2.94211	0.27532	0.650707	-1.53679	2_KO_B6_1Way down vs 2_WT_B6_Plate#2	-19.1066	8.09009	-0.619921	Dgat2
[R].gYLVTQDELDQTLEEFk.[A]	4337	N-Term(TMT6plex); K17(TMT6plex)	NP_079830.2	Polr2e	3	3	3.45048	2.74096	0.0973885	1.63526	1.63526	1_KO_1-Way up vs 1_WT_Plate#1	-1.15223	3.08116	0.709521	3	3	3.63789	2.74096	0.13105	1.86211	1.86211	1_Dhep_1Way up vs 1_WT_Plate#1	-1.33558	4.63105	0.896935	5	2	4.98501	4.61627	0.285031	1.29123	1.29123	2_KO_Hyb up vs 2_WT_Hyb	-1.34097	2.23575	0.368743	1	2	5.50859	4.68279	0.213871	1.77252	1.77252	2_KO_B6_1Way up vs 2_WT_B6_Plate#2	-7.15085	22.4667	0.8258	Polr2e
[R].dIFLDDGVDEQVLmELk.[T]	4342	N-Term(TMT6plex); M14(Oxidation); K17(TMT6plex)	NP_113568.2	Gtf2a1	3	3	3.73655	2.65541	0.147187	2.11571	2.11571	1_KO_1-Way up vs 1_WT_Plate#1	-1.50697	6.74555	1.08114	3	3	3.14523	2.65541	0.460914	1.40427	1.40427	1_Dhep_1Way up vs 1_WT_Plate#1	-2.26458	4.46571	0.489823	5	2	5.42833	4.52444	0.000894821	1.87111	1.87111	2_KO_Hyb up vs 2_WT_Hyb	1.48834	2.35232	0.903891	1	2	5.25278	4.25885	0.140773	1.9916	1.9916	2_KO_B6_1Way up vs 2_WT_B6_Plate#2	-3.59279	14.2507	0.993928	Gtf2a1
[K].nkEINSDQSTQGNISSDR.[G]	4349	N-Term(TMT6plex); K2(TMT6plex)	XP_006504178.1	Pds5a	3	3	4.40695	3.6701	0.00434677	1.66654	1.66654	1_KO_1-Way up vs 1_WT_Plate#1	1.30602	2.12656	0.736853	3	3	4.23466	3.6701	0.00404287	1.47894	1.47894	1_Dhep_1Way up vs 1_WT_Plate#1	1.2315	1.7761	0.564564	5	2	3.93513	3.80858	0.0611242	1.09168	1.09168	2_KO_Hyb up vs 2_WT_Hyb	-1.006	1.19891	0.126551	1	2	4.42346	3.89117	0.252825	1.44622	1.44622	2_KO_B6_1Way up vs 2_WT_B6_Plate#2	-4.93964	10.3315	0.532285	Pds5a
[R].vFEDHENVVEVLSDWTR.[D]	4357	N-Term(TMT6plex)	XP_006498249.1	Apbb1ip	3	3	2.49389	2.38597	0.77263	1.07768	1.07768	1_KO_1-Way up vs 1_WT_Plate#1	-1.81664	2.10982	0.107923	3	3	1.72322	2.38597	0.0764884	0.631671	-1.5831	1_Dhep_1Way down vs 1_WT_Plate#1	-2.7092	1.08099	-0.662754	5	2	2.93937	2.75445	0.66426	1.13676	1.13676	2_KO_Hyb up vs 2_WT_Hyb	-1.79822	2.32369	0.184923	1	2	2.89421	2.0815	0.551569	1.75652	1.75652	2_KO_B6_1Way up vs 2_WT_B6_Plate#2	-2589.8	7990.44	0.812716	Apbb1ip
[K].eASDIILTDDNFSSIVk.[A]	4360	N-Term(TMT6plex); K17(TMT6plex)	XP_011239463.1	Atp2b2	3	3	4.78529	4.19348	0.0545984	1.50714	1.50714	1_KO_1-Way up vs 1_WT_Plate#1	-1.0131	2.30123	0.591812	3	3	4.61801	4.19348	0.179341	1.34213	1.34213	1_Dhep_1Way up vs 1_WT_Plate#1	-1.23157	2.21846	0.424529	5	2	3.71063	3.24788	0.333104	1.37817	1.37817	2_KO_Hyb up vs 2_WT_Hyb	-1.56687	2.97602	0.46275	1	2	3.61785	2.98661	0.319258	1.5489	1.5489	2_KO_B6_1Way up vs 2_WT_B6_Plate#2	-13.6044	32.6381	0.631242	Atp2b2
[R].fDSPDLLLDASDQAGLPcR.[V]	4366	N-Term(TMT6plex); C18(Carbamidomethyl)	NP_038936.1	Fbxw5	3	1	1.49555	1.87461	0.256136	0.768936	-1.3005	1_KO_1-Way down vs 1_WT_Plate#1	-2.66703	1.57692	-0.379064	3	1	1.4635	1.87461	0.487838	0.752046	-1.32971	1_Dhep_1Way down vs 1_WT_Plate#1	-5.69081	3.21856	-0.411108	---	---	---	---	---	---	---	---	---	---	---	---	---	---	---	---	---	---	---	---	---	---	Fbxw5
[R].gAQAAIVVYDITNEESFAR.[A]	4371	N-Term(TMT6plex)	NP_080163.1	Rab5a	3	3	3.60106	4.46591	0.0639387	0.549105	-1.82114	1_KO_1-Way down vs 1_WT_Plate#1	-3.50634	1.05722	-0.864845	3	3	3.7944	4.46591	0.0932054	0.627852	-1.59273	1_Dhep_1Way down vs 1_WT_Plate#1	-2.86993	1.13132	-0.671504	5	2	2.83337	3.6549	0.107974	0.565842	-1.76728	2_KO_Hyb down vs 2_WT_Hyb	-3.7366	1.19638	-0.821528	1	2	2.80067	3.254	0.325774	0.73036	-1.36919	2_KO_B6_1Way down vs 2_WT_B6_Plate#2	-12.8909	6.87631	-0.453321	Rab5a
[R].ecSLQVAEDELVSTLk.[H]	4376	N-Term(TMT6plex); C2(Carbamidomethyl); K16(TMT6plex)	NP_001265200.1	Gm44504	3	3	3.74441	4.23802	0.0143451	0.710246	-1.40796	1_KO_1-Way down vs 1_WT_Plate#1	-1.77083	-1.11945	-0.49361	3	3	3.82589	4.23802	0.00530939	0.751513	-1.33065	1_Dhep_1Way down vs 1_WT_Plate#1	-1.53685	-1.15212	-0.41213	5	2	4.37496	3.90395	0.309576	1.38608	1.38608	2_KO_Hyb up vs 2_WT_Hyb	-1.51576	2.9121	0.471011	1	2	4.65313	4.41166	0.626356	1.1822	1.1822	2_KO_B6_1Way up vs 2_WT_B6_Plate#2	-20.7005	28.9308	0.241469	Gm44504
[R].nEYFEAEPEDLVAGIk.[I]	4378	N-Term(TMT6plex); K16(TMT6plex)	XP_006524433.1	Abca3	3	3	3.78999	3.68239	0.226246	1.07743	1.07743	1_KO_1-Way up vs 1_WT_Plate#1	-1.07287	1.24544	0.107592	3	3	4.42601	3.68239	0.00228408	1.67437	1.67437	1_Dhep_1Way up vs 1_WT_Plate#1	1.36171	2.05882	0.743618	5	2	3.13747	3.30948	0.505375	0.887605	-1.12663	2_KO_Hyb down vs 2_WT_Hyb	-1.72736	1.36089	-0.17201	1	2	2.11421	2.14367	0.979791	0.979792	-1.02062	2_KO_B6_1Way down vs 2_WT_B6_Plate#2	-3600.69	3456.64	-0.029452	Abca3
[K].aIVGNNDLLWEDYEEk.[L]	4390	N-Term(TMT6plex); K16(TMT6plex)	NP_001257466.1	Bin2	3	3	3.24427	3.14956	0.77999	1.06786	1.06786	1_KO_1-Way up vs 1_WT_Plate#1	-1.72366	1.96552	0.0947187	3	3	2.77323	3.14956	0.254516	0.770397	-1.29803	1_Dhep_1Way down vs 1_WT_Plate#1	-2.23826	1.32843	-0.376326	---	---	---	---	---	---	---	---	---	---	---	---	---	---	---	---	---	---	---	---	---	---	Bin2
[R].aLYDFEAVEDNELTFk.[H]	4393	N-Term(TMT6plex); K16(TMT6plex)	NP_062641.1	Stam2	3	3	5.42508	5.06892	0.0445452	1.28002	1.28002	1_KO_1-Way up vs 1_WT_Plate#1	1.00978	1.62258	0.356165	3	3	4.63678	5.06892	0.0193116	0.741165	-1.34923	1_Dhep_1Way down vs 1_WT_Plate#1	-1.68053	-1.08324	-0.432134	5	2	3.83497	3.79855	0.91567	1.02557	1.02557	2_KO_Hyb up vs 2_WT_Hyb	-1.74652	1.83697	0.0364257	1	2	4.3384	4.00773	0.0816515	1.2576	1.2576	2_KO_B6_1Way up vs 2_WT_B6_Plate#2	-1.15764	1.83089	0.330675	Stam2
[R].vADPDHDHTGFLTEYVATR.[W]	4408	N-Term(TMT6plex)	XP_006522210.1	Mapk1	3	3	5.23625	5.30614	0.837098	0.952713	-1.04963	1_KO_1-Way down vs 1_WT_Plate#1	-1.93776	1.75883	-0.069887	3	3	4.9611	5.30614	0.167348	0.787288	-1.27018	1_Dhep_1Way down vs 1_WT_Plate#1	-1.88387	1.16767	-0.345037	5	2	4.72873	5.46805	0.000140511	0.599021	-1.66939	2_KO_Hyb down vs 2_WT_Hyb	-1.89444	-1.47108	-0.739321	1	2	5.1141	5.10586	0.967782	1.00572	1.00572	2_KO_B6_1Way up vs 2_WT_B6_Plate#2	-4.16201	4.20979	0.00823386	Mapk1
[K].tQDDVDIADVAYYFEk.[D]	4417	N-Term(TMT6plex); K16(TMT6plex)	NP_032558.2	Epcam	3	3	5.13303	2.03989	0.00966381	8.53352	8.53352	1_KO_1-Way up vs 1_WT_Plate#1	2.37206	30.6994	3.09314	3	3	3.78748	2.03989	0.0442238	3.35797	3.35797	1_Dhep_1Way up vs 1_WT_Plate#1	1.05196	10.7191	1.74759	5	2	2.46586	2.6302	0.833328	0.892342	-1.12065	2_KO_Hyb down vs 2_WT_Hyb	-4.19845	3.34311	-0.164332	1	2	3.10881	3.28877	0.657959	0.882732	-1.13285	2_KO_B6_1Way down vs 2_WT_B6_Plate#2	-16.2019	12.6248	-0.179952	Epcam
[R].sQAGGAcDcGDSNVmR.[E]	4429	N-Term(TMT6plex); C7(Carbamidomethyl); C9(Carbamidomethyl); M15(Oxidation)	NP_808451.2	Ubr3	3	3	3.29912	3.70557	0.0756674	0.754478	-1.32542	1_KO_1-Way down vs 1_WT_Plate#1	-1.84015	1.04748	-0.406449	3	3	3.2662	3.70557	0.0610863	0.737458	-1.35601	1_Dhep_1Way down vs 1_WT_Plate#1	-1.88101	1.02298	-0.439368	---	---	---	---	---	---	---	---	---	---	---	---	---	---	---	---	---	---	---	---	---	---	Ubr3
[R].aLADVLQDIADDNSSR.[A]	4434	N-Term(TMT6plex)	XP_006534411.1	Arsg	3	3	2.88807	3.55567	0.0437396	0.629554	-1.58843	1_KO_1-Way down vs 1_WT_Plate#1	-2.47061	-1.02125	-0.667598	3	3	2.96429	3.55567	0.147116	0.663707	-1.50669	1_Dhep_1Way down vs 1_WT_Plate#1	-2.84057	1.25129	-0.591382	5	2	3.89348	4.03583	0.66766	0.906045	-1.1037	2_KO_Hyb down vs 2_WT_Hyb	-1.92541	1.5806	-0.142345	1	2	3.79853	3.98656	0.60116	0.877808	-1.1392	2_KO_B6_1Way down vs 2_WT_B6_Plate#2	-11.227	8.65093	-0.188023	Arsg
[R].cASEGETPSASGAARPR.[A]	4435	N-Term(TMT6plex); C1(Carbamidomethyl)	NP_536693.1	B3galt6	2	1	1.70918	2.18448	0.471488	0.719319	-1.3902	1_KO_1-Way down vs 1_WT_Plate#1	-63.841	33.0326	-0.475296	1	1	1.29477	2.18448	---	0.539724	-1.8528	1_Dhep_1Way down vs 1_WT_Plate#1	1	1	-0.889706	5	1	2.9823	3.00253	0.984327	0.986075	-1.01412	2_KO_Hyb down vs 2_WT_Hyb	-6.53304	6.35237	-0.0202303	1	2	3.65578	2.8389	0.217336	1.7616	1.7616	2_KO_B6_1Way up vs 2_WT_B6_Plate#2	-7.31563	22.7021	0.816887	B3galt6
[R].tSHWEEAIQETk.[G]	4437	N-Term(TMT6plex); K12(TMT6plex)	NP_080362.1	Nanp	3	3	5.08974	5.35752	0.146033	0.830596	-1.20395	1_KO_1-Way down vs 1_WT_Plate#1	-1.60275	1.10572	-0.267781	3	3	4.97454	5.35752	0.0546813	0.76685	-1.30404	1_Dhep_1Way down vs 1_WT_Plate#1	-1.71515	1.00861	-0.382983	5	2	4.37384	4.67527	0.179395	0.811449	-1.23236	2_KO_Hyb down vs 2_WT_Hyb	-1.73865	1.14481	-0.301427	1	2	4.25008	4.48996	0.110149	0.846815	-1.1809	2_KO_B6_1Way down vs 2_WT_B6_Plate#2	-1.70832	1.22503	-0.239882	Nanp
[K].dVHLGLPVPcHDPAR.[L]	4440	N-Term(TMT6plex); C10(Carbamidomethyl)	NP_081632.1	Ufsp1	3	3	2.78797	2.83204	0.893988	0.969915	-1.03102	1_KO_1-Way down vs 1_WT_Plate#1	-1.87396	1.7629	-0.0440696	3	3	2.22135	2.83204	0.247695	0.654887	-1.52698	1_Dhep_1Way down vs 1_WT_Plate#1	-3.64154	1.56177	-0.610683	---	---	---	---	---	---	---	---	---	---	---	---	---	---	---	---	---	---	---	---	---	---	Ufsp1
[K].dkYENEDLIk.[Y]	4453	N-Term(TMT6plex); K2(TMT6plex); K10(TMT6plex)	NP_666056.1	Ccdc25	3	3	5.98493	5.86295	0.411599	1.08823	1.08823	1_KO_1-Way up vs 1_WT_Plate#1	-1.18743	1.40621	0.121983	3	3	5.42132	5.86295	0.0348469	0.736304	-1.35813	1_Dhep_1Way down vs 1_WT_Plate#1	-1.7803	-1.03608	-0.441627	5	2	4.10257	3.98385	0.25018	1.08577	1.08577	2_KO_Hyb up vs 2_WT_Hyb	-1.0837	1.27756	0.118717	1	2	4.18591	4.07687	0.688855	1.07851	1.07851	2_KO_B6_1Way up vs 2_WT_B6_Plate#2	-5.64258	6.56337	0.10904	Ccdc25
[K].qSAGPNSPTGGGGGGGSGGTR.[T]	4464	N-Term(TMT6plex)	XP_006519097.1	Zswim8	3	3	3.61259	3.96124	0.258193	0.785319	-1.27337	1_KO_1-Way down vs 1_WT_Plate#1	-2.11933	1.30705	-0.34865	3	3	3.3053	3.96124	0.105763	0.634662	-1.57564	1_Dhep_1Way down vs 1_WT_Plate#1	-2.88905	1.1637	-0.655941	5	2	2.0629	2.81447	0.011418	0.593955	-1.68363	2_KO_Hyb down vs 2_WT_Hyb	-2.37356	-1.19424	-0.751574	1	2	2.65487	2.38749	0.798356	1.20362	1.20362	2_KO_B6_1Way up vs 2_WT_B6_Plate#2	-1095.51	1587.05	0.267376	Zswim8
[R].nGYELSPTAAANFTR.[R]	4480	N-Term(TMT6plex)	NP_036100.3	Psmb2	3	3	3.26559	2.71491	0.689419	1.46478	1.46478	1_KO_1-Way up vs 1_WT_Plate#1	-8.03257	17.2345	0.550681	3	3	3.69211	2.71491	0.483281	1.96865	1.96865	1_Dhep_1Way up vs 1_WT_Plate#1	-5.80789	22.509	0.977208	5	2	4.16129	4.18671	0.950345	0.982531	-1.01778	2_KO_Hyb down vs 2_WT_Hyb	-2.03335	1.96293	-0.0254248	1	2	5.43515	5.27941	0.851742	1.11399	1.11399	2_KO_B6_1Way up vs 2_WT_B6_Plate#2	-291.52	361.771	0.155742	Psmb2
[K].lTQQAGDLTVPAGGQR.[T]	4481	N-Term(TMT6plex)	NP_001074562.1	Arfip1	3	3	3.34364	2.68272	0.0573719	1.5811	1.5811	1_KO_1-Way up vs 1_WT_Plate#1	-1.02331	2.55814	0.660926	3	3	3.28389	2.68272	0.084159	1.51695	1.51695	1_Dhep_1Way up vs 1_WT_Plate#1	-1.09334	2.51592	0.601172	5	2	4.83312	4.13901	0.000286756	1.61788	1.61788	2_KO_Hyb up vs 2_WT_Hyb	1.40957	1.85697	0.694102	1	2	4.37229	4.27933	0.0825586	1.06656	1.06656	2_KO_B6_1Way up vs 2_WT_B6_Plate#2	-1.04325	1.18675	0.0929643	Arfip1
[R].yAVYWDELPSEVR.[R]	4486	N-Term(TMT6plex)	XP_006509260.2	Ddhd2	3	3	2.95338	2.96717	0.947258	0.990483	-1.00961	1_KO_1-Way down vs 1_WT_Plate#1	-1.47216	1.44427	-0.0137963	3	3	1.86844	2.96717	0.0210115	0.466925	-2.14167	1_Dhep_1Way down vs 1_WT_Plate#1	-3.79833	-1.20757	-1.09874	5	2	3.14778	2.93546	0.00159583	1.15854	1.15854	2_KO_Hyb up vs 2_WT_Hyb	1.08995	1.23146	0.212313	1	2	3.45309	2.83664	0.431823	1.53309	1.53309	2_KO_B6_1Way up vs 2_WT_B6_Plate#2	-51.8259	121.81	0.616443	Ddhd2
[R].sTQESLAIGGTDSk.[L]	4490	N-Term(TMT6plex); K14(TMT6plex)	NP_705741.3	Lrrc41	3	3	3.8218	4.22191	0.0616606	0.757799	-1.31961	1_KO_1-Way down vs 1_WT_Plate#1	-1.77959	1.02195	-0.400112	3	3	3.83776	4.22191	0.0178599	0.766231	-1.30509	1_Dhep_1Way down vs 1_WT_Plate#1	-1.57912	-1.07861	-0.384148	5	2	3.66215	3.71472	0.827671	0.964223	-1.0371	2_KO_Hyb down vs 2_WT_Hyb	-1.5601	1.45047	-0.0525619	1	2	3.66959	3.75307	0.70846	0.943781	-1.05957	2_KO_B6_1Way down vs 2_WT_B6_Plate#2	-4.70883	4.19426	-0.0834762	Lrrc41
[R].lLAESEDLVTELQGR.[S]	4496	N-Term(TMT6plex)	NP_694696.2	Sirt7	1	1	1.37324	1.22665	---	1.10695	1.10695	1_KO_1-Way up vs 1_WT_Plate#1	1	1	0.146596	1	1	1.98119	1.22665	---	1.6871	1.6871	1_Dhep_1Way up vs 1_WT_Plate#1	1	1	0.754541	4	2	1.96707	2.47135	0.282401	0.705014	-1.41841	2_KO_Hyb down vs 2_WT_Hyb	-3.10037	1.54102	-0.504277	1	1	1.24193	2.33423	---	0.469011	-2.13214	2_KO_B6_1Way down vs 2_WT_B6_Plate#2	1	1	-1.09231	Sirt7
[K].vAQAVTLTVAQAFk.[V]	4499	N-Term(TMT6plex); K14(TMT6plex)	NP_663529.2	Ldlrap1	3	3	4.77315	5.06193	0.0187429	0.818594	-1.22161	1_KO_1-Way down vs 1_WT_Plate#1	-1.41279	-1.05629	-0.288779	3	3	4.36609	5.06193	0.00209357	0.617351	-1.61983	1_Dhep_1Way down vs 1_WT_Plate#1	-1.95676	-1.34091	-0.695838	5	2	4.00107	4.62401	0.109674	0.649345	-1.54001	2_KO_Hyb down vs 2_WT_Hyb	-2.72673	1.14972	-0.622943	1	2	4.54522	4.6248	0.867682	0.946338	-1.0567	2_KO_B6_1Way down vs 2_WT_B6_Plate#2	-29.3203	26.258	-0.0795724	Ldlrap1
[K].sccSccPVGcAk.[C]	4500	N-Term(TMT6plex); C2(Carbamidomethyl); C3(Carbamidomethyl); C5(Carbamidomethyl); C6(Carbamidomethyl); C10(Carbamidomethyl); K12(TMT6plex)	NP_032656.1	Mt2	3	3	6.31594	2.09047	0.000856066	18.7065	18.7065	1_KO_1-Way up vs 1_WT_Plate#1	7.55296	46.3304	4.22546	3	3	5.86798	2.09047	0.00225461	13.7134	13.7134	1_Dhep_1Way up vs 1_WT_Plate#1	4.81634	39.0457	3.77751	5	2	4.24699	2.35725	0.00452953	3.70569	3.70569	2_KO_Hyb up vs 2_WT_Hyb	1.86027	7.38179	1.88974	1	2	5.09106	1.4168	0.0474369	12.7662	12.7662	2_KO_B6_1Way up vs 2_WT_B6_Plate#2	1.14003	142.957	3.67425	Mt2
[K].sIEQScDQDEnGNR.[T]	4505	N-Term(TMT6plex); C6(Carbamidomethyl); N11(Deamidated)	NP_031967.2	Stx2	3	3	3.25351	5.19936	0.139853	0.259561	-3.85265	1_KO_1-Way down vs 1_WT_Plate#1	-29.5386	1.99008	-1.94585	3	3	4.71092	5.19936	0.239119	0.712791	-1.40294	1_Dhep_1Way down vs 1_WT_Plate#1	-2.76965	1.40718	-0.488449	5	2	4.15689	4.25019	0.876115	0.937377	-1.06681	2_KO_Hyb down vs 2_WT_Hyb	-2.9388	2.58225	-0.0932995	1	2	4.65683	4.0967	0.623121	1.4744	1.4744	2_KO_B6_1Way up vs 2_WT_B6_Plate#2	-1040.92	2262.82	0.56013	Stx2
[K].tVEVPTYDFVTHSR.[L]	4507	N-Term(TMT6plex)	XP_006497916.1	Uck1	3	3	4.01896	4.77524	0.0161262	0.592019	-1.68914	1_KO_1-Way down vs 1_WT_Plate#1	-2.4304	-1.17395	-0.756285	3	3	4.36024	4.77524	0.121172	0.750017	-1.3333	1_Dhep_1Way down vs 1_WT_Plate#1	-2.00286	1.12666	-0.415005	5	2	3.24948	3.38485	0.530794	0.910437	-1.09837	2_KO_Hyb down vs 2_WT_Hyb	-1.57181	1.30286	-0.13537	1	2	3.77557	3.58741	0.362511	1.1393	1.1393	2_KO_B6_1Way up vs 2_WT_B6_Plate#2	-2.53553	3.29114	0.188151	Uck1
[R].vDDSPSTSGGSSDGDQR.[E]	4511	N-Term(TMT6plex)	XP_017171445.1	Ube2e2	3	3	2.84709	2.12359	0.283028	1.65118	1.65118	1_KO_1-Way up vs 1_WT_Plate#1	-1.86292	5.07904	0.723496	3	3	2.84994	2.12359	0.23203	1.65445	1.65445	1_Dhep_1Way up vs 1_WT_Plate#1	-1.63177	4.46648	0.726349	---	---	---	---	---	---	---	---	---	---	---	---	---	---	---	---	---	---	---	---	---	---	Ube2e2
[K].aLLPLEQELQADGDAPR.[A]	4525	N-Term(TMT6plex)	NP_001035866.1	Pex10	3	3	4.5908	4.97128	0.0558795	0.768182	-1.30177	1_KO_1-Way down vs 1_WT_Plate#1	-1.71275	1.0107	-0.38048	3	3	4.58033	4.97128	0.256477	0.762626	-1.31126	1_Dhep_1Way down vs 1_WT_Plate#1	-2.31589	1.34692	-0.390952	5	2	4.85798	5.17322	0.582106	0.80372	-1.24421	2_KO_Hyb down vs 2_WT_Hyb	-3.23427	2.08923	-0.315236	1	2	3.80861	4.65309	0.342062	0.556913	-1.79561	2_KO_B6_1Way down vs 2_WT_B6_Plate#2	-150.878	46.7952	-0.844477	Pex10
[K].rAPAFLSAEEVQDHLR.[S]	4526	N-Term(TMT6plex)	NP_057878.1	Crym	3	3	2.81442	3.69417	0.0344543	0.543461	-1.84006	1_KO_1-Way down vs 1_WT_Plate#1	-3.14864	-1.07532	-0.87975	3	3	3.28676	3.69417	0.295073	0.753977	-1.3263	1_Dhep_1Way down vs 1_WT_Plate#1	-2.54408	1.44626	-0.407408	5	2	3.05908	2.47354	0.183838	1.5006	1.5006	2_KO_Hyb up vs 2_WT_Hyb	-1.31123	2.95264	0.585543	1	2	3.25387	1.9448	0.135958	2.47783	2.47783	2_KO_B6_1Way up vs 2_WT_B6_Plate#2	-4.91847	30.1976	1.30908	Crym
[R].eGTYQGHHTPIVQk.[G]	4528	N-Term(TMT6plex); K14(TMT6plex)	NP_904334.1	COX3	3	3	4.66513	5.33703	0.00633	0.627677	-1.59318	1_KO_1-Way down vs 1_WT_Plate#1	-2.03885	-1.24492	-0.671905	3	3	5.7055	5.33703	0.0195029	1.29098	1.29098	1_Dhep_1Way up vs 1_WT_Plate#1	1.06995	1.55768	0.368469	5	2	2.83272	3.50556	0.106036	0.627271	-1.59421	2_KO_Hyb down vs 2_WT_Hyb	-2.93055	1.15308	-0.67284	1	2	2.21273	2.84981	0.113337	0.643012	-1.55518	2_KO_B6_1Way down vs 2_WT_B6_Plate#2	-4.26824	1.76476	-0.637083	COX3
[K].lNSELDLDDAILEk.[F]	4530	N-Term(TMT6plex); K14(TMT6plex)	XP_017169542.1	Rmnd1	3	3	3.80325	4.84218	0.0295742	0.48669	-2.0547	1_KO_1-Way down vs 1_WT_Plate#1	-3.7571	-1.12368	-1.03892	3	3	5.34091	4.84218	0.0689772	1.41297	1.41297	1_Dhep_1Way up vs 1_WT_Plate#1	-1.04389	2.08411	0.498732	5	2	3.01504	3.89981	0.032939	0.541575	-1.84647	2_KO_Hyb down vs 2_WT_Hyb	-3.16705	-1.07653	-0.884766	1	2	2.79267	3.51421	0.29322	0.606449	-1.64894	2_KO_B6_1Way down vs 2_WT_B6_Plate#2	-38.601	14.1967	-0.721541	Rmnd1
[R].tPQEAITDGLEIVVSPR.[S]	4534	N-Term(TMT6plex)	XP_006529332.1	Rnf2	3	3	2.10714	1.88064	0.435758	1.16999	1.16999	1_KO_1-Way up vs 1_WT_Plate#1	-1.41459	1.93641	0.2265	2	3	2.3742	1.88064	0.264806	1.40792	1.40792	1_Dhep_1Way up vs 1_WT_Plate#1	-1.57434	3.12069	0.493561	3	1	1.46373	1.07397	0.715038	1.31018	1.31018	2_KO_Hyb up vs 2_WT_Hyb	-12.1179	20.8012	0.389764	1	2	2.1781	1.06696	0.0166536	2.16016	2.16016	2_KO_B6_1Way up vs 2_WT_B6_Plate#2	1.67218	2.79056	1.11114	Rnf2
[M].pVAVGPYGQSQPScFDR.[V]	4536	N-Term(TMT6plex); C14(Carbamidomethyl)	NP_001157688.1	Romo1	3	3	4.60253	4.89164	0.0472664	0.818405	-1.22189	1_KO_1-Way down vs 1_WT_Plate#1	-1.48719	-1.00391	-0.289113	3	3	5.25318	4.89164	0.00189319	1.28479	1.28479	1_Dhep_1Way up vs 1_WT_Plate#1	1.16767	1.41367	0.361537	5	2	4.41345	4.5003	0.710918	0.941576	-1.06205	2_KO_Hyb down vs 2_WT_Hyb	-1.57546	1.39675	-0.0868511	1	2	3.98113	4.69883	0.0643921	0.608063	-1.64457	2_KO_B6_1Way down vs 2_WT_B6_Plate#2	-3.1237	1.15496	-0.717707	Romo1
[K].wmQSELNVEEVVNDR.[S]	4539	N-Term(TMT6plex); M2(Oxidation)	NP_941047.1	Ccdc58	3	3	4.72323	4.97473	0.561627	0.840022	-1.19045	1_KO_1-Way down vs 1_WT_Plate#1	-2.55998	1.80642	-0.251501	3	3	5.33388	4.97473	0.382152	1.28267	1.28267	1_Dhep_1Way up vs 1_WT_Plate#1	-1.5772	2.59488	0.359152	5	2	4.34858	4.88948	0.0965401	0.687346	-1.45487	2_KO_Hyb down vs 2_WT_Hyb	-2.33201	1.10174	-0.540891	1	2	4.57798	5.06735	0.221692	0.712337	-1.40383	2_KO_B6_1Way down vs 2_WT_B6_Plate#2	-6.71169	3.40567	-0.489369	Ccdc58
[R].lEGDGEDIEDIcAGTDR.[Y]	4540	N-Term(TMT6plex); C12(Carbamidomethyl)	XP_011237507.1	Upp2	3	3	2.01029	3.618	0.0202244	0.328117	-3.04769	1_KO_1-Way down vs 1_WT_Plate#1	-6.97944	-1.33083	-1.60772	3	3	2.68234	3.618	0.0851399	0.522804	-1.91276	1_Dhep_1Way down vs 1_WT_Plate#1	-4.21909	1.15318	-0.935658	---	---	---	---	---	---	---	---	---	---	---	---	---	---	---	---	---	---	---	---	---	---	Upp2
[K].cAIQNAPNPGGGDLQk.[A]	4543	N-Term(TMT6plex); C1(Carbamidomethyl); K16(TMT6plex)	NP_073146.2	Ireb2	3	3	3.04468	3.16982	0.808551	0.916919	-1.09061	1_KO_1-Way down vs 1_WT_Plate#1	-2.76543	2.32501	-0.125133	3	3	2.49135	3.16982	0.212624	0.62483	-1.60044	1_Dhep_1Way down vs 1_WT_Plate#1	-3.86388	1.50851	-0.678464	5	2	2.12507	2.47353	0.56174	0.785425	-1.2732	2_KO_Hyb down vs 2_WT_Hyb	-3.45956	2.13418	-0.348455	1	2	1.79398	2.10568	0.325822	0.805695	-1.24116	2_KO_B6_1Way down vs 2_WT_B6_Plate#2	-5.8013	3.76588	-0.311695	Ireb2
[R].vAELETLLEDTQATcR.[E]	4547	N-Term(TMT6plex); C15(Carbamidomethyl)	XP_011248632.1	Cep85	3	3	2.64566	2.24545	0.475379	1.31971	1.31971	1_KO_1-Way up vs 1_WT_Plate#1	-2.0167	3.51233	0.400216	3	3	2.9486	2.24545	0.277057	1.62806	1.62806	1_Dhep_1Way up vs 1_WT_Plate#1	-1.80204	4.77646	0.703157	5	2	2.55653	3.42207	0.190487	0.548842	-1.82202	2_KO_Hyb down vs 2_WT_Hyb	-5.04644	1.52013	-0.865536	1	2	1.28222	3.40823	0.349092	0.229091	-4.36509	2_KO_B6_1Way down vs 2_WT_B6_Plate#2	-404835	21246.7	-2.12601	Cep85
[K].qQDHFFQAAFLEER.[D]	4554	N-Term(TMT6plex)	NP_062422.1	Plek	3	3	4.49638	4.49081	0.993711	1.00387	1.00387	1_KO_1-Way up vs 1_WT_Plate#1	-3.57727	3.605	0.00557092	3	3	3.79162	4.49081	0.392915	0.61592	-1.62359	1_Dhep_1Way down vs 1_WT_Plate#1	-6.62712	2.51405	-0.699184	5	2	4.33673	3.94539	0.0965702	1.31161	1.31161	2_KO_Hyb up vs 2_WT_Hyb	-1.07266	1.84534	0.391344	1	2	3.98841	3.77375	0.741099	1.16043	1.16043	2_KO_B6_1Way up vs 2_WT_B6_Plate#2	-69.468	93.5458	0.214662	Plek
[R].aSLQETHFDSAQAk.[Q]	4555	N-Term(TMT6plex); K14(TMT6plex)	NP_808301.3	Ubxn7	3	3	2.39442	1.80486	0.156601	1.50479	1.50479	1_KO_1-Way up vs 1_WT_Plate#1	-1.27498	2.88705	0.58956	3	3	2.43946	1.80486	0.125281	1.55251	1.55251	1_Dhep_1Way up vs 1_WT_Plate#1	-1.21131	2.91961	0.634602	5	2	2.7655	3.47806	0.157666	0.610238	-1.6387	2_KO_Hyb down vs 2_WT_Hyb	-3.51985	1.31076	-0.712556	1	2	3.32999	3.33814	0.945483	0.994367	-1.00567	2_KO_B6_1Way down vs 2_WT_B6_Plate#2	-2.32057	2.2945	-0.00815017	Ubxn7
[K].qEPGENSEILPSLk.[Y]	4559	N-Term(TMT6plex); K14(TMT6plex)	NP_001316789.1	Gpx3	3	3	5.67166	5.00941	0.0558653	1.58256	1.58256	1_KO_1-Way up vs 1_WT_Plate#1	-1.01865	2.55121	0.662257	3	3	5.47815	5.00941	0.134458	1.3839	1.3839	1_Dhep_1Way up vs 1_WT_Plate#1	-1.16985	2.24049	0.468744	5	2	5.05212	4.22376	0.123206	1.77566	1.77566	2_KO_Hyb up vs 2_WT_Hyb	-1.24946	3.9395	0.828354	1	2	5.22268	4.57407	0.180913	1.56766	1.56766	2_KO_B6_1Way up vs 2_WT_B6_Plate#2	-3.3836	8.31538	0.648612	Gpx3
[K].aSSVTTFTGEPNmcPR.[C]	4560	N-Term(TMT6plex); M13(Oxidation); C14(Carbamidomethyl)	NP_077185.1	Crip2	3	3	6.08059	5.57976	0.0373591	1.41502	1.41502	1_KO_1-Way up vs 1_WT_Plate#1	1.03356	1.93727	0.500822	3	3	4.86169	5.57976	0.0526488	0.607909	-1.64498	1_Dhep_1Way down vs 1_WT_Plate#1	-2.7309	1.00922	-0.718072	5	2	4.67831	6.07715	0.256651	0.379234	-2.63689	2_KO_Hyb down vs 2_WT_Hyb	-18.477	2.65733	-1.39884	1	2	5.29921	5.73461	0.453317	0.73949	-1.35228	2_KO_B6_1Way down vs 2_WT_B6_Plate#2	-37.0255	20.2473	-0.435397	Crip2
[K].iDDRDSEEEGPSNQR.[G]	4563	N-Term(TMT6plex)	NP_082317.1	Ddx54	3	3	2.52258	3.02831	0.0877786	0.704304	-1.41984	1_KO_1-Way down vs 1_WT_Plate#1	-2.18884	1.08576	-0.505729	3	3	2.58602	3.02831	0.110651	0.735962	-1.35877	1_Dhep_1Way down vs 1_WT_Plate#1	-2.06133	1.1165	-0.442296	4	1	2.37325	1.10304	0.0701061	2.41195	2.41195	2_KO_Hyb up vs 2_WT_Hyb	-1.14393	6.65483	1.2702	1	1	2.12617	1.18472	---	1.92045	1.92045	2_KO_B6_1Way up vs 2_WT_B6_Plate#2	1	1	0.941445	Ddx54
[K].lDQIGEDELELLk.[E]	4570	N-Term(TMT6plex); K13(TMT6plex)	XP_006496420.1	Txndc9	3	3	4.18971	3.14418	0.118826	2.06412	2.06412	1_KO_1-Way up vs 1_WT_Plate#1	-1.33857	5.70313	1.04553	3	3	3.60717	3.14418	0.386572	1.37839	1.37839	1_Dhep_1Way up vs 1_WT_Plate#1	-1.81628	3.45088	0.462989	5	2	3.54395	2.6386	0.00371669	1.87299	1.87299	2_KO_Hyb up vs 2_WT_Hyb	1.36654	2.56713	0.905344	1	2	3.58566	2.86783	0.23728	1.6447	1.6447	2_KO_B6_1Way up vs 2_WT_B6_Plate#2	-7.20189	19.4815	0.717828	Txndc9
[K].eNQNFcVPcYEk.[Q]	4582	N-Term(TMT6plex); C6(Carbamidomethyl); C9(Carbamidomethyl); K12(TMT6plex)	XP_011236736.1	Fhl2	3	3	5.5278	3.3034	0.0235855	4.67317	4.67317	1_KO_1-Way up vs 1_WT_Plate#1	1.40406	15.5538	2.2244	3	3	3.74854	3.3034	0.0290936	1.36144	1.36144	1_Dhep_1Way up vs 1_WT_Plate#1	1.05266	1.7608	0.445137	5	2	4.35531	2.34731	0.00990971	4.02224	4.02224	2_KO_Hyb up vs 2_WT_Hyb	1.65952	9.74886	2.008	1	2	4.8124	2.66268	0.257191	4.43742	4.43742	2_KO_B6_1Way up vs 2_WT_B6_Plate#2	-738.07	14533.1	2.14972	Fhl2
[R].dATIPVESDTDDEGAPR.[I]	4590	N-Term(TMT6plex)	NP_598548.1	Nmd3	3	3	3.05305	3.46784	0.188551	0.75013	-1.3331	1_KO_1-Way down vs 1_WT_Plate#1	-2.20719	1.24197	-0.414788	3	3	3.8546	3.46784	0.176752	1.30746	1.30746	1_Dhep_1Way up vs 1_WT_Plate#1	-1.20479	2.05953	0.386764	5	2	3.08339	4.57968	0.344215	0.354464	-2.82116	2_KO_Hyb down vs 2_WT_Hyb	-36.2454	4.55404	-1.49629	1	2	3.83238	3.95438	0.512715	0.918911	-1.08824	2_KO_B6_1Way down vs 2_WT_B6_Plate#2	-3.32968	2.81158	-0.122002	Nmd3
[R].kEDFEDQALDk.[V]	4592	N-Term(TMT6plex); K1(TMT6plex); K11(TMT6plex)	NP_997651.1	Gimap8	3	3	3.61267	3.93166	0.405578	0.801633	-1.24745	1_KO_1-Way down vs 1_WT_Plate#1	-2.41588	1.55248	-0.318986	3	3	3.45395	3.93166	0.156159	0.718116	-1.39253	1_Dhep_1Way down vs 1_WT_Plate#1	-2.35929	1.21666	-0.477712	5	2	3.497	3.20097	0.0987158	1.22776	1.22776	2_KO_Hyb up vs 2_WT_Hyb	-1.05681	1.59303	0.296025	1	2	3.4566	3.38937	0.861392	1.0477	1.0477	2_KO_B6_1Way up vs 2_WT_B6_Plate#2	-13.8724	15.2275	0.0672315	Gimap8
[R].sTGTDDGFTDFk.[T]	4611	N-Term(TMT6plex); K12(TMT6plex)	XP_006533042.1	Synrg	3	3	4.57249	4.53378	0.654497	1.02719	1.02719	1_KO_1-Way up vs 1_WT_Plate#1	-1.13596	1.19859	0.0387093	3	3	4.18599	4.53378	0.0494139	0.785787	-1.27261	1_Dhep_1Way down vs 1_WT_Plate#1	-1.61792	-1.001	-0.34779	5	2	4.2753	4.37708	0.733889	0.931883	-1.0731	2_KO_Hyb down vs 2_WT_Hyb	-1.77706	1.54321	-0.101779	1	2	4.60837	4.39495	0.310002	1.15944	1.15944	2_KO_B6_1Way up vs 2_WT_B6_Plate#2	-2.33336	3.13671	0.213423	Synrg
[K].dTSSTAScGEGTTR.[Q]	4616	N-Term(TMT6plex); C8(Carbamidomethyl)	NP_032705.2	Ncoa3	1	2	2.76107	1.7825	0.38878	1.9705	1.9705	1_KO_1-Way up vs 1_WT_Plate#1	-211.503	821.238	0.978563	1	2	1.10706	1.7825	0.504449	0.626141	-1.59709	1_Dhep_1Way down vs 1_WT_Plate#1	-665.611	260.954	-0.675441	1	1	1.46058	0.847451	---	1.52958	1.52958	2_KO_Hyb up vs 2_WT_Hyb	1	1	0.613132	1	1	1.16321	1.57756	---	0.75036	-1.33269	2_KO_B6_1Way down vs 2_WT_B6_Plate#2	1	1	-0.414346	Ncoa3
[K].gSALDPEPQVk.[L]	4620	N-Term(TMT6plex); K11(TMT6plex)	XP_006538628.1	Hp1bp3	3	3	6.10765	5.10542	0.0741289	2.0031	2.0031	1_KO_1-Way up vs 1_WT_Plate#1	-1.11407	4.4701	1.00223	3	3	5.74048	5.10542	0.242688	1.55301	1.55301	1_Dhep_1Way up vs 1_WT_Plate#1	-1.57179	3.7909	0.635065	5	2	5.11632	3.93183	0.0746119	2.27284	2.27284	2_KO_Hyb up vs 2_WT_Hyb	-1.12578	5.81558	1.1845	1	2	5.31128	4.45423	0.526239	1.81133	1.81133	2_KO_B6_1Way up vs 2_WT_B6_Plate#2	-2005.34	6579.35	0.85705	Hp1bp3
[R].scDLAGVETck.[S]	4626	N-Term(TMT6plex); C2(Carbamidomethyl); C10(Carbamidomethyl); K11(TMT6plex)	NP_079580.2	Lcmt1	3	3	4.96497	5.19471	0.488016	0.852792	-1.17262	1_KO_1-Way down vs 1_WT_Plate#1	-2.0933	1.52236	-0.229735	3	3	4.68243	5.19471	0.323235	0.701114	-1.4263	1_Dhep_1Way down vs 1_WT_Plate#1	-3.42401	1.68311	-0.512278	5	2	5.17255	5.02892	0.441973	1.10468	1.10468	2_KO_Hyb up vs 2_WT_Hyb	-1.23008	1.5011	0.143634	1	2	5.0866	5.12201	0.819912	0.975753	-1.02485	2_KO_B6_1Way down vs 2_WT_B6_Plate#2	-2.99663	2.85307	-0.0354115	Lcmt1
[R].eIDPQNDLTFLR.[I]	4628	N-Term(TMT6plex)	NP_001278037.1	Dynlrb1	3	3	6.68808	5.6327	0.113388	2.07827	2.07827	1_KO_1-Way up vs 1_WT_Plate#1	-1.31459	5.67796	1.05538	3	3	6.33561	5.6327	0.243179	1.62779	1.62779	1_Dhep_1Way up vs 1_WT_Plate#1	-1.65163	4.37629	0.702911	5	2	3.72432	3.90305	0.451207	0.88348	-1.13189	2_KO_Hyb down vs 2_WT_Hyb	-1.67162	1.30476	-0.178731	1	2	4.28128	4.23043	0.451142	1.03588	1.03588	2_KO_B6_1Way up vs 2_WT_B6_Plate#2	-1.4172	1.52072	0.0508557	Dynlrb1
[K].rLPTEAEWEYScR.[G]	4643	N-Term(TMT6plex); C12(Carbamidomethyl)	NP_666049.2	Sumf1	3	3	2.66461	3.24639	0.356047	0.668137	-1.4967	1_KO_1-Way down vs 1_WT_Plate#1	-4.38097	1.9557	-0.581784	3	3	3.99613	3.24639	0.261642	1.68148	1.68148	1_Dhep_1Way up vs 1_WT_Plate#1	-1.79543	5.07637	0.749735	5	2	2.83714	3.48247	0.000889691	0.639346	-1.5641	2_KO_Hyb down vs 2_WT_Hyb	-1.84136	-1.32858	-0.64533	1	2	2.93464	2.74588	0.725907	1.13978	1.13978	2_KO_B6_1Way up vs 2_WT_B6_Plate#2	-32.7491	42.5446	0.18876	Sumf1
[K].vASSDASNIEASIkEEDNSYVInGHk.[W]	4664	N-Term(TMT6plex); K14(TMT6plex); N23(Deamidated); K26(TMT6plex)	XP_011246533.1	Acad12	3	3	5.69543	5.07626	0.0688557	1.53599	1.53599	1_KO_1-Way up vs 1_WT_Plate#1	-1.05444	2.48771	0.619173	3	3	5.48909	5.07626	0.0899565	1.3313	1.3313	1_Dhep_1Way up vs 1_WT_Plate#1	-1.07323	1.90215	0.412835	5	2	5.0659	4.15441	0.0306009	1.88098	1.88098	2_KO_Hyb up vs 2_WT_Hyb	1.0918	3.2406	0.911485	1	2	4.52416	3.94407	0.379979	1.49495	1.49495	2_KO_B6_1Way up vs 2_WT_B6_Plate#2	-21.5372	48.1328	0.580096	Acad12
[R].sEPDDSDPFSFDGPEImGcTGcQIDWk.[K]	4669	N-Term(TMT6plex); M17(Oxidation); C19(Carbamidomethyl); C22(Carbamidomethyl); K27(TMT6plex)	XP_006513953.1	Nap1l1	3	3	5.37901	4.80861	0.0453611	1.48493	1.48493	1_KO_1-Way up vs 1_WT_Plate#1	1.01329	2.17611	0.570398	3	3	4.45268	4.80861	0.167096	0.781365	-1.27981	1_Dhep_1Way down vs 1_WT_Plate#1	-1.92133	1.17303	-0.355931	5	2	3.39634	3.52978	0.402627	0.911655	-1.09691	2_KO_Hyb down vs 2_WT_Hyb	-1.42279	1.1825	-0.133441	1	2	3.73697	3.35841	0.136668	1.30004	1.30004	2_KO_B6_1Way up vs 2_WT_B6_Plate#2	-1.5913	2.68948	0.378559	Nap1l1
[R].qQNLILSYAEDETDVEGTVNGVTHTSTGk.[R]	4670	N-Term(TMT6plex); K29(TMT6plex)	NP_001128584.1	Dnaja3	3	2	1.70362	1.76322	0.730236	0.959527	-1.04218	1_KO_1-Way down vs 1_WT_Plate#1	-1.47501	1.35803	-0.0596045	3	2	2.31546	1.76322	0.0416453	1.46635	1.46635	1_Dhep_1Way up vs 1_WT_Plate#1	1.02764	2.09236	0.552231	5	2	2.80361	3.17551	0.433193	0.772762	-1.29406	2_KO_Hyb down vs 2_WT_Hyb	-2.81704	1.68223	-0.371904	1	2	2.53773	3.06701	0.0870001	0.692904	-1.4432	2_KO_B6_1Way down vs 2_WT_B6_Plate#2	-2.73982	1.31543	-0.529274	Dnaja3
[K].sGDLIFDPVTAFDSGEYYcQAQnGYGTAmR.[S]	4671	N-Term(TMT6plex); C19(Carbamidomethyl); N23(Deamidated); M29(Oxidation)	NP_766235.1	F11r	3	3	4.76181	4.62058	0.622965	1.10285	1.10285	1_KO_1-Way up vs 1_WT_Plate#1	-1.5115	1.83839	0.141232	3	3	5.04792	4.62058	0.0516103	1.34475	1.34475	1_Dhep_1Way up vs 1_WT_Plate#1	-1.00334	1.81439	0.427336	5	2	5.53674	5.01125	0.00585858	1.43943	1.43943	2_KO_Hyb up vs 2_WT_Hyb	1.17415	1.76465	0.525499	1	2	4.89804	3.94712	0.0936636	1.93311	1.93311	2_KO_B6_1Way up vs 2_WT_B6_Plate#2	-1.78966	6.68781	0.950923	F11r
[K].sLDEESVVGk.[I]	4673	N-Term(TMT6plex); K10(TMT6plex)	XP_006511115.1	Plscr1	3	3	6.29784	5.5258	0.0440146	1.70768	1.70768	1_KO_1-Way up vs 1_WT_Plate#1	1.02348	2.84925	0.772035	3	3	5.87727	5.5258	0.094793	1.27586	1.27586	1_Dhep_1Way up vs 1_WT_Plate#1	-1.06899	1.74012	0.351465	5	2	4.40746	3.88084	0.0906697	1.44055	1.44055	2_KO_Hyb up vs 2_WT_Hyb	-1.08709	2.25592	0.52662	1	2	4.18653	3.68628	0.0513903	1.41446	1.41446	2_KO_B6_1Way up vs 2_WT_B6_Plate#2	-1.00973	2.02016	0.500248	Plscr1
[K].lEGQAQAETk.[I]	4674	N-Term(TMT6plex); K10(TMT6plex)	XP_017170191.1	Pes1	3	3	4.49042	4.12738	0.224717	1.28613	1.28613	1_KO_1-Way up vs 1_WT_Plate#1	-1.26538	2.09311	0.363041	3	3	4.47298	4.12738	0.293423	1.27067	1.27067	1_Dhep_1Way up vs 1_WT_Plate#1	-1.36454	2.2032	0.345595	5	2	3.70194	3.36193	0.0546093	1.26577	1.26577	2_KO_Hyb up vs 2_WT_Hyb	-1.00685	1.61314	0.34001	1	2	4.11696	3.10615	0.364672	2.01505	2.01505	2_KO_B6_1Way up vs 2_WT_B6_Plate#2	-154.65	627.944	1.01082	Pes1
[K].vDVIQEPGLSGR.[F]	4678	N-Term(TMT6plex)	NP_083424.1	Tmx4	3	3	4.66119	5.02106	0.175285	0.779231	-1.28332	1_KO_1-Way down vs 1_WT_Plate#1	-1.95508	1.18713	-0.359876	3	3	4.45634	5.02106	0.19613	0.676086	-1.4791	1_Dhep_1Way down vs 1_WT_Plate#1	-2.98232	1.3632	-0.564721	5	2	3.89196	4.4278	0.155765	0.689754	-1.44979	2_KO_Hyb down vs 2_WT_Hyb	-2.56793	1.22172	-0.535847	1	2	3.85747	4.44271	0.271978	0.666539	-1.50029	2_KO_B6_1Way down vs 2_WT_B6_Plate#2	-15.6779	6.96528	-0.58524	Tmx4
[R].gGSSEELHDSPR.[D]	4679	N-Term(TMT6plex)	NP_001291713.1	Hdgfl2	3	3	2.94033	3.15675	0.444031	0.8607	-1.16184	1_KO_1-Way down vs 1_WT_Plate#1	-1.8983	1.40627	-0.216417	3	3	2.5289	3.15675	0.0511134	0.647139	-1.54526	1_Dhep_1Way down vs 1_WT_Plate#1	-2.39595	1.0034	-0.627852	5	2	3.88741	4.02638	0.193016	0.908171	-1.10111	2_KO_Hyb down vs 2_WT_Hyb	-1.29823	1.07075	-0.138964	1	2	4.10086	3.81216	0.564137	1.22154	1.22154	2_KO_B6_1Way up vs 2_WT_B6_Plate#2	-18.4373	27.5112	0.288695	Hdgfl2
[K].iFADLIVLk.[M]	4680	N-Term(TMT6plex); K9(TMT6plex)	NP_035146.1	Orm2	3	3	5.32103	3.45421	0.010873	3.64728	3.64728	1_KO_1-Way up vs 1_WT_Plate#1	1.63973	8.11269	1.86682	3	3	4.26829	3.45421	0.124107	1.75817	1.75817	1_Dhep_1Way up vs 1_WT_Plate#1	-1.27444	3.9395	0.814077	5	2	4.35102	3.28962	0.336802	2.08696	2.08696	2_KO_Hyb up vs 2_WT_Hyb	-2.84347	12.3844	1.0614	1	2	3.73223	2.72501	0.336339	2.01003	2.01003	2_KO_B6_1Way up vs 2_WT_B6_Plate#2	-88.1828	356.277	1.00721	Orm2
[R].dYGPRPDADSESDNSDNNTIFVQGLGEGVSTDQVGEFFk.[Q]	4693	N-Term(TMT6plex); K39(TMT6plex)	NP_081703.1	Taf15	3	3	3.42216	4.02261	0.0557842	0.659549	-1.51619	1_KO_1-Way down vs 1_WT_Plate#1	-2.33715	1.01667	-0.600449	3	3	3.60191	4.02261	0.042808	0.747062	-1.33858	1_Dhep_1Way down vs 1_WT_Plate#1	-1.76459	-1.01541	-0.420699	5	2	3.76642	3.27679	0.182049	1.40409	1.40409	2_KO_Hyb up vs 2_WT_Hyb	-1.25083	2.46596	0.489635	1	2	3.1983	3.19201	0.989699	1.00437	1.00437	2_KO_B6_1Way up vs 2_WT_B6_Plate#2	-30.5393	30.8067	0.00628985	Taf15
[R].eVTSASSAGGk.[A]	4695	N-Term(TMT6plex); K11(TMT6plex)	XP_006508212.2	Pold3	3	3	3.716	3.29628	0.276532	1.33767	1.33767	1_KO_1-Way up vs 1_WT_Plate#1	-1.42007	2.54102	0.419722	3	3	2.82381	3.29628	0.076407	0.720732	-1.38748	1_Dhep_1Way down vs 1_WT_Plate#1	-2.03468	1.05692	-0.472465	5	2	2.63732	2.74699	0.751758	0.926801	-1.07898	2_KO_Hyb down vs 2_WT_Hyb	-1.93603	1.66297	-0.109669	1	2	3.11108	2.60402	0.541263	1.42115	1.42115	2_KO_B6_1Way up vs 2_WT_B6_Plate#2	-113.79	229.819	0.507064	Pold3
[R].aTVNSQEQk.[R]	4697	N-Term(TMT6plex); K9(TMT6plex)	XP_011247336.1	Map2k6	3	3	3.95403	4.43878	0.248772	0.714623	-1.39934	1_KO_1-Way down vs 1_WT_Plate#1	-2.7948	1.42727	-0.484745	3	3	3.95242	4.43878	0.0437193	0.713824	-1.40091	1_Dhep_1Way down vs 1_WT_Plate#1	-1.93261	-1.01549	-0.48636	5	2	3.2458	3.62615	0.394261	0.768254	-1.30165	2_KO_Hyb down vs 2_WT_Hyb	-2.69396	1.59002	-0.380344	1	2	3.68911	3.70061	0.974655	0.992056	-1.00801	2_KO_B6_1Way down vs 2_WT_B6_Plate#2	-12.8335	12.6304	-0.0115062	Map2k6
[R].nAFAcFDEEAIGTIQEDYLR.[E]	4704	N-Term(TMT6plex); C5(Carbamidomethyl)	XP_006524885.1	Myl12a	3	3	2.11807	3.55822	0.0873892	0.368529	-2.71349	1_KO_1-Way down vs 1_WT_Plate#1	-9.28679	1.26127	-1.44015	3	3	2.47104	3.55822	0.315969	0.470681	-2.12458	1_Dhep_1Way down vs 1_WT_Plate#1	-13.2034	2.92508	-1.08718	5	2	4.5576	4.92414	0.453907	0.775644	-1.28925	2_KO_Hyb down vs 2_WT_Hyb	-2.88276	1.73434	-0.366533	1	2	5.39646	4.15529	0.296551	2.36391	2.36391	2_KO_B6_1Way up vs 2_WT_B6_Plate#2	-103.038	575.784	1.24117	Myl12a
[K].lTDVILEADQNDSQSLELVHR.[F]	4706	N-Term(TMT6plex)	NP_766172.1	Itpk1	3	3	4.44016	4.23483	0.412377	1.15295	1.15295	1_KO_1-Way up vs 1_WT_Plate#1	-1.33639	1.77646	0.205336	3	3	3.84279	4.23483	0.138623	0.762052	-1.31225	1_Dhep_1Way down vs 1_WT_Plate#1	-1.97474	1.14678	-0.392039	5	2	3.49942	3.53299	0.939708	0.977004	-1.02354	2_KO_Hyb down vs 2_WT_Hyb	-2.17143	2.0727	-0.0335638	1	2	3.03765	3.19701	0.813265	0.895421	-1.11679	2_KO_B6_1Way down vs 2_WT_B6_Plate#2	-116.443	93.3617	-0.159361	Itpk1
[K].ykLDEDEDEDDADLSk.[Y]	4709	N-Term(TMT6plex); K2(TMT6plex); K16(TMT6plex)	NP_059077.1	Zranb2	3	3	5.02447	4.88968	0.705433	1.09793	1.09793	1_KO_1-Way up vs 1_WT_Plate#1	-1.72508	2.07951	0.134789	3	3	4.52947	4.88968	0.298142	0.779049	-1.28362	1_Dhep_1Way down vs 1_WT_Plate#1	-2.29298	1.39165	-0.360214	5	2	3.33069	3.6711	0.148253	0.789816	-1.26612	2_KO_Hyb down vs 2_WT_Hyb	-1.80576	1.12645	-0.340412	1	2	3.84928	3.62874	0.244237	1.16517	1.16517	2_KO_B6_1Way up vs 2_WT_B6_Plate#2	-1.87978	2.55201	0.220537	Zranb2
[K].aPAGGQNNPSSSPSGSTVSQASk.[H]	4710	N-Term(TMT6plex); K23(TMT6plex)	NP_853525.3	Nostrin	3	3	3.30646	3.47358	0.832072	0.89062	-1.12281	1_KO_1-Way down vs 1_WT_Plate#1	-4.65121	3.68936	-0.167118	3	3	3.8698	3.47358	0.371781	1.31605	1.31605	1_Dhep_1Way up vs 1_WT_Plate#1	-1.62275	2.81059	0.396217	5	2	2.96539	3.50092	0.1421	0.689904	-1.44948	2_KO_Hyb down vs 2_WT_Hyb	-2.50723	1.19336	-0.535533	1	2	3.3572	3.29914	0.934306	1.04106	1.04106	2_KO_B6_1Way up vs 2_WT_B6_Plate#2	-133.927	145.152	0.0580581	Nostrin
[K].eLLDGNQVLAAFVPLLLk.[V]	4714	N-Term(TMT6plex); K18(TMT6plex)	XP_006506594.1	Ncapd2	3	2	4.05954	2.19542	0.000980361	3.64046	3.64046	1_KO_1-Way up vs 1_WT_Plate#1	2.65399	4.99361	1.86412	3	2	2.67692	2.19542	0.268972	1.3962	1.3962	1_Dhep_1Way up vs 1_WT_Plate#1	-1.57027	3.06103	0.481503	5	2	4.67093	3.83963	0.188481	1.7793	1.7793	2_KO_Hyb up vs 2_WT_Hyb	-1.48726	4.70853	0.831309	1	2	4.19433	2.27823	0.147905	3.774	3.774	2_KO_B6_1Way up vs 2_WT_B6_Plate#2	-14.3626	204.568	1.91609	Ncapd2
[R].dYDTFSPVAEDISLLQQASSALDETR.[T]	4725	N-Term(TMT6plex)	NP_083567.1	Ascc2	3	3	3.35419	3.52069	0.667606	0.891003	-1.12233	1_KO_1-Way down vs 1_WT_Plate#1	-2.24311	1.78077	-0.166498	3	3	3.00969	3.52069	0.27684	0.701737	-1.42503	1_Dhep_1Way down vs 1_WT_Plate#1	-3.11414	1.53352	-0.510997	5	2	3.05359	2.7779	0.406552	1.21057	1.21057	2_KO_Hyb up vs 2_WT_Hyb	-1.42076	2.0821	0.275691	1	2	3.14164	2.9797	0.686145	1.11879	1.11879	2_KO_B6_1Way up vs 2_WT_B6_Plate#2	-12.7115	15.9109	0.161942	Ascc2
[K].lNEWLGNENTEDQYSLVEDDEDLPHHDEk.[T]	4728	N-Term(TMT6plex); K29(TMT6plex)	NP_001070963.1	Pik3r1	3	3	3.60604	4.25306	0.0975724	0.638595	-1.56594	1_KO_1-Way down vs 1_WT_Plate#1	-2.79167	1.13845	-0.647026	3	3	3.63779	4.25306	0.0865094	0.652806	-1.53185	1_Dhep_1Way down vs 1_WT_Plate#1	-2.58569	1.10191	-0.615274	5	2	2.90047	3.13868	0.279517	0.847798	-1.17953	2_KO_Hyb down vs 2_WT_Hyb	-1.67396	1.20318	-0.238208	1	2	3.58708	3.14468	0.365142	1.35886	1.35886	2_KO_B6_1Way up vs 2_WT_B6_Plate#2	-9.11962	16.8395	0.442402	Pik3r1
[R].aLQSGQcAGAALDVFTEEPPRDR.[A]	4730	N-Term(TMT6plex); C7(Carbamidomethyl)	NP_058662.2	Phgdh	3	3	5.2143	4.45478	0.0312391	1.69293	1.69293	1_KO_1-Way up vs 1_WT_Plate#1	1.08042	2.65269	0.759522	3	3	4.97592	4.45478	0.325814	1.43509	1.43509	1_Dhep_1Way up vs 1_WT_Plate#1	-1.70759	3.51678	0.521145	5	2	4.21725	3.62492	0.22883	1.50767	1.50767	2_KO_Hyb up vs 2_WT_Hyb	-1.43256	3.25633	0.592325	1	2	3.88139	3.11678	0.389805	1.69891	1.69891	2_KO_B6_1Way up vs 2_WT_B6_Plate#2	-66.6706	192.432	0.764611	Phgdh
[R].gEEGASQEQVSGSSLPQDPEcPR.[E]	4731	N-Term(TMT6plex); C21(Carbamidomethyl)	XP_006495839.1	Pikfyve	3	3	4.60137	4.60189	0.998358	0.999641	-1.00036	1_KO_1-Way down vs 1_WT_Plate#1	-1.57616	1.57503	-0.000517337	3	3	4.20342	4.60189	0.109153	0.758662	-1.31811	1_Dhep_1Way down vs 1_WT_Plate#1	-1.91455	1.10196	-0.39847	5	2	2.01507	2.58576	0.0439059	0.673294	-1.48524	2_KO_Hyb down vs 2_WT_Hyb	-2.17109	-1.01605	-0.570692	1	2	2.30058	2.29317	0.98936	1.00515	1.00515	2_KO_B6_1Way up vs 2_WT_B6_Plate#2	-49.4015	49.9116	0.00741143	Pikfyve
[R].vIAQPENHAEAQEVTIGPQSVAVAR.[C]	4735	N-Term(TMT6plex)	NP_001153196.1	Nectin2	3	3	2.96513	2.95699	0.97342	1.00566	1.00566	1_KO_1-Way up vs 1_WT_Plate#1	-1.54685	1.5644	0.00813904	3	3	3.59659	2.95699	0.107138	1.55789	1.55789	1_Dhep_1Way up vs 1_WT_Plate#1	-1.16309	2.82284	0.639593	---	---	---	---	---	---	---	---	---	---	---	---	---	---	---	---	---	---	---	---	---	---	Nectin2
[K].dLSAYVVNNADDmDR.[I]	4744	N-Term(TMT6plex); M13(Oxidation)	XP_006532388.1	Kif3a	3	3	3.50806	2.96472	0.107674	1.45734	1.45734	1_KO_1-Way up vs 1_WT_Plate#1	-1.13817	2.41729	0.543337	3	3	2.62989	2.96472	0.331857	0.792874	-1.26123	1_Dhep_1Way down vs 1_WT_Plate#1	-2.26192	1.42195	-0.334837	5	2	2.38137	3.02147	0.10841	0.641667	-1.55844	2_KO_Hyb down vs 2_WT_Hyb	-2.79551	1.15101	-0.640104	1	2	2.05711	2.75813	0.538905	0.615139	-1.62565	2_KO_B6_1Way down vs 2_WT_B6_Plate#2	-1745.39	660.449	-0.701016	Kif3a
[R].tLFVSGLPLDIkPR.[E]	4748	N-Term(TMT6plex); K12(TMT6plex)	XP_006509098.1	Rbpms	3	3	4.99959	5.13548	0.78419	0.910106	-1.09877	1_KO_1-Way down vs 1_WT_Plate#1	-2.68366	2.22286	-0.135893	3	3	4.61733	5.13548	0.344016	0.698266	-1.43212	1_Dhep_1Way down vs 1_WT_Plate#1	-3.62986	1.76983	-0.518152	5	2	4.22082	4.3349	0.735717	0.923974	-1.08228	2_KO_Hyb down vs 2_WT_Hyb	-1.91275	1.63297	-0.114076	1	2	5.01363	4.53997	0.45661	1.38862	1.38862	2_KO_B6_1Way up vs 2_WT_B6_Plate#2	-27.3892	52.8138	0.473654	Rbpms
[R].vLEEEENkPNPVTQR.[V]	4749	N-Term(TMT6plex); K8(TMT6plex)	XP_006517593.1	Hmgcr	3	3	4.82713	4.84174	0.95063	0.989922	-1.01018	1_KO_1-Way down vs 1_WT_Plate#1	-1.54803	1.51698	-0.0146136	3	3	5.38743	4.84174	0.0836565	1.45972	1.45972	1_Dhep_1Way up vs 1_WT_Plate#1	-1.08319	2.30803	0.545688	5	2	3.51106	4.25855	0.07009	0.595641	-1.67886	2_KO_Hyb down vs 2_WT_Hyb	-2.99847	1.06382	-0.747484	1	2	3.05832	3.62422	0.0474904	0.675533	-1.48031	2_KO_B6_1Way down vs 2_WT_B6_Plate#2	-2.14844	-1.01996	-0.565902	Hmgcr
[K].qLEEDLYDGQVLQk.[L]	4759	N-Term(TMT6plex); K14(TMT6plex)	NP_573395.1	Parvb	3	3	4.65363	4.82691	0.626446	0.886829	-1.12761	1_KO_1-Way down vs 1_WT_Plate#1	-2.12457	1.6709	-0.173272	3	3	4.38268	4.82691	0.0465021	0.734978	-1.36059	1_Dhep_1Way down vs 1_WT_Plate#1	-1.83698	-1.00774	-0.444228	5	2	4.55633	4.46841	0.438401	1.06284	1.06284	2_KO_Hyb up vs 2_WT_Hyb	-1.13337	1.28028	0.0879193	1	2	4.24386	4.23419	0.972396	1.00673	1.00673	2_KO_B6_1Way up vs 2_WT_B6_Plate#2	-7.08029	7.1759	0.00967523	Parvb
[K].qGPVSHSATQQPVTADk.[Q]	4760	N-Term(TMT6plex); K17(TMT6plex)	XP_006525866.1	Wac	3	3	3.27118	2.98701	0.264683	1.21771	1.21771	1_KO_1-Way up vs 1_WT_Plate#1	-1.2523	1.85693	0.284165	3	3	2.39411	2.98701	0.189651	0.663009	-1.50828	1_Dhep_1Way down vs 1_WT_Plate#1	-3.10788	1.36617	-0.5929	4	2	1.72279	1.68813	0.92158	1.02432	1.02432	2_KO_Hyb up vs 2_WT_Hyb	-1.84514	1.93597	0.0346653	---	2	---	1.79805	---	---	---	No change between 2_KO_B6_1Way and 2_WT_B6_Plate#2	---	---	---	Wac
[R].lGEHNINVLEGNEQFVDSAk.[I]	4762	N-Term(TMT6plex); K20(TMT6plex)	NP_033456.1	Prss2	3	3	2.39729	2.33212	0.829333	1.0462	1.0462	1_KO_1-Way up vs 1_WT_Plate#1	-1.64863	1.8045	0.0651642	3	3	3.1956	2.33212	0.121087	1.81942	1.81942	1_Dhep_1Way up vs 1_WT_Plate#1	-1.28128	4.24141	0.863477	5	2	1.75517	3.40613	0.0862669	0.318428	-3.14042	2_KO_Hyb down vs 2_WT_Hyb	-12.486	1.26604	-1.65096	1	2	2.1621	1.90127	0.889354	1.19816	1.19816	2_KO_B6_1Way up vs 2_WT_B6_Plate#2	-401464	576340	0.260825	Prss2
[R].aSGTTSnGETkPVcPAmEk.[V]	4768	N-Term(TMT6plex); N7(Deamidated); K11(TMT6plex); C14(Carbamidomethyl); M17(Oxidation); K19(TMT6plex)	XP_006505600.1	Slc6a13	3	3	4.72572	5.1566	0.171219	0.741806	-1.34806	1_KO_1-Way down vs 1_WT_Plate#1	-2.21814	1.22059	-0.430886	3	3	5.63353	5.1566	0.0897109	1.39177	1.39177	1_Dhep_1Way up vs 1_WT_Plate#1	-1.08458	2.10086	0.476923	5	2	4.85145	5.11668	0.658711	0.832066	-1.20183	2_KO_Hyb down vs 2_WT_Hyb	-3.29094	2.27843	-0.265229	1	2	3.53576	4.58813	0.52347	0.482177	-2.07393	2_KO_B6_1Way down vs 2_WT_B6_Plate#2	-44704.3	10393.5	-1.05237	Slc6a13
[K].aQLQQVEAALSGNGENEDLLk.[L]	4770	N-Term(TMT6plex); K21(TMT6plex)	XP_006527503.1	Smndc1	3	3	4.60989	3.77505	0.00756249	1.78366	1.78366	1_KO_1-Way up vs 1_WT_Plate#1	1.29236	2.46174	0.834843	3	3	4.55985	3.77505	0.017248	1.72285	1.72285	1_Dhep_1Way up vs 1_WT_Plate#1	1.17197	2.53266	0.784798	5	2	2.58361	2.53165	0.841849	1.03668	1.03668	2_KO_Hyb up vs 2_WT_Hyb	-1.49868	1.61063	0.0519655	1	2	3.17928	2.62841	0.640839	1.46497	1.46497	2_KO_B6_1Way up vs 2_WT_B6_Plate#2	-1458.9	3130.98	0.550867	Smndc1
[R].vYTQcEGDEVEDLYELLk.[L]	4781	N-Term(TMT6plex); C5(Carbamidomethyl); K18(TMT6plex)	XP_006500081.1	Dph6	2	1	1.67874	1.03235	0.415582	1.56524	1.56524	1_KO_1-Way up vs 1_WT_Plate#1	-49.6432	121.624	0.646383	2	1	1.65203	1.03235	0.507	1.53653	1.53653	1_Dhep_1Way up vs 1_WT_Plate#1	-172.349	406.906	0.61968	---	---	---	---	---	---	---	---	---	---	---	---	---	---	---	---	---	---	---	---	---	---	Dph6
[K].aALDEQENQVQQLIELTEk.[M]	4782	N-Term(TMT6plex); K19(TMT6plex)	NP_777620.1	Gimap9	3	3	2.31857	2.96922	0.062846	0.636994	-1.56987	1_KO_1-Way down vs 1_WT_Plate#1	-2.56182	1.03949	-0.650648	3	3	2.40769	2.96922	0.168698	0.677581	-1.47584	1_Dhep_1Way down vs 1_WT_Plate#1	-2.81043	1.29031	-0.561534	5	2	4.17135	3.81866	0.307906	1.27694	1.27694	2_KO_Hyb up vs 2_WT_Hyb	-1.36246	2.22159	0.352689	1	2	3.96442	3.70121	0.101405	1.20014	1.20014	2_KO_B6_1Way up vs 2_WT_B6_Plate#2	-1.2092	1.74166	0.263204	Gimap9
[R].aVAAASLVPVVESLVYLQTQk.[V]	4787	N-Term(TMT6plex); K21(TMT6plex)	NP_001074175.1	Btaf1	3	3	2.53391	2.40652	0.663986	1.09232	1.09232	1_KO_1-Way up vs 1_WT_Plate#1	-1.5454	1.84391	0.127393	3	3	3.29185	2.40652	0.0590846	1.84718	1.84718	1_Dhep_1Way up vs 1_WT_Plate#1	-1.03851	3.54348	0.885325	5	2	3.45421	3.06377	0.152985	1.3108	1.3108	2_KO_Hyb up vs 2_WT_Hyb	-1.15311	1.98127	0.390447	1	2	3.30994	3.08497	0.0130509	1.16875	1.16875	2_KO_B6_1Way up vs 2_WT_B6_Plate#2	1.12222	1.2172	0.224961	Btaf1
[R].dDAVANLTQLIGEAEELHTYSVR.[R]	4788	N-Term(TMT6plex)	XP_017171292.1	Ap1g2	3	3	4.22968	3.73409	0.355871	1.4099	1.4099	1_KO_1-Way up vs 1_WT_Plate#1	-1.77003	3.5185	0.495592	3	3	3.13322	3.73409	0.177215	0.659357	-1.51663	1_Dhep_1Way down vs 1_WT_Plate#1	-3.07525	1.33697	-0.600868	5	2	4.85843	3.13014	0.00126566	3.31334	3.31334	2_KO_Hyb up vs 2_WT_Hyb	2.06661	5.3122	1.72829	1	2	4.50024	3.36231	0.0486172	2.20064	2.20064	2_KO_B6_1Way up vs 2_WT_B6_Plate#2	1.02214	4.73792	1.13792	Ap1g2
[R].gAATEPSQEGSTEGEEEDATEAWR.[L]	4794	N-Term(TMT6plex)	XP_017169099.1	Mon1a	3	3	3.0713	4.46618	0.108641	0.380276	-2.62967	1_KO_1-Way down vs 1_WT_Plate#1	-9.68858	1.40106	-1.39488	3	3	3.83374	4.46618	0.0532125	0.645083	-1.55019	1_Dhep_1Way down vs 1_WT_Plate#1	-2.42669	1.00982	-0.632443	5	2	2.67828	2.27393	0.0306704	1.3235	1.3235	2_KO_Hyb up vs 2_WT_Hyb	1.03957	1.68497	0.404354	1	2	2.28291	3.04692	0.234402	0.588857	-1.69821	2_KO_B6_1Way down vs 2_WT_B6_Plate#2	-22.7715	7.89607	-0.764011	Mon1a
[R].dSNPEEIEIDFETLkPSTLR.[E]	4796	N-Term(TMT6plex); K15(TMT6plex)	XP_017172734.1	Brd2	3	2	2.91047	2.08358	0.00289307	1.77385	1.77385	1_KO_1-Way up vs 1_WT_Plate#1	1.44853	2.17223	0.826884	3	2	2.5162	2.08358	0.195706	1.34968	1.34968	1_Dhep_1Way up vs 1_WT_Plate#1	-1.31703	2.39915	0.432617	5	2	2.39189	2.25351	0.723022	1.10067	1.10067	2_KO_Hyb up vs 2_WT_Hyb	-1.7534	2.12421	0.138385	1	2	2.69407	2.43007	0.582872	1.2008	1.2008	2_KO_B6_1Way up vs 2_WT_B6_Plate#2	-17.1605	24.7441	0.263999	Brd2
[K].rPDFSETGQWDVVTETEGkR.[D]	4797	N-Term(TMT6plex); K19(TMT6plex)	XP_006496836.1	Fmo4	3	3	5.42854	5.45787	0.945427	0.979871	-1.02054	1_KO_1-Way down vs 1_WT_Plate#1	-2.21526	2.12698	-0.0293361	3	3	5.83606	5.45787	0.492812	1.29971	1.29971	1_Dhep_1Way up vs 1_WT_Plate#1	-2.02013	3.41249	0.37819	5	2	4.88786	4.68111	0.651708	1.15408	1.15408	2_KO_Hyb up vs 2_WT_Hyb	-1.86761	2.48747	0.206742	1	2	4.43636	4.3782	0.946759	1.04114	1.04114	2_KO_B6_1Way up vs 2_WT_B6_Plate#2	-433.167	469.543	0.0581675	Fmo4
[R].dkVPSAGGGIGDGGQEPTTGNWR.[G]	4802	N-Term(TMT6plex); K2(TMT6plex)	NP_001021118.1	Dnm1l	3	3	3.64732	4.25575	0.00525151	0.655914	-1.52459	1_KO_1-Way down vs 1_WT_Plate#1	-1.88469	-1.23329	-0.608422	3	3	3.87437	4.25575	0.132334	0.767704	-1.30259	1_Dhep_1Way down vs 1_WT_Plate#1	-1.92221	1.13289	-0.381378	5	2	2.1136	3.7562	0.0919511	0.320279	-3.12228	2_KO_Hyb down vs 2_WT_Hyb	-12.7435	1.30721	-1.6426	1	2	3.53627	3.66136	0.417402	0.916943	-1.09058	2_KO_B6_1Way down vs 2_WT_B6_Plate#2	-2.54502	2.13981	-0.125096	Dnm1l
[R].tLEALEEGGGELNDFVSTAk.[G]	4804	N-Term(TMT6plex); K20(TMT6plex)	XP_006530380.1	Sbno1	3	3	3.74235	3.8377	0.567556	0.936046	-1.06832	1_KO_1-Way down vs 1_WT_Plate#1	-1.43482	1.25716	-0.0953493	3	3	3.44766	3.8377	0.167315	0.763108	-1.31043	1_Dhep_1Way down vs 1_WT_Plate#1	-2.04601	1.19146	-0.390041	5	2	2.0828	2.62532	0.186764	0.686569	-1.45652	2_KO_Hyb down vs 2_WT_Hyb	-2.74063	1.29187	-0.542523	1	2	2.93656	2.40144	0.171852	1.44907	1.44907	2_KO_B6_1Way up vs 2_WT_B6_Plate#2	-2.54252	5.33878	0.535125	Sbno1
[K].sLAASGAQQPDSPGGPQPPGQk.[R]	4809	N-Term(TMT6plex); K22(TMT6plex)	NP_064370.2	Habp4	3	3	5.69568	5.86335	0.408213	0.89028	-1.12324	1_KO_1-Way down vs 1_WT_Plate#1	-1.59327	1.26282	-0.167668	3	3	5.45111	5.86335	0.129399	0.751458	-1.33075	1_Dhep_1Way down vs 1_WT_Plate#1	-2.01791	1.13949	-0.412236	5	2	4.61113	5.16916	0.207166	0.679227	-1.47226	2_KO_Hyb down vs 2_WT_Hyb	-2.92493	1.34941	-0.558035	1	2	4.85163	5.65941	0.433143	0.571258	-1.75052	2_KO_B6_1Way down vs 2_WT_B6_Plate#2	-554.194	180.853	-0.807786	Habp4
[R].gNDEEEAAATSEVSPPSPmVSR.[L]	4818	N-Term(TMT6plex); M19(Oxidation)	XP_017176048.1	Gm46894	3	3	2.21642	2.54234	0.430634	0.797789	-1.25346	1_KO_1-Way down vs 1_WT_Plate#1	-2.56557	1.6329	-0.325921	3	3	2.11918	2.54234	0.206377	0.745789	-1.34086	1_Dhep_1Way down vs 1_WT_Plate#1	-2.30213	1.28045	-0.423161	---	---	---	---	---	---	---	---	---	---	---	---	---	---	---	---	---	---	---	---	---	---	Gm46894
[R].vEDNDGEFLLIEAADFLPk.[W]	4829	N-Term(TMT6plex); K19(TMT6plex)	NP_081751.1	Ecd	3	3	2.77117	2.29386	0.404663	1.39215	1.39215	1_KO_1-Way up vs 1_WT_Plate#1	-1.92719	3.73505	0.477314	3	3	2.80244	2.29386	0.309045	1.42265	1.42265	1_Dhep_1Way up vs 1_WT_Plate#1	-1.62936	3.29773	0.508583	5	2	1.92429	2.82626	0.22578	0.535156	-1.86862	2_KO_Hyb down vs 2_WT_Hyb	-5.98249	1.71333	-0.90197	1	2	3.2619	2.04353	0.186678	2.32684	2.32684	2_KO_B6_1Way up vs 2_WT_B6_Plate#2	-10.973	59.4095	1.21837	Ecd
[R].lNPHkDNDGGAGDLEDSLVAL.[-]	4835	N-Term(TMT6plex); K5(TMT6plex)	NP_035281.1	Ppm1b	3	3	3.98981	4.41524	0.32616	0.744616	-1.34297	1_KO_1-Way down vs 1_WT_Plate#1	-2.79318	1.54869	-0.425432	3	3	2.86258	4.41524	0.0553636	0.340881	-2.93358	1_Dhep_1Way down vs 1_WT_Plate#1	-8.95448	1.04051	-1.55266	5	2	1.68619	3.26857	0.002803	0.333931	-2.99463	2_KO_Hyb down vs 2_WT_Hyb	-5.0188	-1.78685	-1.58238	1	2	2.48271	2.69305	0.803156	0.864332	-1.15696	2_KO_B6_1Way down vs 2_WT_B6_Plate#2	-381.843	285.263	-0.210343	Ppm1b
[K].aASADSTTEGTPTDGFTVLSTk.[S]	4837	N-Term(TMT6plex); K22(TMT6plex)	NP_036145.1	Macroh2a1	3	3	4.29271	3.80322	0.150506	1.40395	1.40395	1_KO_1-Way up vs 1_WT_Plate#1	-1.21087	2.38671	0.489491	3	3	5.15161	3.80322	0.0731651	2.54628	2.54628	1_Dhep_1Way up vs 1_WT_Plate#1	-1.15019	7.45727	1.34839	5	2	4.76222	5.42748	0.0381163	0.630574	-1.58586	2_KO_Hyb down vs 2_WT_Hyb	-2.4227	-1.03808	-0.665263	1	2	2.36193	2.13219	0.442245	1.17262	1.17262	2_KO_B6_1Way up vs 2_WT_B6_Plate#2	-4.60281	6.32903	0.229735	Macroh2a1
[R].gSVSDcSDGTSELEEPLGEDPR.[A]	4838	N-Term(TMT6plex); C6(Carbamidomethyl)	NP_034285.3	Erf	3	3	2.76842	2.7666	0.995883	1.00126	1.00126	1_KO_1-Way up vs 1_WT_Plate#1	-1.8876	1.89236	0.00181573	3	3	2.28818	2.7666	0.346153	0.71776	-1.39322	1_Dhep_1Way down vs 1_WT_Plate#1	-3.30242	1.70134	-0.478427	---	---	---	---	---	---	---	---	---	---	---	---	---	---	---	---	---	---	---	---	---	---	Erf
[truncated: 623 more rows]
[truncated: 88 more columns]
