# Supplementary material for: Systemic deletion of Atp7b modifies the hepatocytes’ response to copper overload in the mouse models of Wilson disease
Source: Sci Rep. 2021 Mar 11;11:5659. doi: 10.1038/s41598-021-84894-3 (PMC7952580; doi:10.1038/s41598-021-84894-3)
Supplement: Supplementary file 3 — Supplementary Information 3. [file 41598_2021_84894_MOESM3_ESM.xlsx]

## Sheet: Sheet1
Ingenuity Canonical Pathways	-log(p-value)	Ratio	z-score	Molecules
Upregulated pathways
Cell Cycle Control of Chromosomal Replication	4.94	0.25	3.742	CDK1,CDK11A,CDK18,LIG1,MCM2,MCM3,MCM4,MCM5,MCM6,MCM7,PCNA,PRIM2,RPA1,TOP2A
IL-8 Signaling	1.64	0.105	2.357	CCND1,CDH1,CSTB,CYBB,EGFR,IQGAP1,ITGB2,ITGB3,ITGB5,LASP1,MMP2,MYL12B,NCF1,NCF2,PIK3R1,PRKCA,RAP2B,RHOC,ROCK2,SRC,VASP
LPS/IL-1 Mediated Inhibition of RXR Function	14.5	0.228	2.324	ABCB11,ABCG5,ABCG8,ACOX1,ACSL1,ACSL4,ACSL5,ACSL6,ALAS1,ALDH1B1,ALDH1L1,ALDH3A2,ALDH6A1,ALDH8A1,ALDH9A1,CAT,CPT1B,Cyp2a12/Cyp2a22,CYP2A6 (includes others),CYP2C8,CYP2C9,CYP3A5,CYP3A7,CYP4A11,Cyp4a14,FABP1,FABP2,FABP3,FABP5,FMO2,FMO3,GSTA3,GSTA5,GSTK1,GSTM1,Gstm3,GSTP1,GSTZ1,HMGCS2,IL1RN,LIPC,MAOB,SCARB1,SLC10A1,SLC27A2,SLC27A5,SLCO1B3,SULT1B1,SULT1E1,SULT2A1,Sult3a1/Sult3a2
14-3-3-mediated Signaling	1.4	0.11	2.121	CBL,GRB2,PIK3R1,PLCB1,PLCG2,PRKCA,RAP2B,SFN,SRC,TUBA1C,TUBA8,TUBB,TUBB6,YWHAH
Positive direction
Calcium-induced T Lymphocyte Apoptosis	1.55	0.136	1.89	ATP2A1,Calm1 (includes others),HDAC2,HLA-DMA,HLA-DQA1,HLA-DQB1,HLA-DRB5,ORAI1,PRKCA
Aryl Hydrocarbon Receptor Signaling	6.77	0.196	1.732	ALDH1B1,ALDH1L1,ALDH3A2,ALDH6A1,ALDH8A1,ALDH9A1,APAF1,ARNT,CCND1,CYP1A2,FAS,GSTA3,GSTA5,GSTK1,GSTM1,Gstm3,GSTP1,GSTZ1,MCM7,MED1,NCOA3,NCOR2,NFKB2,NQO1,RBL2,SMARCA4,SRC,TGM2
NER Pathway	1.42	0.117	1.667	ERCC4,H4C4,HMGN1,LIG1,LIG3,PCNA,POLR2C,POLR2E,PRIM2,RFC4,RPA1,TOP2A
Pyrimidine Deoxyribonucleotides De Novo Biosynthesis I	2.62	0.273	1.633	AK1,DTYMK,DUT,NME1,PCK1,RRM2
Sirtuin Signaling Pathway	10.4	0.179	1.622	ACADL,ACLY,ACSS2,AGTRAP,ATG2B,ATP5F1A,ATP5F1B,ATP5F1C,ATP5F1D,ATP5PB,ATP5PF,CDH1,CPS1,CPT1B,CYC1,GLUD1,H1-10,H1-2,H1-3,H1f4,HMGCS2,LDHB,MLYCD,MT-ATP6,MT-ND1,MT-ND3,MT-ND4L,MT-ND5,NDRG1,NDUFA4,NDUFAF1,NFKB2,NQO1,OTC,PCK1,PCK2,PDHA1,PDK1,PGAM2,PRKAA2,SDHB,SDHC,SDHD,SIRT3,SIRT4,SLC25A4,TIMM9,TRIM28,TUBA1C,TUBA8,UQCRC2,WRN
Pyrimidine Ribonucleotides Interconversion	2.33	0.195	1.414	AK1,CTPS1,CTPS2,NME1,NUDT18,NUDT5,PCK1,SLC25A42
Pyrimidine Ribonucleotides De Novo Biosynthesis	2.2	0.186	1.414	AK1,CTPS1,CTPS2,NME1,NUDT18,NUDT5,PCK1,SLC25A42
Integrin Signaling	1.38	0.0986	1.342	ASAP1,BCAR3,GRB2,GRB7,ITGA2B,ITGB2,ITGB3,ITGB5,LIMS1,MYL12B,MYLK,PAK4,PFN2,PIK3R1,PLCG2,RAP2B,RAPGEF1,RHOC,SRC,TSPAN4,VASP
Neuregulin Signaling	1.3	0.115	1.265	DCN,EGFR,ERBIN,ERRFI1,GRB2,GRB7,PIK3R1,PLCG2,PRKCA,RAP2B,SRC
Creatine-phosphate Biosynthesis	4.05	0.8	1	CKB,CKM,CKMT1A/CKMT1B,CKMT2
Calcium Transport I	2.55	0.4	1	ANXA5,ATP2A1,ATP2B2,ATP2B4
Dermatan Sulfate Degradation (Metazoa)	1.65	0.235	1	CEMIP2,Chil3/Chil4,GM2A,HEXA
ERK5 Signaling	1.34	0.125	1	ATF2,CREBBP,EGFR,GAB1,RAP2B,RPS6KC1,SFN,SRC,YWHAH
Death Receptor Signaling	1.44	0.121	0.905	ACIN1,APAF1,ARHGDIB,FAS,GAS2,HTRA2,LMNA,NAIP,NFKB2,PARP10,XIAP
Glutathione Redox Reactions I	2.41	0.25	0.816	GPX3,GSR,GSTK1,GSTM1,GSTP1,GSTZ1
Macropinocytosis Signaling	1.97	0.145	0.816	ITGB2,ITGB3,ITGB5,MET,PIK3R1,PLCG2,PRKCA,RAB5A,RAP2B,SRC,USP6NL
Estrogen-Dependent Breast Cancer Signaling	2.51	0.162	0.707	Akr1b7,AKR1C4,ATF2,CCND1,CREBBP,EGFR,HSD17B10,HSD17B2,NFKB2,PIK3R1,RAP2B,SRC
Salvage Pathways of Pyrimidine Ribonucleotides	1.6	0.124	0.577	AK1,CDA,CDK1,CDK18,G6PC,NME1,PCK1,PRKAA2,UCK1,UCKL1,UPP2,UPRT
Protein Kinase A Signaling	2.29	0.101	0.522	ADCY9,AKAP1,AKAP3,ANAPC1,ANAPC2,ANAPC4,ANAPC5,ATF2,Calm1 (includes others),CDC27,CREBBP,EPM2A,FLNA,GYS2,H1-10,H1-2,H1-3,H1f4,HNF1A,MTMR3,MYH10,MYL12B,MYLK,NFKB2,PDE3B,PDE5A,PHKG1,PLCB1,PLCG2,PPP1R10,PRKCA,PTPRB,Ptprd,PYGL,PYGM,ROCK2,RYR3,SFN,VASP,YWHAH
Remodeling of Epithelial Adherens Junctions	2.83	0.176	0.447	CDH1,DNM1L,IQGAP1,MAPRE1,MET,NME1,RAB5A,SRC,TUBA1C,TUBA8,TUBB,TUBB6
Chondroitin Sulfate Degradation (Metazoa)	2.54	0.312	0.447	ARSB,CEMIP2,Chil3/Chil4,GM2A,HEXA
Glutathione-mediated Detoxification	2.38	0.219	0.378	GSTA3,GSTA5,GSTK1,GSTM1,Gstm3,GSTP1,GSTZ1
Down-regulated pathways
Oxidative Phosphorylation	11.8	0.284	-5.209	Atp5e,ATP5F1A,ATP5F1B,ATP5F1C,ATP5F1D,ATP5MC2,ATP5MF,ATP5MG,ATP5PB,ATP5PD,ATP5PF,ATP5PO,ATPAF2,Cox6c,COX7A2L,CYC1,MT-ATP6,MT-CO1,MT-CO3,MT-ND1,MT-ND3,MT-ND4L,MT-ND5,NDUFA4,SDHB,SDHC,SDHD,UQCR10,UQCR11,UQCRC2,UQCRQ
Nicotine Degradation II	12.9	0.385	-3.4	Aox3,CYP1A2,CYP2A6 (includes others),CYP2C18,Cyp2c40 (includes others),CYP2C8,CYP2C9,CYP2E1,CYP2F1,CYP3A5,CYP3A7,CYP4B1,FMO2,FMO3,INMT,POR,UGT1A1,UGT1A4,UGT1A7 (includes others),UGT2A3,UGT2B10,UGT2B17,UGT2B28,UGT2B7,UGT3A1
Fatty Acid β-oxidation I	9.47	0.469	-3.357	Acaa1b,ACAA2,ACSL1,ACSL4,ACSL5,ACSL6,AUH,ECI1,Eci3,HADHA,HADHB,HSD17B10,SDS,SLC27A2,SLC27A5
Triacylglycerol Degradation	3.09	0.213	-3.162	AADAC,CES1,Ces1b/Ces1c,Ces1e,Ces2a,CES3,FAAH,LIPC,MGLL,PNPLA7
Nicotine Degradation III	11.7	0.393	-2.985	Aox3,CYP1A2,CYP2A6 (includes others),CYP2C18,Cyp2c40 (includes others),CYP2C8,CYP2C9,CYP2E1,CYP2F1,CYP3A5,CYP3A7,CYP4B1,POR,UGT1A1,UGT1A4,UGT1A7 (includes others),UGT2A3,UGT2B10,UGT2B17,UGT2B28,UGT2B7,UGT3A1
Tryptophan Degradation III	9.6	0.565	-2.887	ACAA2,ACAT1,ACMSD,AFMID,CA1,GCDH,HAAO,HADHA,HADHB,HSD17B10,KYNU,L3HYPDH,TDO2
Superpathway of Melatonin Degradation	12	0.369	-2.858	CYP1A2,CYP2A6 (includes others),CYP2C18,Cyp2c40 (includes others),CYP2C8,CYP2C9,CYP2E1,CYP2F1,CYP3A5,CYP3A7,CYP4B1,MAOB,POR,Sult1a1,SULT1B1,UGT1A1,UGT1A4,UGT1A7 (includes others),UGT2A3,UGT2B10,UGT2B17,UGT2B28,UGT2B7,UGT3A1
Stearate Biosynthesis I	10.6	0.413	-2.828	ACOT1,ACOT2,ACOT4,ACOT9,ACSL1,ACSL4,ACSL5,ACSL6,BDH2,Ces1e,CYP2E1,CYP4A11,ELOVL2,FASN,PRXL2B,SLC27A2,SLC27A5,SRD5A3,TECR
Serotonin Degradation	6.69	0.269	-2.828	ADH1C,ADH4,ALDH1B1,ALDH3A2,ALDH9A1,DHRS4,MAOB,Sult1a1,SULT1B1,UGT1A1,UGT1A4,UGT1A7 (includes others),UGT2A3,UGT2B10,UGT2B17,UGT2B28,UGT2B7,UGT3A1
Superpathway of Citrulline Metabolism	5.84	0.533	-2.828	ARG1,ASL,ASS1,CPS1,GLS2,LOC102724788/PRODH,OTC,PRODH2
Superpathway of Cholesterol Biosynthesis	4.17	0.31	-2.828	ACAA2,ACAT1,EBP,FDPS,HADHA,HADHB,HMGCS2,SC5D,TM7SF2
Glutaryl-CoA Degradation	5.56	0.5	-2.646	ACAA2,ACAT1,CA1,GCDH,HADHA,HADHB,HSD17B10,L3HYPDH
Valine Degradation I	4.06	0.389	-2.646	ALDH6A1,AUH,BCKDHA,HADHA,HADHB,HIBADH,SDS
Ketogenesis	5.86	0.636	-2.449	ACAA2,ACAT1,BDH1,BDH2,HADHA,HADHB,HMGCS2
Isoleucine Degradation I	4.67	0.467	-2.449	ACAA2,ACAT1,AUH,HADHA,HADHB,HSD17B10,SDS
Ethanol Degradation II	3.8	0.281	-2.333	ACSL1,ACSS2,ACSS3,ADH1C,ADH4,ALDH1B1,ALDH3A2,ALDH9A1,DHRS4
Thyroid Hormone Metabolism II (via Conjugation and/or Degradation)	5.47	0.316	-2.309	DIO1,Sult1a1,SULT1B1,UGT1A1,UGT1A4,UGT1A7 (includes others),UGT2A3,UGT2B10,UGT2B17,UGT2B28,UGT2B7,UGT3A1
Urea Cycle	5.16	0.833	-2.236	ARG1,ASL,ASS1,CPS1,OTC
Citrulline Biosynthesis	3.91	0.556	-2.236	ARG1,GLS2,LOC102724788/PRODH,OTC,PRODH2
Superpathway of Geranylgeranyldiphosphate Biosynthesis I (via Mevalonate)	3.13	0.333	-2.236	ACAA2,ACAT1,FDPS,HADHA,HADHB,HMGCS2
Bile Acid Biosynthesis, Neutral Pathway	3	0.385	-2.236	AKR1C4,BAAT,CYP27A1,CYP8B1,SLC27A5
Androgen Biosynthesis	2.68	0.333	-2.236	AKR1C4,EBP,HSD3B2,Hsd3b4 (includes others),SRD5A3
Acetone Degradation I (to Methylglyoxal)	8.84	0.467	-2.138	CYP1A2,CYP2A6 (includes others),CYP2C18,Cyp2c40 (includes others),CYP2C8,CYP2C9,CYP2E1,CYP2F1,CYP3A5,CYP3A7,CYP4A11,CYP4B1,POR,PRXL2B
γ-linolenate Biosynthesis II (Animals)	5.31	0.471	-2.121	ACSL1,ACSL4,ACSL5,ACSL6,FADS1,FADS2,SLC27A2,SLC27A5
Heparan Sulfate Biosynthesis (Late Stages)	2.19	0.155	-2.111	AADAC,Ces1b/Ces1c,Ces1e,Ces2a,CES3,GLCE,PNPLA7,SULT1B1,SULT1E1,SULT2A1,Sult3a1/Sult3a2
Estrogen Biosynthesis	8.61	0.39	-2	Akr1b7,AKR1C4,CYP1A2,CYP2A6 (includes others),CYP2C18,Cyp2c40 (includes others),CYP2C8,CYP2C9,CYP2E1,CYP2F1,CYP3A5,CYP3A7,CYP4B1,HSD17B10,HSD17B2,POR
Arginine Biosynthesis IV	3.6	0.667	-2	ASL,ASS1,GLUD1,OTC
Tryptophan Degradation to 2-amino-3-carboxymuconate Semialdehyde	3.6	0.667	-2	AFMID,HAAO,KYNU,TDO2
Mevalonate Pathway I	2.83	0.357	-2	ACAA2,ACAT1,HADHA,HADHB,HMGCS2
Glycine Betaine Degradation	2.55	0.4	-2	DMGDH,SARDH,SDS,SHMT1
NAD biosynthesis II (from tryptophan)	2.08	0.308	-2	AFMID,HAAO,KYNU,TDO2
Oleate Biosynthesis II (Animals)	2.08	0.308	-2	ALDH6A1,FADS1,FADS2,SCD
Phenylalanine Degradation IV	1.96	0.286	-2	ALDH3A2,HPD,MAOB,SLC27A2
Negative direction
Glycogen Degradation	4.92	0.5	-1.89	AGL,GAA,GDPGP1,PGM2,PGM5,PYGL,PYGM
Histidine Degradation	4.67	0.467	-1.89	AMDHD1,CYP26A1,CYP2E1,CYP4A11,CYP7B1,HAL,UROC1
Noradrenaline and Adrenaline Degradation	2.16	0.2	-1.89	ADH1C,ADH4,ALDH1B1,ALDH3A2,ALDH9A1,DHRS4,MAOB
PPARα/RXRα Activation	5.15	0.158	-1.8	ACADL,ACOX1,ADCY9,AP2A2,APOA2,CPT1B,CREBBP,CYP2C18,Cyp2c23,Cyp2c40 (includes others),Cyp2c54 (includes others),CYP2C8,CYP2C9,FASN,GHR,GK,GRB2,INSR,ITGB5,MED1,MED12,MED23,NCOA3,NCOR2,NFKB2,PLCB1,PLCG2,PRKAA2,PRKCA,RAP2B
Bupropion Degradation	7.83	0.48	-1.732	CYP1A2,CYP2A6 (includes others),CYP2C18,Cyp2c40 (includes others),CYP2C8,CYP2C9,CYP2E1,CYP2F1,CYP3A5,CYP3A7,CYP4B1,POR
LXR/RXR Activation	1.55	0.116	-1.667	A1BG,ABCG5,ABCG8,APOA2,APOA4,APOA5,CLU,FASN,IL1RN,LYZ,NCOR2,NFKB2,RBP4,SCD
Ketolysis	6.28	0.7	-1.633	ACAA2,ACAT1,BDH1,BDH2,HADHA,HADHB,OXCT1
Fatty Acid Activation	4.04	0.462	-1.633	ACSL1,ACSL4,ACSL5,ACSL6,SLC27A2,SLC27A5
Ubiquinol-10 Biosynthesis	3.28	0.353	-1.633	BCKDHA,CYP26A1,CYP2E1,CYP4A11,CYP7B1,URAD
Oxidative Ethanol Degradation III	2.99	0.316	-1.633	ACSL1,ACSS2,ACSS3,ALDH1B1,ALDH3A2,ALDH9A1
Retinoate Biosynthesis I	6.21	0.364	-1.508	ADH1C,ADH4,AKR1B1,Akr1b10,AKR1B10,AKR1C4,ALDH8A1,DHRS4,RBP1,RDH10,RDH16,Rdh7
Sumoylation Pathway	2.12	0.136	-1.508	ARHGDIB,CDH1,CREBBP,CTBP2,FAS,HDAC2,NFKB2,PCNA,RFC4,RHOC,RPA1,SUMO3,UBA2,XIAP
Ethanol Degradation IV	4.16	0.348	-1.414	ACSL1,ACSS2,ACSS3,ALDH1B1,ALDH3A2,ALDH9A1,CAT,CYGB
Triacylglycerol Biosynthesis	2.33	0.195	-1.414	AGPAT2,ELOVL2,GPAM,GPAT3,GPAT4,LPIN1,PLPP2,PLPP3
VDR/RXR Activation	1.5	0.128	-1.342	CAMP,CST6,HSD17B2,MED1,NCOA3,NCOR2,PRKCA,SERPINB1,SPP1,SULT2A1
Mitochondrial L-carnitine Shuttle Pathway	4.24	0.412	-1.134	ACSL1,ACSL4,ACSL5,ACSL6,CPT1B,SLC27A2,SLC27A5
Retinol Biosynthesis	3.51	0.238	-1	AADAC,Akr1b10,AKR1B10,BCO1,CES1,Ces1e,CES3,LIPC,RBP1,RDH10
GDP-glucose Biosynthesis	3.25	0.571	-1	GCK,HK1,PGM2,PGM5
Pregnenolone Biosynthesis	3	0.385	-1	CYP26A1,CYP27A1,CYP2E1,CYP4A11,CYP7B1
Glucose and Glucose-1-phosphate Degradation	2.98	0.5	-1	GCK,HK1,PGM2,PGM5
Mineralocorticoid Biosynthesis	2.37	0.364	-1	CYP21A2,EBP,HSD3B2,Hsd3b4 (includes others)
Tryptophan Degradation via Tryptamine	2.32	0.24	-1	Akr1b10,AKR1B10,ALDH1B1,ALDH3A2,ALDH9A1,MAOB
Role of BRCA1 in DNA Damage Response	2.23	0.15	-1	ARID1A,MDC1,MLH1,MRE11,MSH6,RAD50,RBL2,RFC4,RPA1,SMARCA2,SMARCA4,SMARCC1
Glucocorticoid Biosynthesis	2.22	0.333	-1	CYP21A2,EBP,HSD3B2,Hsd3b4 (includes others)
Colanic Acid Building Blocks Biosynthesis	1.96	0.286	-1	GALK1,GALT,UGDH,UGP2
CDP-diacylglycerol Biosynthesis I	1.41	0.2	-1	AGPAT2,GPAM,GPAT3,GPAT4
Putrescine Degradation III	1.34	0.19	-1	ALDH1B1,ALDH3A2,ALDH9A1,MAOB
Glycolysis I	2.23	0.231	-0.816	ALDOB,ALDOC,PFKL,PGAM2,PKLR,PKM
Dopamine Degradation	1.91	0.2	-0.816	ALDH1B1,ALDH3A2,ALDH9A1,MAOB,Sult1a1,SULT1B1
Apoptosis Signaling	2.28	0.141	-0.535	ACIN1,AIFM1,APAF1,CDK1,FAS,GAS2,HTRA2,LMNA,NAIP,NFKB2,PLCG2,PRKCA,RAP2B,XIAP
AMPK Signaling	3.84	0.137	-0.471	ACACB,AK1,AK2,AK3,ARID1A,ATF2,CCND1,CKM,CPT1B,CREBBP,EEF2K,FASN,FOXG1,GYS2,INSR,MLST8,MLYCD,PCK2,PFKL,PIK3R1,PPM1K,PPM1L,PRKAA2,RAB27A,SMARCA2,SMARCA4,SMARCC1,SRC,ULK1
Acyl-CoA Hydrolysis	3	0.385	-0.447	ACOT1,ACOT2,ACOT4,ACOT9,Ces1e
Gluconeogenesis I	1.6	0.192	-0.447	ALDOB,ALDOC,ME1,ME2,PGAM2
Dysregulated pathways (no specific direction)
Mitochondrial Dysfunction	13.2	0.246	ND	ACO1,AIFM1,Atp5e,ATP5F1A,ATP5F1B,ATP5F1C,ATP5F1D,ATP5MC2,ATP5MF,ATP5MG,ATP5PB,ATP5PD,ATP5PF,ATP5PO,ATPAF2,CAT,Cox6c,COX7A2L,CPT1B,CYC1,DHODH,GSR,HSD17B10,HTRA2,MAOB,MT-ATP6,MT-CO1,MT-CO3,MT-ND1,MT-ND3,MT-ND4L,MT-ND5,NDUFA4,NDUFAF1,PDHA1,SDHB,SDHC,SDHD,UQCR10,UQCR11,UQCRC2,UQCRQ
PXR/RXR Activation	9.31	0.323	ND	ABCB11,ALAS1,Aldh1a7,ALDH3A2,CES3,CYP1A2,CYP2A6 (includes others),CYP2C8,CYP2C9,CYP3A5,CYP3A7,G6PC,GSTM1,HMGCS2,INSR,PCK2,SCD,SLCO1B3,SULT2A1,UGT1A1,UGT1A7 (includes others)
Xenobiotic Metabolism Signaling	7.74	0.16	ND	ALDH1B1,ALDH1L1,ALDH3A2,ALDH6A1,ALDH8A1,ALDH9A1,ARNT,CAT,CES1,Ces1e,CES3,CREBBP,CYP1A2,CYP2C8,CYP2C9,CYP3A5,CYP3A7,FMO2,FMO3,GSTA3,GSTA5,GSTK1,GSTM1,Gstm3,GSTP1,GSTZ1,MAOB,MED1,NCOR2,NFKB2,NQO1,PIK3R1,PPM1L,PRKCA,RAP2B,SULT1B1,SULT1E1,SULT2A1,Sult3a1/Sult3a2,UGT1A1,UGT1A4,UGT1A7 (includes others),UGT2B10,UGT2B17,UGT2B28,UGT2B7
FXR/RXR Activation	6.23	0.198	ND	A1BG,ABCB11,ABCG5,ABCG8,APOA2,APOA4,BAAT,CLU,CREBBP,CYP27A1,CYP8B1,FASN,FOXA3,G6PC,HNF1A,IL1RN,LIPC,PCK2,PKLR,RBP4,SCARB1,SLC10A1,SLC27A5,SLCO1B3,SULT2A1
Folate Transformations I	5.25	0.667	0	MTHFD1,MTHFD1L,MTHFR,MTHFS,MTR,SHMT1
Methylglyoxal Degradation III	5.08	0.444	0	ADH4,AKR1B1,Akr1b10,AKR1B10,Akr1b7,CYP2E1,CYP4A11,PRXL2B
TR/RXR Activation	4.55	0.202	ND	APOA5,ATP2A1,DIO1,FASN,G6PC,ME1,MED1,NCOA3,NCOA4,NCOR2,PCK1,PDE3B,PIK3R1,RAB3B,SCARB1,TBL1XR1,THRSP
RAR Activation	4.17	0.145	ND	ADCY9,ADH1C,ADH4,AKR1B1,Akr1b10,AKR1B10,AKR1C4,ALDH8A1,ARID1A,CREBBP,CYP26A1,DHRS4,MED1,NCOR2,NFKB2,PIK3R1,PRKCA,PRMT1,RBP1,RBP4,RDH10,RDH16,Rdh7,SMARCA2,SMARCA4,SMARCC1,SRC,TRIM24
Estrogen Receptor Signaling	4.06	0.161	ND	CREBBP,CTBP2,G6PC,GRB2,GTF2A1,MED1,MED12,MED16,MED23,MED6,NCOA3,NCOR2,PCK1,PCK2,PELP1,PHB2,POLR2C,POLR2E,RAP2B,SMARCA4,SRC,TAF15
Granzyme A Signaling	3.88	0.368	ND	CREBBP,H1-10,H1-2,H1-3,H1f4,HMGB2,NME1
Uracil Degradation II (Reductive)	3.55	1	ND	DPYD,DPYS,UPB1
Thymine Degradation	3.55	1	ND	DPYD,DPYS,UPB1
Mismatch Repair	3.44	0.375	ND	FEN1,MLH1,MSH6,PCNA,RFC4,RPA1
BER pathway	3.18	0.417	ND	FEN1,LIG1,LIG3,PCNA,POLB
Glucocorticoid Receptor Signaling	3.1	0.113	ND	ANXA1,ARID1A,BAG1,CREBBP,GRB2,GTF2A1,HSPA14,IL1RN,KRT1,KRT13,KRT16,KRT17,KRT19,KRT20,KRT24,KRT5,KRT7,KRT73,KRT76,KRT78,KRT8,MED1,NCOA3,NCOR2,PCK1,PCK2,PIK3R1,POLR2C,POLR2E,PRKAA2,RAP2B,SMARCA2,SMARCA4,SMARCC1,TAB1,TAF15,TAT,YWHAH
α-tocopherol Degradation	2.97	0.75	ND	CYP4A11,CYP4F12,CYP4F3
Acetate Conversion to Acetyl-CoA	2.97	0.75	ND	ACSL1,ACSS2,ACSS3
Myo-inositol Biosynthesis	2.59	0.6	ND	IMPA1,IMPAD1,ISYNA1
Tyrosine Degradation I	2.59	0.6	ND	GSTZ1,HPD,TAT
Folate Polyglutamylation	2.59	0.6	ND	MTHFD1,MTHFD1L,SHMT1
Guanine and Guanosine Salvage I	2.36	1	ND	HPRT1,PNP
Adenine and Adenosine Salvage I	2.36	1	ND	APRT,PNP
Glycogen Biosynthesis II (from UDP-D-Glucose)	2.31	0.5	ND	GBE1,GYS2,UGP2
Type II Diabetes Mellitus Signaling	2.25	0.127	0	ACSL1,ACSL4,ACSL5,ACSL6,CACNA2D1,CACNB4,GCK,INSR,NFKB2,PIK3R1,PKLR,PKM,PRKAA2,PRKCA,SLC27A2,SLC27A5,SLC2A2,SMPD3
Superpathway of Serine and Glycine Biosynthesis I	2.09	0.429	ND	PHGDH,PSPH,SHMT1
DNA Double-Strand Break Repair by Homologous Recombination	1.96	0.286	ND	LIG1,MRE11,RAD50,RPA1
DNA Double-Strand Break Repair by Non-Homologous End Joining	1.96	0.286	ND	LIG3,MRE11,RAD50,WRN
Diphthamide Biosynthesis	1.91	0.667	ND	DPH5,DPH6
Trehalose Degradation II (Trehalase)	1.91	0.667	ND	GCK,HK1
Methylglyoxal Degradation I	1.91	0.667	ND	GLO1,HAGH
Proline Degradation	1.91	0.667	ND	LOC102724788/PRODH,PRODH2
Superoxide Radicals Degradation	1.91	0.375	ND	CAT,CYGB,NQO1
Sucrose Degradation V	1.75	0.333	ND	ALDOB,ALDOC,KHK
Leucine Degradation I	1.75	0.333	ND	AUH,MCCC1,MCCC2
UDP-N-acetyl-D-galactosamine Biosynthesis II	1.75	0.333	ND	GCK,GNPNAT1,HK1
Caveolar-mediated Endocytosis Signaling	1.68	0.137	ND	EGFR,FLNA,INSR,ITGA2B,ITGB2,ITGB3,ITGB5,PRKCA,RAB5A,SRC
Protein Ubiquitination Pathway	1.64	0.0989	ND	ANAPC1,ANAPC2,ANAPC4,ANAPC5,BAG1,CBL,CDC34,CRYAB,DNAJC11,DNAJC12,DNAJC22,DNAJC25,DNAJC30,DNAJC8,HSPA14,HSPD1,PSMB10,PSMB9,Sacs,SUGT1,THOP1,UBE2E2,UBE2L3,UBE2L6,USP30,USP39,XIAP
Glutathione Redox Reactions II	1.63	0.5	ND	GSR,TXNDC12
Fatty Acid β-oxidation III (Unsaturated, Odd Number)	1.63	0.5	ND	ECI1,Eci3
Clathrin-mediated Endocytosis Signaling	1.53	0.104	ND	AP2A2,APOA2,APOA4,CBL,CD2AP,CLTA,CLU,DNM1L,GRB2,ITGB2,ITGB3,ITGB5,LYZ,MET,PIK3R1,RAB4A,RAB5A,RBP4,SRC,TFRC
Role of CHK Proteins in Cell Cycle Checkpoint Control	1.49	0.14	0	CDK1,MDC1,MRE11,PCNA,PPM1L,RAD50,RFC4,RPA1
Tetrahydrofolate Salvage from 5,10-methenyltetrahydrofolate	1.42	0.4	ND	MTHFD1,MTHFD1L
Serine Biosynthesis	1.42	0.4	ND	PHGDH,PSPH
Citrulline-Nitric Oxide Cycle	1.42	0.4	ND	ASL,ASS1
Galactose Degradation I (Leloir Pathway)	1.42	0.4	ND	GALK1,GALT
Phagosome Maturation	1.39	0.106	ND	ATP6AP1,ATP6V1F,ATP6V1G1,CTSF,CYBB,DYNLL1,DYNLRB1,HLA-DRB5,LAMP2,NCF1,NCF2,RAB5A,TUBA1C,TUBA8,TUBB,TUBB6
Epithelial Adherens Junction Signaling	1.37	0.105	ND	CDH1,EGFR,HNF1A,IQGAP1,LMO7,MET,MYH1,MYH10,MYH14,RAP2B,RAPGEF1,SRC,TUBA1C,TUBA8,TUBB,TUBB6
NRF2-mediated Oxidative Stress Response	1.36	0.101	0	CAT,CDC34,CREBBP,DNAJC11,DNAJC8,GSR,GSTA3,GSTA5,GSTK1,GSTM1,Gstm3,GSTP1,GSTZ1,HERPUD1,NQO1,PIK3R1,PRKCA,RAP2B,SCARB1
HER-2 Signaling in Breast Cancer	1.31	0.119	ND	CCND1,EGFR,GRB2,ITGB2,ITGB3,ITGB5,MMP2,PIK3R1,PRKCA,RAP2B
Cholesterol Biosynthesis I	1.31	0.231	ND	EBP,SC5D,TM7SF2
NAD Phosphorylation and Dephosphorylation	1.31	0.231	ND	Acp5,NADK2,PXYLP1
Cholesterol Biosynthesis II (via 24,25-dihydrolanosterol)	1.31	0.231	ND	EBP,SC5D,TM7SF2
