# Supplementary material for: Systemic deletion of Atp7b modifies the hepatocytes’ response to copper overload in the mouse models of Wilson disease
Source: Sci Rep. 2021 Mar 11;11:5659. doi: 10.1038/s41598-021-84894-3 (PMC7952580; doi:10.1038/s41598-021-84894-3)
Supplement: Supplementary file 4 — Supplementary Information 4. [file 41598_2021_84894_MOESM4_ESM.xlsx]

## Sheet: Sheet1
Ingenuity Canonical Pathways	-log(p-value)	Ratio	z-score	Molecules
Unregulated pathways
Oxidative Phosphorylation	7.08	0.211	4.796	Atp5e,ATP5F1C,ATP5PF,ATPAF1,COX4I1,COX5A,COX6A1,COX6B1,Cox6c,COX7A1,COX7A2,COX7B,CYB5A,CYCS,DMAC2L,MT-ATP6,MT-CO3,NDUFA11,NDUFB2,NDUFV3,SDHC,UQCR10,UQCR11
LXR/RXR Activation	4.55	0.165	3.357	A1BG,AGT,ALB,APOA1,APOA2,APOA4,CLU,FASN,FGA,HMGCR,HPX,IL1RN,ITIH4,LCAT,NCOR1,NCOR2,SCD,SERPINA1,SERPINF2,TF
Intrinsic Prothrombin Activation Pathway	3.18	0.214	2.828	COL1A1,COL1A2,F13A1,F13B,F2,FGA,FGB,FGG,THBD
tRNA Charging	4.17	0.256	2.53	AARS2,CARS2,DARS2,EARS2,MARS2,NARS2,SARS2,TARS1,TARS2,WARS2
Granzyme B Signaling	3.69	0.375	2.449	APAF1,BID,CYCS,LMNB1,LMNB2,NUMA1
Apelin Liver Signaling Pathway	1.77	0.192	2.236	AGT,COL1A1,COL1A2,FAS,PDGFRB
Tumoricidal Function of Hepatic Natural Killer Cells	1.3	0.167	2	APAF1,BID,CYCS,FAS
TCA Cycle II (Eukaryotic)	1.3	0.167	2	DHTKD1,DLST,IDH3A,SDHC
Positive direction
Apoptosis Signaling	1.85	0.121	1.732	APAF1,BAK1,BID,CYCS,FAS,IKBKB,LMNA,MAPK1,MCL1,PRKCA,RAP1B,XIAP
Coagulation System	3.82	0.257	1.667	F13A1,F13B,F2,FGA,FGB,FGG,SERPINA1,SERPINF2,THBD
TWEAK Signaling	1.8	0.171	1.633	APAF1,BAG4,BID,CYCS,IKBKB,XIAP
Neuroprotective Role of THOP1 in Alzheimer's Disease	1.37	0.103	1.414	ACE,AGT,CFD,CTRL,DPP4,HLA-E,IDE,PRKAR1A,PRKAR2B,PRSS2,PRSS3,SERPINA3
PPARα/RXRα Activation	4.23	0.137	1.4	ACADL,AP2A2,APOA1,APOA2,CREBBP,Cyp2c40 (includes others),CYP2C8,CYP2C9,FASN,GOT2,GPD1,IKBKB,MAP2K6,MAPK1,NCOA3,NCOR1,NCOR2,NR2F1,PLCB1,PRKAA2,PRKAB1,PRKAR1A,PRKAR2B,PRKCA,RAP1B,SMAD2
Cytotoxic T Lymphocyte-mediated Apoptosis of Target Cells	1.86	0.176	1.342	APAF1,BID,CYCS,FAS,FCER1G,HLA-E
Death Receptor Signaling	1.37	0.11	1.265	APAF1,BID,CYCS,FAS,IKBKB,LMNA,PARP14,PARP3,TBK1,XIAP
Acute Phase Response Signaling	4.68	0.145	1.213	AGT,AKT1,ALB,APOA1,APOA2,C5,ECSIT,F2,FGA,FGB,FGG,HPX,IKBKB,IL1RN,ITIH3,ITIH4,MAP2K6,MAPK1,PIK3R1,RAP1B,SAA2-SAA4,SERPINA1,SERPINA3,SERPINF2,SOD2,TF
Superpathway of Melatonin Degradation	3.41	0.185	1.155	B4GAT1,CYP2A6 (includes others),CYP2B6,Cyp2c40 (includes others),CYP2C8,CYP2C9,CYP2F1,CYP3A5,MAOA,MAOB,SULT1B1,UGT2B7
Stearate Biosynthesis I (Animals)	2.88	0.196	1	ACOT1,ACOT2,ACOT9,CYP4A22,DBT,ELOVL2,FASN,LIPT2,SRD5A3
Glutathione Redox Reactions I	1.3	0.167	1	GPX1,GPX3,GSTP1,GSTT2/GSTT2B
Nicotine Degradation II	4.02	0.2	0.832	Aox3,B4GAT1,CYP2A6 (includes others),CYP2B6,Cyp2c40 (includes others),CYP2C8,CYP2C9,CYP2F1,CYP3A5,FMO2,FMO3,FMO4,UGT2B7
Sirtuin Signaling Pathway	2.93	0.107	0.816	ACADL,ACLY,ACSS2,AKT1,ATP5F1C,ATP5PF,BPGM,CRTC2,G6PD,GOT2,GTF3C2,H1-0,H1-2,H1-3,H1f4,MAPK1,MT-ATP6,NDRG1,NDUFA11,NDUFB2,NDUFV3,OTC,PRKAA2,SDHC,SIRT1,SIRT4,SIRT7,SOD2,TIMM8A,TUBA1A,TUBA4A
VDR/RXR Activation	2.69	0.154	0.816	CAMP,CDKN1B,CST6,IGFBP3,NCOA3,NCOR1,NCOR2,PRKCA,SERPINB1,SPP1,SULT2A1,THBD
GP6 Signaling Pathway	2.34	0.126	0.775	AKT1,APBB1IP,COL1A1,COL1A2,COL24A1,COL27A1,FCER1G,FGA,FGB,FGG,LAMB2,PIK3R1,PIK3R6,PRKCA,RAP1B
Hepatic Fibrosis Signaling Pathway	1.32	0.0815	0.73	AGT,AGTR1,AKT1,ATF2,CDKN1B,COL1A1,COL1A2,CREBBP,FTH1,IKBKB,IL1RN,ITGA3,MAP2K6,MAPK1,MYL12A,MYL12B,PDGFRB,PIK3R1,PIK3R6,PRKAR1A,PRKAR2B,PRKCA,PTEN,RAP1B,RHOD,SMAD2,SOD2,SPP1,TF,TFRC
Production of Nitric Oxide and Reactive Oxygen Species in Macrophages	2.09	0.106	0.688	AKT1,ALB,APOA1,APOA2,APOA4,CLU,CREBBP,IKBKB,MAPK1,PIK3R1,PIK3R6,PPM1L,PPP1R11,PPP1R14A,PRKCA,RAP1B,RHOD,SERPINA1,STAT1,TYK2
Melatonin Degradation I	2.59	0.167	0.632	B4GAT1,CYP2A6 (includes others),CYP2B6,Cyp2c40 (includes others),CYP2C8,CYP2C9,CYP2F1,CYP3A5,SULT1B1,UGT2B7
Bupropion Degradation	3.33	0.28	0.378	CYP2A6 (includes others),CYP2B6,Cyp2c40 (includes others),CYP2C8,CYP2C9,CYP2F1,CYP3A5
Triacylglycerol Biosynthesis	2.02	0.171	0.378	DBT,DGAT2,ELOVL2,LIPT2,LPIN1,LPIN2,PLPP2
Down-regulated pathways
Superpathway of Inositol Phosphate Compounds	2.83	0.117	-2.711	ACP1,CA3,EPHX2,ITPK1,ITPKB,PAWR,PI4K2B,PIK3R1,PIK3R6,PIKFYVE,PIP4K2B,PIP4K2C,PIP5K1A,PLCB1,PPIP5K1,PPIP5K2,PPM1K,PPP1R14A,PRUNE1,PTEN,PTPN12,PTPRF,PXYLP1
3-phosphoinositide Biosynthesis	2.76	0.122	-2.683	ACP1,CA3,EPHX2,ITPK1,PAWR,PI4K2B,PIK3R1,PIK3R6,PIKFYVE,PIP4K2B,PIP4K2C,PIP5K1A,PPIP5K1,PPM1K,PPP1R14A,PRUNE1,PTEN,PTPN12,PTPRF,PXYLP1
AMPK Signaling	3.09	0.118	-2.4	ACACB,AK4,AKT1,ATF2,CAMKK2,CREBBP,CRTC2,FASN,HMGCR,MAPK1,MLST8,PFKFB1,PIK3R1,PIK3R6,PPAT,PPM1B,PPM1K,PPM1L,PRKAA2,PRKAB1,PRKAR1A,PRKAR2B,SIRT1,SMARCB1,ULK1
Small Cell Lung Cancer Signaling	2.06	0.141	-2.333	AKT1,APAF1,BID,CDK6,CDKN1B,CYCS,IKBKB,PIK3R1,PIK3R6,PTEN
Neurotrophin/TRK Signaling	1.45	0.118	-2.333	AKT1,ATF2,CREBBP,GAB1,MAP2K6,MAPK1,PIK3R1,PIK3R6,RAP1B
FLT3 Signaling in Hematopoietic Progenitor Cells	1.33	0.112	-2.333	AKT1,ATF2,CREBBP,MAPK1,PIK3R1,PIK3R6,RAP1B,RPS6KA4,STAT1
Insulin Receptor Signaling	2.08	0.115	-2.324	ACLY,AKT1,GAB1,MAPK1,NCK1,PDE3B,PIK3R1,PIK3R6,PPP1R11,PPP1R14A,PRKAR1A,PRKAR2B,PTEN,PTPRF,RAP1B,STX4
NGF Signaling	1.42	0.105	-2.309	AKT1,ATF2,CREBBP,GAB1,IKBKB,MAPK1,PIK3R1,PIK3R6,RAP1B,RPS6KA4,SMPD3,TRIO
D-myo-inositol (1,4,5,6)-Tetrakisphosphate Biosynthesis	1.42	0.1	-2.138	ACP1,CA3,EPHX2,ITPK1,PAWR,PIKFYVE,PPIP5K1,PPM1K,PPP1R14A,PRUNE1,PTEN,PTPN12,PTPRF,PXYLP1
D-myo-inositol (3,4,5,6)-tetrakisphosphate Biosynthesis	1.42	0.1	-2.138	ACP1,CA3,EPHX2,ITPK1,PAWR,PIKFYVE,PPIP5K1,PPM1K,PPP1R14A,PRUNE1,PTEN,PTPN12,PTPRF,PXYLP1
PFKFB4 Signaling Pathway	2.29	0.174	-2.121	ATF2,CREBBP,GCK,MAP2K6,MAPK1,NCOA3,PRKAR1A,PRKAR2B
Fcγ Receptor-mediated Phagocytosis in Macrophages and Monocytes	1.64	0.117	-2.111	AKT1,FGR,MAPK1,NCK1,PIK3R1,PIP5K1A,PRKCA,PTEN,PTK2B,VASP,WAS
Bile Acid Biosynthesis, Neutral Pathway	2.24	0.308	-2	AKR1C4,BAAT,CYP8B1,SCP2
D-myo-inositol-5-phosphate Metabolism	1.66	0.103	-2	ACP1,CA3,EPHX2,ITPK1,PAWR,PIKFYVE,PIP4K2C,PLCB1,PPIP5K1,PPM1K,PPP1R14A,PRUNE1,PTEN,PTPN12,PTPRF,PXYLP1
Apelin Cardiac Fibroblast Signaling Pathway	1.36	0.174	-2	AGTR1,AKT1,PRKAA2,PRKAB1
Negative direction
Endocannabinoid Cancer Inhibition Pathway	1.65	0.105	-0.258	AKT1,ATF2,CAMKK2,CDKN1B,CREBBP,MAP2K6,MAPK1,MLST8,PIK3R1,PIK3R6,PRKAA2,PRKAB1,PRKAR1A,PRKAR2B,SMPD3
Neuregulin Signaling	1.58	0.115	-0.333	AKT1,CDK5,CDKN1B,ERBIN,ITGA3,MAPK1,PIK3R1,PRKCA,PSEN1,PTEN,RAP1B
Reelin Signaling in Neurons	1.68	0.109	-0.535	AKT1,CDH2,CDK5,CFL1,FGR,ITGA1,ITGA3,MAP2K6,MAPK1,NECTIN3,PDK4,PIK3R1,PIK3R6,RAP1B
Renin-Angiotensin Signaling	1.65	0.11	-0.577	ACE,AGT,AGTR1,ATF2,MAPK1,PIK3R1,PIK3R6,PRKAR1A,PRKAR2B,PRKCA,PTK2B,RAP1B,STAT1
Senescence Pathway	2.15	0.0982	-0.6	AKT1,CDC23,CDK6,CDKN1B,CREBBP,EP400,IKBKB,MAP2K6,MAPK1,NF1,PDK4,PIK3R1,PIK3R6,PPM1L,PPP3R1,PTEN,RAP1B,RBL1,RING1,RNF2,RPS6KA4,SAA2-SAA4,SIRT1,SMAD2,SOD2,TBK1,ZFP36L1
14-3-3-mediated Signaling	2.09	0.118	-0.632	AKT1,CDKN1B,EDC3,MAPK1,PIK3R1,PIK3R6,PLCB1,PRKCA,RAP1B,SFN,SNCA,TUBA1A,TUBA4A,TUBB,TUBB4B
NF-κB Activation by Viruses	1.64	0.122	-0.632	AKT1,IKBKB,ITGA1,ITGA3,MAPK1,PIK3R1,PIK3R6,PRKCA,RAP1B,TBP
PDGF Signaling	1.51	0.116	-0.632	ACP1,MAPK1,PDGFRB,PIK3R1,PIK3R6,PRKCA,RAP1B,SPHK2,STAT1,TYK2
LPS/IL-1 Mediated Inhibition of RXR Function	3.09	0.116	-0.707	ABCB1,ABCB11,ALDH1B1,ALDH6A1,CYP2A6 (includes others),CYP2B6,CYP2C8,CYP2C9,CYP3A5,Cyp4a14,ECSIT,FABP1,FABP7,FMO2,FMO3,FMO4,GSTA5,GSTM5,GSTP1,GSTT2/GSTT2B,IL1RN,MAOA,MAOB,SULT1B1,SULT2A1,Sult3a1/Sult3a2
Pyridoxal 5'-phosphate Salvage Pathway	1.43	0.123	-0.707	CDK18,CDK5,CDK6,CDK7,MAP2K6,MAPK1,POMK,PRKAA2
D-myo-inositol (1,4,5)-Trisphosphate Biosynthesis	2.54	0.24	-0.816	PI4K2B,PIKFYVE,PIP4K2B,PIP4K2C,PIP5K1A,PLCB1
Glutathione-mediated Detoxification	1.99	0.188	-0.816	ANPEP,GSTA5,GSTM5,GSTP1,GSTT2/GSTT2B,NAT8
NER Pathway	3.45	0.155	-0.905	CDK7,COPS7B,ERCC3,ERCC4,H4C4,HMGN1,LIG4,NEDD8,POLD3,POLR2E,RAD23B,RPA1,RPA2,TCEA1,TOP2A,TOP2B
Androgen Biosynthesis	2	0.267	-1	AKR1C4,Hsd3b4 (includes others),SRD5A1,SRD5A3
Aldosterone Signaling in Epithelial Cells	1.6	0.101	-1	DNAJC10,DNAJC12,DNAJC15,DNAJC16,HSPA1L,HSPE1,MAPK1,PIK3R1,PIK3R6,PIKFYVE,PIP4K2B,PIP4K2C,PIP5K1A,PLCB1,PRKCA,Sacs
IL-22 Signaling	1.3	0.167	-1	AKT1,MAPK1,STAT1,TYK2
Lymphotoxin β Receptor Signaling	1.91	0.151	-1.134	AKT1,APAF1,CREBBP,CYCS,IKBKB,MAPK1,PIK3R1,PIK3R6
ErbB2-ErbB3 Signaling	1.43	0.123	-1.134	AKT1,CDKN1B,MAPK1,PIK3R1,PIK3R6,PTEN,RAP1B,TYK2
Regulation of Actin-based Motility by Rho	1.64	0.117	-1.265	CFL1,ITGA3,MYL12A,MYL12B,PIKFYVE,PIP4K2B,PIP4K2C,PIP5K1A,RHOD,WAS,Wasl
Endocannabinoid Developing Neuron Pathway	1.4	0.104	-1.265	AKT1,ATF2,CDKN1B,CREBBP,MAP2K6,MAPK1,MLST8,PIK3R1,PIK3R6,PRKAR1A,PRKAR2B,RAP1B
iNOS Signaling	1.32	0.133	-1.342	CREBBP,HMGA1,IKBKB,MAPK1,STAT1,TYK2
UVA-Induced MAPK Signaling	1.89	0.122	-1.414	CYCS,MAPK1,PARP14,PARP3,PIK3R1,PIK3R6,PLCB1,PRKCA,RAP1B,RPS6KA4,SMPD3,STAT1
IL-7 Signaling Pathway	1.39	0.115	-1.414	AKT1,BAK1,CDKN1B,MAPK1,MCL1,MET,PIK3R1,PIK3R6,STAT1
Cell Cycle Control of Chromosomal Replication	3.42	0.196	-1.508	CDK18,CDK5,CDK6,CDK7,CDK9,MCM5,MCM7,RPA1,RPA2,TOP2A,TOP2B
Aryl Hydrocarbon Receptor Signaling	2.7	0.126	-1.508	AHR,ALDH1B1,ALDH6A1,APAF1,CDK6,CDKN1B,FAS,GSTA5,GSTM5,GSTP1,GSTT2/GSTT2B,MAPK1,MCM7,NCOA3,NCOR2,NEDD8,NR2F1,RBL1
FGF Signaling	1.97	0.131	-1.508	AKT1,ATF2,CREBBP,FGF23,GAB1,MAP2K6,MAPK1,MET,PIK3R1,PIK3R6,PRKCA
Rac Signaling	1.47	0.107	-1.508	ANK1,CFL1,ITGA3,MAPK1,PIK3R1,PIK3R6,PIKFYVE,PIP4K2B,PIP4K2C,PIP5K1A,PTK2B,RAP1B
CNTF Signaling	2.22	0.158	-1.667	AKT1,LIFR,MAPK1,PIK3R1,PIK3R6,RAP1B,RPS6KA4,STAT1,TYK2
Integrin Signaling	1.55	0.0939	-1.789	AKT1,CTTN,ITGA1,ITGA3,ITGA8,LIMS1,MAPK1,MYL12A,MYL12B,NCK1,PARVB,PIK3R1,PIK3R6,PIKFYVE,PTEN,RAP1B,RHOD,VASP,WAS,Wasl
Estrogen-Dependent Breast Cancer Signaling	1.93	0.135	-1.89	Akr1b7,AKR1C4,AKT1,ATF2,CREBBP,HSD17B12,MAPK1,PIK3R1,PIK3R6,RAP1B
SPINK1 General Cancer Pathway	2.63	0.159	-1.897	2210010C04Rik,AKT1,MAPK1,Mt1,Mt2,PIK3R1,PIK3R6,PRSS2,PRSS3,RAP1B,TYK2
PAK Signaling	1.55	0.113	-1.897	CFL1,ITGA3,MAPK1,MYL12A,MYL12B,NCK1,PDGFRB,PIK3R1,PIK3R6,PTK2B,RAP1B
SPINK1 Pancreatic Cancer Pathway	4.4	0.217	-1.941	2210010C04Rik,CELA1,CELA2A,CELA3B,CLPS,CPA1,CPB1,CPD,CTRB2,CTRL,PRSS2,PRSS3,SMAD2
Dysregulated pathways (no specific direction)
Mitochondrial Dysfunction	7.65	0.181	ND	Atp5e,ATP5F1C,ATP5PF,ATPAF1,COX4I1,COX5A,COX6A1,COX6B1,Cox6c,COX7A1,COX7A2,COX7B,CYB5A,CYCS,DMAC2L,FIS1,MAOA,MAOB,MT-ATP6,MT-CO3,NDUFA11,NDUFB2,NDUFV3,PSEN1,SDHC,SNCA,SOD2,TXN2,TXNRD2,UQCR10,UQCR11
FXR/RXR Activation	7.08	0.198	ND	A1BG,ABCB11,AGT,AKT1,ALB,APOA1,APOA2,APOA4,BAAT,CLU,CREBBP,CYP8B1,FASN,FGA,FOXA2,FOXA3,HPX,IL1RN,ITIH4,LCAT,PKLR,SERPINA1,SERPINF2,SULT2A1,TF
Extrinsic Prothrombin Activation Pathway	4.74	0.438	ND	F13A1,F13B,F2,FGA,FGB,FGG,THBD
Estrogen Biosynthesis	3.97	0.244	ND	Akr1b7,AKR1C4,CYP2A6 (includes others),CYP2B6,Cyp2c40 (includes others),CYP2C8,CYP2C9,CYP2F1,CYP3A5,HSD17B12
Iron homeostasis signaling pathway	3.78	0.146	ND	ATP6V0D1,ATP6V1F,ATP6V1G1,FTH1,FXN,HBA1/HBA2,HBB,Hbb-b1,HFE,HPX,IREB2,ISCU,MAPK1,NFS1,PDGFRB,SLC48A1,SMAD2,TF,TFRC,TYK2
Acetone Degradation I (to Methylglyoxal)	3.57	0.267	ND	CYP2A6 (includes others),CYP2B6,Cyp2c40 (includes others),CYP2C8,CYP2C9,CYP2F1,CYP3A5,CYP4A22
PXR/RXR Activation	3.41	0.185	ND	ABCB1,ABCB11,AKT1,CYP2A6 (includes others),CYP2B6,CYP2C8,CYP2C9,CYP3A5,PRKAR1A,PRKAR2B,SCD,SULT2A1
Glucocorticoid Receptor Signaling	3.36	0.107	ND	AGT,AKT1,CDK7,CREBBP,ERCC3,FGG,GTF2A1,GTF2F1,HSPA1L,IKBKB,IL1RN,KRT1,KRT16,KRT18,KRT19,KRT24,KRT76,KRT78,KRT8,MAPK1,NCOA3,NCOR1,NCOR2,PIK3R1,PIK3R6,POLR2E,PPP3R1,PRKAA2,PRKAB1,RAP1B,SMAD2,SMARCB1,STAT1,TAF15,TBP,TSG101
Granzyme A Signaling	3.23	0.316	ND	CREBBP,H1-0,H1-2,H1-3,H1f4,NME1
Xenobiotic Metabolism Signaling	3.03	0.108	ND	ABCB1,AHR,ALDH1B1,ALDH6A1,CAMK1D,CREBBP,CYP2B6,CYP2C8,CYP2C9,CYP3A5,FMO2,FMO3,FMO4,GSTA5,GSTM5,GSTP1,GSTT2/GSTT2B,MAOA,MAOB,MAP2K6,MAPK1,NCOR2,PIK3R1,PIK3R6,PPM1L,PRKCA,RAP1B,SULT1B1,SULT2A1,Sult3a1/Sult3a2,UGT2B7
Clathrin-mediated Endocytosis Signaling	2.95	0.119	ND	ALB,AP1G2,AP2A2,APOA1,APOA2,APOA4,CLU,CTTN,DNM1L,DNM2,F2,FGF23,LDLRAP1,MET,PIK3R1,PIK3R6,PPP3R1,RAB5A,SERPINA1,SH3GLB2,TF,TFRC,TSG101
TR/RXR Activation	2.89	0.155	ND	AKT1,FASN,FGA,ME1,NCOA3,NCOA4,NCOR1,NCOR2,PDE3B,PIK3R1,PIK3R6,TBL1XR1,THRSP
Nicotine Degradation III	2.82	0.179	ND	Aox3,B4GAT1,CYP2A6 (includes others),CYP2B6,Cyp2c40 (includes others),CYP2C8,CYP2C9,CYP2F1,CYP3A5,UGT2B7
Salvage Pathways of Pyrimidine Ribonucleotides	2.77	0.144	ND	AK4,CDK18,CDK5,CDK6,CDK7,MAP2K6,MAPK1,NME1,NME2,POMK,PRKAA2,UCK1,UPP2,UPRT
NRF2-mediated Oxidative Stress Response	2.72	0.116	ND	AKT1,BACH1,CREBBP,DNAJA3,DNAJA4,DNAJC10,DNAJC15,DNAJC16,FTH1,GSTA5,GSTM5,GSTP1,GSTT2/GSTT2B,MAP2K6,MAPK1,PIK3R1,PIK3R6,PRKCA,RAP1B,SOD2,TXN,UBE2E3
Role of PKR in Interferon Induction and Antiviral Response	2.61	0.195	ND	AKT1,APAF1,ATF2,BID,CYCS,IKBKB,MAP2K6,STAT1
Sertoli Cell-Sertoli Cell Junction Signaling	2.49	0.114	ND	AKT1,ATF2,CLDN3,EPB41,F11R,ITGA3,MAPK1,NECTIN2,NECTIN3,PRKAR1A,PRKAR2B,PTEN,RAP1B,SPTB,SYMPK,TUBA1A,TUBA4A,TUBB,TUBB4B,WAS,YBX3
Spermidine Biosynthesis I	2.45	1	ND	AMD1,SRM
Nucleotide Excision Repair Pathway	2.41	0.2	ND	CDK7,ERCC3,ERCC4,POLR2E,RAD23B,RPA1,RPA2
Oleate Biosynthesis II (Animals)	2.24	0.308	ND	ALDH6A1,CYB5A,SCD,UFSP1
Assembly of RNA Polymerase III Complex	2.24	0.308	ND	GTF3C2,GTF3C4,GTF3C5,TBP
Assembly of RNA Polymerase II Complex	2.06	0.16	ND	CDK7,DR1,ERCC3,GTF2A1,GTF2F1,POLR2E,TAF15,TBP
Uracil Degradation II (Reductive)	2	0.667	ND	DPYD,UPB1
Thymine Degradation	2	0.667	ND	DPYD,UPB1
RAR Activation	1.97	0.104	ND	AKR1C4,AKT1,CDK7,CREBBP,CYP26A1,ERCC3,IGFBP3,LRAT,MAPK1,NCOR1,NCOR2,NR2F1,PIK3R1,PRKAR1A,PRKAR2B,PRKCA,PTEN,SMAD2,SMARCB1,TRIM24
Myc Mediated Apoptosis Signaling	1.85	0.138	ND	AKT1,APAF1,BID,CYCS,FAS,PIK3R1,PIK3R6,RAP1B,SFN
Estrogen Receptor Signaling	1.8	0.109	ND	CDK7,CREBBP,ERCC3,GTF2A1,GTF2F1,MAPK1,MED16,NCOA3,NCOR1,NCOR2,POLR2E,RAP1B,SPEN,TAF15,TBP
Pentose Phosphate Pathway	1.74	0.3	ND	G6PD,PGD,RPE
Prostate Cancer Signaling	1.73	0.121	ND	AKT1,ATF2,CDKN1B,CREBBP,GSTP1,MAPK1,PIK3R1,PIK3R6,PTEN,RAP1B,SRD5A1
Remodeling of Epithelial Adherens Junctions	1.73	0.132	ND	DNM1L,DNM2,MET,NME1,RAB5A,TUBA1A,TUBA4A,TUBB,TUBB4B
Pentose Phosphate Pathway (Oxidative Branch)	1.71	0.5	ND	G6PD,PGD
Melatonin Degradation II	1.71	0.5	ND	MAOA,MAOB
Acetate Conversion to Acetyl-CoA	1.71	0.5	ND	ACSS2,ACSS3
Complement System	1.69	0.162	ND	C3AR1,C5,C5AR1,C6,CFD,CFH
Protein Ubiquitination Pathway	1.68	0.0916	ND	CDC23,DNAJC10,DNAJC12,DNAJC15,DNAJC16,HLA-E,HSPA1L,HSPE1,PSMA1,PSMA3,PSMA5,PSMA7,PSMB10,PSMB2,PSMB5,PSMB7,PSMD9,Sacs,STUB1,UBE2E2,UBE2E3,UBE2O,UCHL5,USP40,XIAP
Tight Junction Signaling	1.66	0.101	ND	AKT1,CLDN3,CSTF2,EPB41,F11R,NECTIN2,NECTIN3,PPM1L,PRKAR1A,PRKAR2B,PTEN,RAB13,SAFB,STX4,SYMPK,VASP,YBX3
Docosahexaenoic Acid (DHA) Signaling	1.63	0.158	ND	AKT1,APAF1,BID,CYCS,PIK3R1,PIK3R6
IL-12 Signaling and Production in Macrophages	1.61	0.106	ND	AKT1,ALB,APOA1,APOA2,APOA4,CLU,IKBKB,MAPK1,MST1,PIK3R1,PIK3R6,PRKCA,SERPINA1,STAT1
2-ketoglutarate Dehydrogenase Complex	1.51	0.4	ND	DHTKD1,DLST
Serine Biosynthesis	1.51	0.4	ND	PHGDH,PSPH
CMP-N-acetylneuraminate Biosynthesis I (Eukaryotes)	1.51	0.4	ND	NANP,NANS
Mechanisms of Viral Exit from Host Cells	1.49	0.146	ND	CHMP3,LMNB1,LMNB2,PRKCA,SH3GLB2,TSG101
Maturity Onset Diabetes of Young (MODY) Signaling	1.49	0.19	ND	FABP1,FOXA2,GCK,PKLR
Phagosome Maturation	1.46	0.0993	ND	ATP6V0D1,ATP6V1F,ATP6V1G1,CTSO,DYNLL1,DYNLRB1,HLA-E,PIKFYVE,RAB5A,TSG101,TUBA1A,TUBA4A,TUBB,TUBB4B,VPS33A
Acyl-CoA Hydrolysis	1.42	0.231	ND	ACOT1,ACOT2,ACOT9
Glycogen Degradation III	1.34	0.214	ND	MGAM,PYGL,TYMP
Phenylalanine Degradation IV (Mammalian, via Side Chain)	1.34	0.214	ND	GOT2,MAOA,MAOB
Germ Cell-Sertoli Cell Junction Signaling	1.32	0.0936	ND	AKT1,CDH2,CFL1,ITGA3,MAP2K6,MAPK1,NECTIN2,NECTIN3,PIK3R1,PIK3R6,RAP1B,RHOD,TUBA1A,TUBA4A,TUBB,TUBB4B

## Sheet: Sheet2
Ingenuity Canonical Pathways	-log(p-value)	Ratio	z-score	Molecules
Unregulated pathways
Oxidative Phosphorylation	7.08	0.211	4.796	Atp5e,ATP5F1C,ATP5PF,ATPAF1,COX4I1,COX5A,COX6A1,COX6B1,Cox6c,COX7A1,COX7A2,COX7B,CYB5A,CYCS,DMAC2L,MT-ATP6,MT-CO3,NDUFA11,NDUFB2,NDUFV3,SDHC,UQCR10,UQCR11
LXR/RXR Activation	4.55	0.165	3.357	A1BG,AGT,ALB,APOA1,APOA2,APOA4,CLU,FASN,FGA,HMGCR,HPX,IL1RN,ITIH4,LCAT,NCOR1,NCOR2,SCD,SERPINA1,SERPINF2,TF
Intrinsic Prothrombin Activation Pathway	3.18	0.214	2.828	COL1A1,COL1A2,F13A1,F13B,F2,FGA,FGB,FGG,THBD
tRNA Charging	4.17	0.256	2.53	AARS2,CARS2,DARS2,EARS2,MARS2,NARS2,SARS2,TARS1,TARS2,WARS2
Granzyme B Signaling	3.69	0.375	2.449	APAF1,BID,CYCS,LMNB1,LMNB2,NUMA1
Down-regulated pathways
AMPK Signaling	3.09	0.118	-2.4	ACACB,AK4,AKT1,ATF2,CAMKK2,CREBBP,CRTC2,FASN,HMGCR,MAPK1,MLST8,PFKFB1,PIK3R1,PIK3R6,PPAT,PPM1B,PPM1K,PPM1L,PRKAA2,PRKAB1,PRKAR1A,PRKAR2B,SIRT1,SMARCB1,ULK1
Superpathway of Inositol Phosphate Compounds	2.83	0.117	-2.711	ACP1,CA3,EPHX2,ITPK1,ITPKB,PAWR,PI4K2B,PIK3R1,PIK3R6,PIKFYVE,PIP4K2B,PIP4K2C,PIP5K1A,PLCB1,PPIP5K1,PPIP5K2,PPM1K,PPP1R14A,PRUNE1,PTEN,PTPN12,PTPRF,PXYLP1
3-phosphoinositide Biosynthesis	2.76	0.122	-2.683	ACP1,CA3,EPHX2,ITPK1,PAWR,PI4K2B,PIK3R1,PIK3R6,PIKFYVE,PIP4K2B,PIP4K2C,PIP5K1A,PPIP5K1,PPM1K,PPP1R14A,PRUNE1,PTEN,PTPN12,PTPRF,PXYLP1
Dysregulated pathways (no specific direction)
Mitochondrial Dysfunction	7.65	0.181	ND	Atp5e,ATP5F1C,ATP5PF,ATPAF1,COX4I1,COX5A,COX6A1,COX6B1,Cox6c,COX7A1,COX7A2,COX7B,CYB5A,CYCS,DMAC2L,FIS1,MAOA,MAOB,MT-ATP6,MT-CO3,NDUFA11,NDUFB2,NDUFV3,PSEN1,SDHC,SNCA,SOD2,TXN2,TXNRD2,UQCR10,UQCR11
FXR/RXR Activation	7.08	0.198	ND	A1BG,ABCB11,AGT,AKT1,ALB,APOA1,APOA2,APOA4,BAAT,CLU,CREBBP,CYP8B1,FASN,FGA,FOXA2,FOXA3,HPX,IL1RN,ITIH4,LCAT,PKLR,SERPINA1,SERPINF2,SULT2A1,TF
Extrinsic Prothrombin Activation Pathway	4.74	0.438	ND	F13A1,F13B,F2,FGA,FGB,FGG,THBD
Estrogen Biosynthesis	3.97	0.244	ND	Akr1b7,AKR1C4,CYP2A6 (includes others),CYP2B6,Cyp2c40 (includes others),CYP2C8,CYP2C9,CYP2F1,CYP3A5,HSD17B12
Iron homeostasis signaling pathway	3.78	0.146	ND	ATP6V0D1,ATP6V1F,ATP6V1G1,FTH1,FXN,HBA1/HBA2,HBB,Hbb-b1,HFE,HPX,IREB2,ISCU,MAPK1,NFS1,PDGFRB,SLC48A1,SMAD2,TF,TFRC,TYK2
Acetone Degradation I (to Methylglyoxal)	3.57	0.267	ND	CYP2A6 (includes others),CYP2B6,Cyp2c40 (includes others),CYP2C8,CYP2C9,CYP2F1,CYP3A5,CYP4A22
PXR/RXR Activation	3.41	0.185	ND	ABCB1,ABCB11,AKT1,CYP2A6 (includes others),CYP2B6,CYP2C8,CYP2C9,CYP3A5,PRKAR1A,PRKAR2B,SCD,SULT2A1
Glucocorticoid Receptor Signaling	3.36	0.107	ND	AGT,AKT1,CDK7,CREBBP,ERCC3,FGG,GTF2A1,GTF2F1,HSPA1L,IKBKB,IL1RN,KRT1,KRT16,KRT18,KRT19,KRT24,KRT76,KRT78,KRT8,MAPK1,NCOA3,NCOR1,NCOR2,PIK3R1,PIK3R6,POLR2E,PPP3R1,PRKAA2,PRKAB1,RAP1B,SMAD2,SMARCB1,STAT1,TAF15,TBP,TSG101
Granzyme A Signaling	3.23	0.316	ND	CREBBP,H1-0,H1-2,H1-3,H1f4,NME1
Xenobiotic Metabolism Signaling	3.03	0.108	ND	ABCB1,AHR,ALDH1B1,ALDH6A1,CAMK1D,CREBBP,CYP2B6,CYP2C8,CYP2C9,CYP3A5,FMO2,FMO3,FMO4,GSTA5,GSTM5,GSTP1,GSTT2/GSTT2B,MAOA,MAOB,MAP2K6,MAPK1,NCOR2,PIK3R1,PIK3R6,PPM1L,PRKCA,RAP1B,SULT1B1,SULT2A1,Sult3a1/Sult3a2,UGT2B7
