# Supplementary material for: Systemic deletion of Atp7b modifies the hepatocytes’ response to copper overload in the mouse models of Wilson disease
Source: Sci Rep. 2021 Mar 11;11:5659. doi: 10.1038/s41598-021-84894-3 (PMC7952580; doi:10.1038/s41598-021-84894-3)
Supplement: Supplementary file 5 — Supplementary Information 5. [file 41598_2021_84894_MOESM5_ESM.xlsx]

## Sheet: Sheet1
Ingenuity Canonical Pathways	-log(p-value)	z-score	Molecules	Ingenuity Canonical Pathways	-log(p-value)	z-score	Molecules	Ingenuity Canonical Pathways	-log(p-value)	z-score	Molecules
Significantly upregulated Z score >2				Significantly upregulated Z score >2				Significantly upregulated Z score >2
SPINK1 Pancreatic Cancer Pathway	2.49	3.317	2210010C04Rik,CELA1,CELA2A,CELA3B,CPA1,CPB1,CTRC,CTRL,KLKB1,PRSS2,SMAD2	SPINK1 Pancreatic Cancer Pathway	2.49	3.317	2210010C04Rik,CELA1,CELA2A,CELA3B,CPA1,CPB1,CTRC,CTRL,KLKB1,PRSS2,SMAD2	SPINK1 Pancreatic Cancer Pathway	2.49	3.317	2210010C04Rik,CELA1,CELA2A,CELA3B,CPA1,CPB1,CTRC,CTRL,KLKB1,PRSS2,SMAD2
Cell Cycle Control of Chromosomal Replication	2.74	2.714	CDK18,CDK9,LIG1,MCM4,MCM6,MCM7,PRIM2,RPA1,RPA2,TOP2A,TOP2B	Cell Cycle Control of Chromosomal Replication	2.74	2.714	CDK18,CDK9,LIG1,MCM4,MCM6,MCM7,PRIM2,RPA1,RPA2,TOP2A,TOP2B	Cell Cycle Control of Chromosomal Replication	2.74	2.714	CDK18,CDK9,LIG1,MCM4,MCM6,MCM7,PRIM2,RPA1,RPA2,TOP2A,TOP2B
IL-8 Signaling	3.3	2.353	CDH1,CSTB,CYBB,EGFR,FLT4,GNAI1,GNAI3,GNB1,IQGAP1,ITGAV,ITGAX,MAPK1,MMP2,MMP9,MPO,NCF1,NCF2,PIK3CB,PIK3R6,PLD3,PRKD3,RAP2B,RHOC,RHOQ,ROCK2,RRAS2,SRC,VCAM1	IL-8 Signaling	3.3	2.353	CDH1,CSTB,CYBB,EGFR,FLT4,GNAI1,GNAI3,GNB1,IQGAP1,ITGAV,ITGAX,MAPK1,MMP2,MMP9,MPO,NCF1,NCF2,PIK3CB,PIK3R6,PLD3,PRKD3,RAP2B,RHOC,RHOQ,ROCK2,RRAS2,SRC,VCAM1	IL-8 Signaling	3.3	2.353	CDH1,CSTB,CYBB,EGFR,FLT4,GNAI1,GNAI3,GNB1,IQGAP1,ITGAV,ITGAX,MAPK1,MMP2,MMP9,MPO,NCF1,NCF2,PIK3CB,PIK3R6,PLD3,PRKD3,RAP2B,RHOC,RHOQ,ROCK2,RRAS2,SRC,VCAM1
Signaling by Rho Family GTPases	2.57	2.353	ARHGEF16,ARHGEF5,BAIAP2,CDH1,CDH13,CDH17,CYBB,DIAPH3,EZR,GNAI1,GNAI3,GNB1,IQGAP1,ITGA4,MAPK1,MYL1,MYL3,MYLK,NCF1,NCF2,NFKB2,PIK3CB,PIK3R6,PIP5K1C,PPP1R12C,RHOC,RHOQ,ROCK2,STMN1,VIM	Signaling by Rho Family GTPases	2.57	2.353	ARHGEF16,ARHGEF5,BAIAP2,CDH1,CDH13,CDH17,CYBB,DIAPH3,EZR,GNAI1,GNAI3,GNB1,IQGAP1,ITGA4,MAPK1,MYL1,MYL3,MYLK,NCF1,NCF2,NFKB2,PIK3CB,PIK3R6,PIP5K1C,PPP1R12C,RHOC,RHOQ,ROCK2,STMN1,VIM	Signaling by Rho Family GTPases	2.57	2.353	ARHGEF16,ARHGEF5,BAIAP2,CDH1,CDH13,CDH17,CYBB,DIAPH3,EZR,GNAI1,GNAI3,GNB1,IQGAP1,ITGA4,MAPK1,MYL1,MYL3,MYLK,NCF1,NCF2,NFKB2,PIK3CB,PIK3R6,PIP5K1C,PPP1R12C,RHOC,RHOQ,ROCK2,STMN1,VIM
Complement System	4.43	2.236	C1QA,C1R,C1S,C3AR1,C5AR1,C7,C8A,C8G,C9,ITGAX,MBL2	Complement System	4.43	2.236	C1QA,C1R,C1S,C3AR1,C5AR1,C7,C8A,C8G,C9,ITGAX,MBL2	Complement System	4.43	2.236	C1QA,C1R,C1S,C3AR1,C5AR1,C7,C8A,C8G,C9,ITGAX,MBL2
Integrin Signaling	2.87	2.2	ACTN2,Actn3,CAPN2,CAPN7,CAV1,CRKL,GRB7,GSN,ITGA4,ITGA8,ITGAV,ITGAX,LIMS1,MAPK1,MPRIP,MYLK,MYLK2,PFN2,PIK3CB,PIK3R6,RAP2B,RHOC,RHOQ,RRAS2,SRC,TSPAN4,TTN,VCL	Integrin Signaling	2.87	2.2	ACTN2,Actn3,CAPN2,CAPN7,CAV1,CRKL,GRB7,GSN,ITGA4,ITGA8,ITGAV,ITGAX,LIMS1,MAPK1,MPRIP,MYLK,MYLK2,PFN2,PIK3CB,PIK3R6,RAP2B,RHOC,RHOQ,RRAS2,SRC,TSPAN4,TTN,VCL	Integrin Signaling	2.87	2.2	ACTN2,Actn3,CAPN2,CAPN7,CAV1,CRKL,GRB7,GSN,ITGA4,ITGA8,ITGAV,ITGAX,LIMS1,MAPK1,MPRIP,MYLK,MYLK2,PFN2,PIK3CB,PIK3R6,RAP2B,RHOC,RHOQ,RRAS2,SRC,TSPAN4,TTN,VCL
Positive trend Z score (0-2)				Positive trend Z score (0-2)				Positive trend Z score (0-2)
ILK Signaling	2.63	1.706	ACTN2,Actn3,CDH1,CREBBP,FLNA,FLNB,FLNC,IRS1,KRT18,LIMS1,MAPK1,MMP9,MYH1,MYH14,MYH2,MYL1,MYL3,NFKB2,PIK3CB,PIK3R6,PPM1L,RHOC,RHOQ,VCL,VIM	ILK Signaling	2.63	1.706	ACTN2,Actn3,CDH1,CREBBP,FLNA,FLNB,FLNC,IRS1,KRT18,LIMS1,MAPK1,MMP9,MYH1,MYH14,MYH2,MYL1,MYL3,NFKB2,PIK3CB,PIK3R6,PPM1L,RHOC,RHOQ,VCL,VIM	ILK Signaling	2.63	1.706	ACTN2,Actn3,CDH1,CREBBP,FLNA,FLNB,FLNC,IRS1,KRT18,LIMS1,MAPK1,MMP9,MYH1,MYH14,MYH2,MYL1,MYL3,NFKB2,PIK3CB,PIK3R6,PPM1L,RHOC,RHOQ,VCL,VIM
Leukocyte Extravasation Signaling	2.73	1.633	ACTN2,Actn3,ARHGAP9,CD44,CRKL,CTNNA3,CTNND1,CYBA,CYBB,EZR,FER,GNAI1,GNAI3,ITGA4,MAPK1,MMP2,MMP9,NCF1,NCF2,PIK3CB,PIK3R6,PRKD3,ROCK2,SRC,VCAM1,VCL	Leukocyte Extravasation Signaling	2.73	1.633	ACTN2,Actn3,ARHGAP9,CD44,CRKL,CTNNA3,CTNND1,CYBA,CYBB,EZR,FER,GNAI1,GNAI3,ITGA4,MAPK1,MMP2,MMP9,NCF1,NCF2,PIK3CB,PIK3R6,PRKD3,ROCK2,SRC,VCAM1,VCL	Leukocyte Extravasation Signaling	2.73	1.633	ACTN2,Actn3,ARHGAP9,CD44,CRKL,CTNNA3,CTNND1,CYBA,CYBB,EZR,FER,GNAI1,GNAI3,ITGA4,MAPK1,MMP2,MMP9,NCF1,NCF2,PIK3CB,PIK3R6,PRKD3,ROCK2,SRC,VCAM1,VCL
Actin Cytoskeleton Signaling	4.44	1.569	ACTN2,Actn3,ARHGAP24,BAIAP2,BRK1,CD14,CRKL,DIAPH3,EZR,FLNA,GSN,IQGAP1,ITGA4,MAPK1,MPRIP,MYH1,MYH14,MYH2,MYL1,MYL3,MYLK,MYLK2,NCKAP1L,PFN2,PIK3CB,PIK3R6,PIP5K1C,RAP2B,ROCK2,RRAS2,TRIO,TTN,VCL	Actin Cytoskeleton Signaling	4.44	1.569	ACTN2,Actn3,ARHGAP24,BAIAP2,BRK1,CD14,CRKL,DIAPH3,EZR,FLNA,GSN,IQGAP1,ITGA4,MAPK1,MPRIP,MYH1,MYH14,MYH2,MYL1,MYL3,MYLK,MYLK2,NCKAP1L,PFN2,PIK3CB,PIK3R6,PIP5K1C,RAP2B,ROCK2,RRAS2,TRIO,TTN,VCL	Actin Cytoskeleton Signaling	4.44	1.569	ACTN2,Actn3,ARHGAP24,BAIAP2,BRK1,CD14,CRKL,DIAPH3,EZR,FLNA,GSN,IQGAP1,ITGA4,MAPK1,MPRIP,MYH1,MYH14,MYH2,MYL1,MYL3,MYLK,MYLK2,NCKAP1L,PFN2,PIK3CB,PIK3R6,PIP5K1C,RAP2B,ROCK2,RRAS2,TRIO,TTN,VCL
Pyrimidine Ribonucleotides Interconversion	3.98	1.508	AK1,AK4,CMPK2,CTPS1,CTPS2,DHX9,ENTPD1,ENTPD2,NUDT5,PCK1,SLC25A42	Pyrimidine Ribonucleotides Interconversion	3.98	1.508	AK1,AK4,CMPK2,CTPS1,CTPS2,DHX9,ENTPD1,ENTPD2,NUDT5,PCK1,SLC25A42	Pyrimidine Ribonucleotides Interconversion	3.98	1.508	AK1,AK4,CMPK2,CTPS1,CTPS2,DHX9,ENTPD1,ENTPD2,NUDT5,PCK1,SLC25A42
Pyrimidine Ribonucleotides De Novo Biosynthesis	3.78	1.508	AK1,AK4,CMPK2,CTPS1,CTPS2,DHX9,ENTPD1,ENTPD2,NUDT5,PCK1,SLC25A42	Pyrimidine Ribonucleotides De Novo Biosynthesis	3.78	1.508	AK1,AK4,CMPK2,CTPS1,CTPS2,DHX9,ENTPD1,ENTPD2,NUDT5,PCK1,SLC25A42	Pyrimidine Ribonucleotides De Novo Biosynthesis	3.78	1.508	AK1,AK4,CMPK2,CTPS1,CTPS2,DHX9,ENTPD1,ENTPD2,NUDT5,PCK1,SLC25A42
Glioma Invasiveness Signaling	2.22	1.155	CD44,ITGAV,MAPK1,MMP2,MMP9,PIK3CB,PIK3R6,PLAUR,RAP2B,RHOC,RHOQ,RRAS2	Glioma Invasiveness Signaling	2.22	1.155	CD44,ITGAV,MAPK1,MMP2,MMP9,PIK3CB,PIK3R6,PLAUR,RAP2B,RHOC,RHOQ,RRAS2	Glioma Invasiveness Signaling	2.22	1.155	CD44,ITGAV,MAPK1,MMP2,MMP9,PIK3CB,PIK3R6,PLAUR,RAP2B,RHOC,RHOQ,RRAS2
Methylglyoxal Degradation III	3.82	1.134	ADH4,AKR1B1,Akr1b10,AKR1B10,Akr1b7,CYP2E1,CYP4A22	Methylglyoxal Degradation III	3.82	1.134	ADH4,AKR1B1,Akr1b10,AKR1B10,Akr1b7,CYP2E1,CYP4A22	Methylglyoxal Degradation III	3.82	1.134	ADH4,AKR1B1,Akr1b10,AKR1B10,Akr1b7,CYP2E1,CYP4A22
Pyrimidine Deoxyribonucleotides De Novo Biosynthesis I	3.2	1.134	AK1,AK4,CMPK2,DTYMK,DUT,PCK1,RRM2	Pyrimidine Deoxyribonucleotides De Novo Biosynthesis I	3.2	1.134	AK1,AK4,CMPK2,DTYMK,DUT,PCK1,RRM2	Pyrimidine Deoxyribonucleotides De Novo Biosynthesis I	3.2	1.134	AK1,AK4,CMPK2,DTYMK,DUT,PCK1,RRM2
LPS/IL-1 Mediated Inhibition of RXR Function	9.12	1.069	ABCB11,ABCC4,ACOX1,ACSL1,ACSL4,ACSL6,ALDH1L1,ALDH5A1,ALDH6A1,ALDH8A1,CD14,CPT1B,Cyp2a12/Cyp2a22,CYP2B6,CYP2C8,CYP2C9,CYP3A5,CYP3A7,CYP7A1,ECSIT,FABP1,FABP3,FABP4,FMO3,GSTA3,GSTA5,GSTM1,Gstm3,GSTZ1,HMGCS2,HS2ST1,IL1RN,MAOB,MGST1,MGST2,NR1H3,PAPSS2,SLC10A1,SLC27A2,SLC27A5,Sult1d1,SULT1E1,SULT2A1,Sult3a1/Sult3a2	LPS/IL-1 Mediated Inhibition of RXR Function	9.12	1.069	ABCB11,ABCC4,ACOX1,ACSL1,ACSL4,ACSL6,ALDH1L1,ALDH5A1,ALDH6A1,ALDH8A1,CD14,CPT1B,Cyp2a12/Cyp2a22,CYP2B6,CYP2C8,CYP2C9,CYP3A5,CYP3A7,CYP7A1,ECSIT,FABP1,FABP3,FABP4,FMO3,GSTA3,GSTA5,GSTM1,Gstm3,GSTZ1,HMGCS2,HS2ST1,IL1RN,MAOB,MGST1,MGST2,NR1H3,PAPSS2,SLC10A1,SLC27A2,SLC27A5,Sult1d1,SULT1E1,SULT2A1,Sult3a1/Sult3a2	LPS/IL-1 Mediated Inhibition of RXR Function	9.12	1.069	ABCB11,ABCC4,ACOX1,ACSL1,ACSL4,ACSL6,ALDH1L1,ALDH5A1,ALDH6A1,ALDH8A1,CD14,CPT1B,Cyp2a12/Cyp2a22,CYP2B6,CYP2C8,CYP2C9,CYP3A5,CYP3A7,CYP7A1,ECSIT,FABP1,FABP3,FABP4,FMO3,GSTA3,GSTA5,GSTM1,Gstm3,GSTZ1,HMGCS2,HS2ST1,IL1RN,MAOB,MGST1,MGST2,NR1H3,PAPSS2,SLC10A1,SLC27A2,SLC27A5,Sult1d1,SULT1E1,SULT2A1,Sult3a1/Sult3a2
Gluconeogenesis I	2.05	0.816	ALDOB,ALDOC,ENO2,ENO3,FBP2,PGAM2	Gluconeogenesis I	2.05	0.816	ALDOB,ALDOC,ENO2,ENO3,FBP2,PGAM2	Gluconeogenesis I	2.05	0.816	ALDOB,ALDOC,ENO2,ENO3,FBP2,PGAM2
Sirtuin Signaling Pathway	4.6	0.707	ACLY,ACSS2,ATG16L1,ATP5F1C,ATP5F1D,ATP5PF,CDH1,CPS1,CPT1B,G6PD,GLS,H1-0,H1-10,H1-2,H1-3,H1f4,HMGCS2,LDHB,MAPK1,MLYCD,MT-ATP6,NBN,NFKB2,NQO1,NR1H3,OTC,PCK1,PCK2,PDK1,PGAM2,PRKAA2,RRP9,SLC25A4,SMARCA5,SOD1,SOD2,TIMM9,TSPO,TUBA4A,TUBA8,XPA	Sirtuin Signaling Pathway	4.6	0.707	ACLY,ACSS2,ATG16L1,ATP5F1C,ATP5F1D,ATP5PF,CDH1,CPS1,CPT1B,G6PD,GLS,H1-0,H1-10,H1-2,H1-3,H1f4,HMGCS2,LDHB,MAPK1,MLYCD,MT-ATP6,NBN,NFKB2,NQO1,NR1H3,OTC,PCK1,PCK2,PDK1,PGAM2,PRKAA2,RRP9,SLC25A4,SMARCA5,SOD1,SOD2,TIMM9,TSPO,TUBA4A,TUBA8,XPA	Sirtuin Signaling Pathway	4.6	0.707	ACLY,ACSS2,ATG16L1,ATP5F1C,ATP5F1D,ATP5PF,CDH1,CPS1,CPT1B,G6PD,GLS,H1-0,H1-10,H1-2,H1-3,H1f4,HMGCS2,LDHB,MAPK1,MLYCD,MT-ATP6,NBN,NFKB2,NQO1,NR1H3,OTC,PCK1,PCK2,PDK1,PGAM2,PRKAA2,RRP9,SLC25A4,SMARCA5,SOD1,SOD2,TIMM9,TSPO,TUBA4A,TUBA8,XPA
Glycolysis I	3.48	0.707	ALDOB,ALDOC,ENO2,ENO3,FBP2,PFKP,PGAM2,PKLR	Glycolysis I	3.48	0.707	ALDOB,ALDOC,ENO2,ENO3,FBP2,PFKP,PGAM2,PKLR	Glycolysis I	3.48	0.707	ALDOB,ALDOC,ENO2,ENO3,FBP2,PFKP,PGAM2,PKLR
Regulation of Cellular Mechanics by Calpain Protease	2.69	0.707	ACTN2,Actn3,CAPN2,CAPN7,EGFR,EZR,ITGA4,MAPK1,RAP2B,RRAS2,SRC,VCL	Regulation of Cellular Mechanics by Calpain Protease	2.69	0.707	ACTN2,Actn3,CAPN2,CAPN7,EGFR,EZR,ITGA4,MAPK1,RAP2B,RRAS2,SRC,VCL	Regulation of Cellular Mechanics by Calpain Protease	2.69	0.707	ACTN2,Actn3,CAPN2,CAPN7,EGFR,EZR,ITGA4,MAPK1,RAP2B,RRAS2,SRC,VCL
AMPK Signaling	3.22	0.626	ADIPOQ,AK1,AK4,CKM,CPT1B,CREBBP,EEF2K,FASN,GYS2,HMGCR,IRS1,MAPK1,MLYCD,PCK2,PFKFB2,PFKP,PIK3CB,PIK3R6,PPM1B,PPM1L,PRKAA2,PRKAB2,PRKAG2,RAB27A,RAB3A,SMARCC1,SMARCD1,SRC,TSC1	AMPK Signaling	3.22	0.626	ADIPOQ,AK1,AK4,CKM,CPT1B,CREBBP,EEF2K,FASN,GYS2,HMGCR,IRS1,MAPK1,MLYCD,PCK2,PFKFB2,PFKP,PIK3CB,PIK3R6,PPM1B,PPM1L,PRKAA2,PRKAB2,PRKAG2,RAB27A,RAB3A,SMARCC1,SMARCD1,SRC,TSC1	AMPK Signaling	3.22	0.626	ADIPOQ,AK1,AK4,CKM,CPT1B,CREBBP,EEF2K,FASN,GYS2,HMGCR,IRS1,MAPK1,MLYCD,PCK2,PFKFB2,PFKP,PIK3CB,PIK3R6,PPM1B,PPM1L,PRKAA2,PRKAB2,PRKAG2,RAB27A,RAB3A,SMARCC1,SMARCD1,SRC,TSC1
Superoxide Radicals Degradation	4.06	0.447	CYGB,GPX7,NQO1,SOD1,SOD2	Superoxide Radicals Degradation	4.06	0.447	CYGB,GPX7,NQO1,SOD1,SOD2	Superoxide Radicals Degradation	4.06	0.447	CYGB,GPX7,NQO1,SOD1,SOD2
Glutathione Redox Reactions I	2.95	0.378	GPX1,GPX3,GPX7,GSTM1,GSTZ1,MGST1,MGST2	Glutathione Redox Reactions I	2.95	0.378	GPX1,GPX3,GPX7,GSTM1,GSTZ1,MGST1,MGST2	Glutathione Redox Reactions I	2.95	0.378	GPX1,GPX3,GPX7,GSTM1,GSTZ1,MGST1,MGST2
Glutathione-mediated Detoxification	2.18	0.378	GSTA3,GSTA5,GSTM1,Gstm3,GSTZ1,MGST1,MGST2	Glutathione-mediated Detoxification	2.18	0.378	GSTA3,GSTA5,GSTM1,Gstm3,GSTZ1,MGST1,MGST2	Glutathione-mediated Detoxification	2.18	0.378	GSTA3,GSTA5,GSTM1,Gstm3,GSTZ1,MGST1,MGST2
Protein Kinase A Signaling	3.29	0.354	AKAP1,AKAP12,AKAP3,AKAP6,AKAP8,ANAPC2,ANAPC4,CHP1,CREBBP,FLNA,FLNB,FLNC,GNAI1,GNAI3,GNB1,GYS2,H1-0,H1-10,H1-2,H1-3,H1f4,MAPK1,MYH2,MYL1,MYL3,MYLK,MYLK2,NFKB2,PDE4C,PPP1CA,PPP3R1,PRKAG2,PRKD3,PTPN2,PTPRC,PTPRS,PYGB,PYGL,PYGM,ROCK2,RYR1,RYR2,RYR3,SFN,TNNI2,TTN,YWHAH	Protein Kinase A Signaling	3.29	0.354	AKAP1,AKAP12,AKAP3,AKAP6,AKAP8,ANAPC2,ANAPC4,CHP1,CREBBP,FLNA,FLNB,FLNC,GNAI1,GNAI3,GNB1,GYS2,H1-0,H1-10,H1-2,H1-3,H1f4,MAPK1,MYH2,MYL1,MYL3,MYLK,MYLK2,NFKB2,PDE4C,PPP1CA,PPP3R1,PRKAG2,PRKD3,PTPN2,PTPRC,PTPRS,PYGB,PYGL,PYGM,ROCK2,RYR1,RYR2,RYR3,SFN,TNNI2,TTN,YWHAH	Protein Kinase A Signaling	3.29	0.354	AKAP1,AKAP12,AKAP3,AKAP6,AKAP8,ANAPC2,ANAPC4,CHP1,CREBBP,FLNA,FLNB,FLNC,GNAI1,GNAI3,GNB1,GYS2,H1-0,H1-10,H1-2,H1-3,H1f4,MAPK1,MYH2,MYL1,MYL3,MYLK,MYLK2,NFKB2,PDE4C,PPP1CA,PPP3R1,PRKAG2,PRKD3,PTPN2,PTPRC,PTPRS,PYGB,PYGL,PYGM,ROCK2,RYR1,RYR2,RYR3,SFN,TNNI2,TTN,YWHAH
Endocannabinoid Cancer Inhibition Pathway	2.18	0.229	CASQ1,CDH1,CREBBP,GNAI1,GNAI3,MAPK1,MMP2,PIK3CB,PIK3R6,PRKAA2,PRKAB2,PRKAG2,ROCK2,SMPD3,SMPD4,SPTLC1,SPTLC2,SRC,VIM	Endocannabinoid Cancer Inhibition Pathway	2.18	0.229	CASQ1,CDH1,CREBBP,GNAI1,GNAI3,MAPK1,MMP2,PIK3CB,PIK3R6,PRKAA2,PRKAB2,PRKAG2,ROCK2,SMPD3,SMPD4,SPTLC1,SPTLC2,SRC,VIM	Endocannabinoid Cancer Inhibition Pathway	2.18	0.229	CASQ1,CDH1,CREBBP,GNAI1,GNAI3,MAPK1,MMP2,PIK3CB,PIK3R6,PRKAA2,PRKAB2,PRKAG2,ROCK2,SMPD3,SMPD4,SPTLC1,SPTLC2,SRC,VIM
Significantly down-regulated (Z-score <2)				Significantly down-regulated (Z-score <2)				Significantly down-regulated (Z-score <2)
Nicotine Degradation II	8.64	-3.71	Aox3,CYP1A2,CYP2B6,CYP2C18,Cyp2c40 (includes others),CYP2C8,CYP2C9,CYP2E1,CYP2F1,CYP3A5,CYP3A7,FMO3,INMT,UGT1A1,UGT1A4,UGT1A7 (includes others),UGT2A3,UGT2B17,UGT2B28,UGT2B7,UGT3A1	Nicotine Degradation II	8.64	-3.71	Aox3,CYP1A2,CYP2B6,CYP2C18,Cyp2c40 (includes others),CYP2C8,CYP2C9,CYP2E1,CYP2F1,CYP3A5,CYP3A7,FMO3,INMT,UGT1A1,UGT1A4,UGT1A7 (includes others),UGT2A3,UGT2B17,UGT2B28,UGT2B7,UGT3A1	Nicotine Degradation II	8.64	-3.71	Aox3,CYP1A2,CYP2B6,CYP2C18,Cyp2c40 (includes others),CYP2C8,CYP2C9,CYP2E1,CYP2F1,CYP3A5,CYP3A7,FMO3,INMT,UGT1A1,UGT1A4,UGT1A7 (includes others),UGT2A3,UGT2B17,UGT2B28,UGT2B7,UGT3A1
Melatonin Degradation I	8.53	-3.578	CYP1A2,CYP2B6,CYP2C18,Cyp2c40 (includes others),CYP2C8,CYP2C9,CYP2E1,CYP2F1,CYP3A5,CYP3A7,Sult1a1,Sult1d1,UGT1A1,UGT1A4,UGT1A7 (includes others),UGT2A3,UGT2B17,UGT2B28,UGT2B7,UGT3A1	Melatonin Degradation I	8.53	-3.578	CYP1A2,CYP2B6,CYP2C18,Cyp2c40 (includes others),CYP2C8,CYP2C9,CYP2E1,CYP2F1,CYP3A5,CYP3A7,Sult1a1,Sult1d1,UGT1A1,UGT1A4,UGT1A7 (includes others),UGT2A3,UGT2B17,UGT2B28,UGT2B7,UGT3A1	Melatonin Degradation I	8.53	-3.578	CYP1A2,CYP2B6,CYP2C18,Cyp2c40 (includes others),CYP2C8,CYP2C9,CYP2E1,CYP2F1,CYP3A5,CYP3A7,Sult1a1,Sult1d1,UGT1A1,UGT1A4,UGT1A7 (includes others),UGT2A3,UGT2B17,UGT2B28,UGT2B7,UGT3A1
Nicotine Degradation III	8.28	-3.441	Aox3,CYP1A2,CYP2B6,CYP2C18,Cyp2c40 (includes others),CYP2C8,CYP2C9,CYP2E1,CYP2F1,CYP3A5,CYP3A7,UGT1A1,UGT1A4,UGT1A7 (includes others),UGT2A3,UGT2B17,UGT2B28,UGT2B7,UGT3A1	Nicotine Degradation III	8.28	-3.441	Aox3,CYP1A2,CYP2B6,CYP2C18,Cyp2c40 (includes others),CYP2C8,CYP2C9,CYP2E1,CYP2F1,CYP3A5,CYP3A7,UGT1A1,UGT1A4,UGT1A7 (includes others),UGT2A3,UGT2B17,UGT2B28,UGT2B7,UGT3A1	Nicotine Degradation III	8.28	-3.441	Aox3,CYP1A2,CYP2B6,CYP2C18,Cyp2c40 (includes others),CYP2C8,CYP2C9,CYP2E1,CYP2F1,CYP3A5,CYP3A7,UGT1A1,UGT1A4,UGT1A7 (includes others),UGT2A3,UGT2B17,UGT2B28,UGT2B7,UGT3A1
Superpathway of Melatonin Degradation	9.46	-3.411	CYP1A2,CYP2B6,CYP2C18,Cyp2c40 (includes others),CYP2C8,CYP2C9,CYP2E1,CYP2F1,CYP3A5,CYP3A7,MAOB,MPO,Sult1a1,Sult1d1,UGT1A1,UGT1A4,UGT1A7 (includes others),UGT2A3,UGT2B17,UGT2B28,UGT2B7,UGT3A1	Superpathway of Melatonin Degradation	9.46	-3.411	CYP1A2,CYP2B6,CYP2C18,Cyp2c40 (includes others),CYP2C8,CYP2C9,CYP2E1,CYP2F1,CYP3A5,CYP3A7,MAOB,MPO,Sult1a1,Sult1d1,UGT1A1,UGT1A4,UGT1A7 (includes others),UGT2A3,UGT2B17,UGT2B28,UGT2B7,UGT3A1	Superpathway of Melatonin Degradation	9.46	-3.411	CYP1A2,CYP2B6,CYP2C18,Cyp2c40 (includes others),CYP2C8,CYP2C9,CYP2E1,CYP2F1,CYP3A5,CYP3A7,MAOB,MPO,Sult1a1,Sult1d1,UGT1A1,UGT1A4,UGT1A7 (includes others),UGT2A3,UGT2B17,UGT2B28,UGT2B7,UGT3A1
Superpathway of Cholesterol Biosynthesis	6.54	-3.317	ACAA2,ACAT2,DHCR7,FDFT1,FDPS,HMGCR,HMGCS2,MVD,PMVK,SC5D,SQLE,TM7SF2	Superpathway of Cholesterol Biosynthesis	6.54	-3.317	ACAA2,ACAT2,DHCR7,FDFT1,FDPS,HMGCR,HMGCS2,MVD,PMVK,SC5D,SQLE,TM7SF2	Superpathway of Cholesterol Biosynthesis	6.54	-3.317	ACAA2,ACAT2,DHCR7,FDFT1,FDPS,HMGCR,HMGCS2,MVD,PMVK,SC5D,SQLE,TM7SF2
Thyroid Hormone Metabolism II (via Conjugation and/or Degradation)	4.31	-3.317	DIO1,Sult1a1,Sult1d1,UGT1A1,UGT1A4,UGT1A7 (includes others),UGT2A3,UGT2B17,UGT2B28,UGT2B7,UGT3A1	Thyroid Hormone Metabolism II (via Conjugation and/or Degradation)	4.31	-3.317	DIO1,Sult1a1,Sult1d1,UGT1A1,UGT1A4,UGT1A7 (includes others),UGT2A3,UGT2B17,UGT2B28,UGT2B7,UGT3A1	Thyroid Hormone Metabolism II (via Conjugation and/or Degradation)	4.31	-3.317	DIO1,Sult1a1,Sult1d1,UGT1A1,UGT1A4,UGT1A7 (includes others),UGT2A3,UGT2B17,UGT2B28,UGT2B7,UGT3A1
Serotonin Degradation	3.63	-3.207	ADH4,ADH5,Aldh3b2,MAOB,Sult1a1,Sult1d1,UGT1A1,UGT1A4,UGT1A7 (includes others),UGT2A3,UGT2B17,UGT2B28,UGT2B7,UGT3A1	Serotonin Degradation	3.63	-3.207	ADH4,ADH5,Aldh3b2,MAOB,Sult1a1,Sult1d1,UGT1A1,UGT1A4,UGT1A7 (includes others),UGT2A3,UGT2B17,UGT2B28,UGT2B7,UGT3A1	Serotonin Degradation	3.63	-3.207	ADH4,ADH5,Aldh3b2,MAOB,Sult1a1,Sult1d1,UGT1A1,UGT1A4,UGT1A7 (includes others),UGT2A3,UGT2B17,UGT2B28,UGT2B7,UGT3A1
RhoGDI Signaling	2.3	-2.683	ARHGAP9,ARHGDIB,ARHGEF16,ARHGEF5,CD44,CDH1,CDH13,CDH17,CREBBP,ESR1,EZR,GNAI1,GNAI3,GNB1,ITGA4,MYL1,MYL3,PIP5K1C,PPP1R12C,RHOC,RHOQ,ROCK2,SRC	RhoGDI Signaling	2.3	-2.683	ARHGAP9,ARHGDIB,ARHGEF16,ARHGEF5,CD44,CDH1,CDH13,CDH17,CREBBP,ESR1,EZR,GNAI1,GNAI3,GNB1,ITGA4,MYL1,MYL3,PIP5K1C,PPP1R12C,RHOC,RHOQ,ROCK2,SRC	RhoGDI Signaling	2.3	-2.683	ARHGAP9,ARHGDIB,ARHGEF16,ARHGEF5,CD44,CDH1,CDH13,CDH17,CREBBP,ESR1,EZR,GNAI1,GNAI3,GNB1,ITGA4,MYL1,MYL3,PIP5K1C,PPP1R12C,RHOC,RHOQ,ROCK2,SRC
Valine Degradation I	3.82	-2.646	ALDH6A1,AUH,BCKDHA,BCKDHB,DBT,HIBADH,SDS	Valine Degradation I	3.82	-2.646	ALDH6A1,AUH,BCKDHA,BCKDHB,DBT,HIBADH,SDS	Valine Degradation I	3.82	-2.646	ALDH6A1,AUH,BCKDHA,BCKDHB,DBT,HIBADH,SDS
Fatty Acid β-oxidation I	4.29	-2.53	ACAA2,ACSL1,ACSL4,ACSL6,AUH,Eci3,IVD,SDS,SLC27A2,SLC27A5	Fatty Acid β-oxidation I	4.29	-2.53	ACAA2,ACSL1,ACSL4,ACSL6,AUH,Eci3,IVD,SDS,SLC27A2,SLC27A5	Fatty Acid β-oxidation I	4.29	-2.53	ACAA2,ACSL1,ACSL4,ACSL6,AUH,Eci3,IVD,SDS,SLC27A2,SLC27A5
Triacylglycerol Degradation	4.76	-2.496	AADAC,AARSD1,ABHD2,CEL,CES1,Ces1b/Ces1c,Ces1e,Ces2a,CES3,FAAH,LPL,PNLIP,PNLIPRP1	Triacylglycerol Degradation	4.76	-2.496	AADAC,AARSD1,ABHD2,CEL,CES1,Ces1b/Ces1c,Ces1e,Ces2a,CES3,FAAH,LPL,PNLIP,PNLIPRP1	Triacylglycerol Degradation	4.76	-2.496	AADAC,AARSD1,ABHD2,CEL,CES1,Ces1b/Ces1c,Ces1e,Ces2a,CES3,FAAH,LPL,PNLIP,PNLIPRP1
Glycine Betaine Degradation	4.66	-2.449	BHMT,BHMT2,DMGDH,SARDH,SDS,SHMT1	Glycine Betaine Degradation	4.66	-2.449	BHMT,BHMT2,DMGDH,SARDH,SDS,SHMT1	Glycine Betaine Degradation	4.66	-2.449	BHMT,BHMT2,DMGDH,SARDH,SDS,SHMT1
Oleate Biosynthesis II (Animals)	3.83	-2.449	ALDH6A1,CYB5A,FADS1,FADS2,FADS6,SCD	Oleate Biosynthesis II (Animals)	3.83	-2.449	ALDH6A1,CYB5A,FADS1,FADS2,FADS6,SCD	Oleate Biosynthesis II (Animals)	3.83	-2.449	ALDH6A1,CYB5A,FADS1,FADS2,FADS6,SCD
Bile Acid Biosynthesis, Neutral Pathway	3.83	-2.449	AKR1C4,AKR1D1,CYP27A1,CYP7A1,CYP8B1,SLC27A5	Bile Acid Biosynthesis, Neutral Pathway	3.83	-2.449	AKR1C4,AKR1D1,CYP27A1,CYP7A1,CYP8B1,SLC27A5	Bile Acid Biosynthesis, Neutral Pathway	3.83	-2.449	AKR1C4,AKR1D1,CYP27A1,CYP7A1,CYP8B1,SLC27A5
Superpathway of Geranylgeranyldiphosphate Biosynthesis I (via Mevalonate)	3.82	-2.449	ACAA2,ACAT2,FDPS,HMGCR,HMGCS2,MVD,PMVK	Superpathway of Geranylgeranyldiphosphate Biosynthesis I (via Mevalonate)	3.82	-2.449	ACAA2,ACAT2,FDPS,HMGCR,HMGCS2,MVD,PMVK	Superpathway of Geranylgeranyldiphosphate Biosynthesis I (via Mevalonate)	3.82	-2.449	ACAA2,ACAT2,FDPS,HMGCR,HMGCS2,MVD,PMVK
Urea Cycle	4.97	-2.236	ARG1,ASL,ASS1,CPS1,OTC	Urea Cycle	4.97	-2.236	ARG1,ASL,ASS1,CPS1,OTC	Urea Cycle	4.97	-2.236	ARG1,ASL,ASS1,CPS1,OTC
Mevalonate Pathway I	3.61	-2.236	ACAA2,ACAT2,HMGCR,HMGCS2,MVD,PMVK	Mevalonate Pathway I	3.61	-2.236	ACAA2,ACAT2,HMGCR,HMGCS2,MVD,PMVK	Mevalonate Pathway I	3.61	-2.236	ACAA2,ACAT2,HMGCR,HMGCS2,MVD,PMVK
Cholesterol Biosynthesis I	2.83	-2.236	DHCR7,FDFT1,SC5D,SQLE,TM7SF2	Cholesterol Biosynthesis I	2.83	-2.236	DHCR7,FDFT1,SC5D,SQLE,TM7SF2	Cholesterol Biosynthesis I	2.83	-2.236	DHCR7,FDFT1,SC5D,SQLE,TM7SF2
Cholesterol Biosynthesis II (via 24,25-dihydrolanosterol)	2.83	-2.236	DHCR7,FDFT1,SC5D,SQLE,TM7SF2	Cholesterol Biosynthesis II (via 24,25-dihydrolanosterol)	2.83	-2.236	DHCR7,FDFT1,SC5D,SQLE,TM7SF2	Cholesterol Biosynthesis II (via 24,25-dihydrolanosterol)	2.83	-2.236	DHCR7,FDFT1,SC5D,SQLE,TM7SF2
Cholesterol Biosynthesis III (via Desmosterol)	2.83	-2.236	DHCR7,FDFT1,SC5D,SQLE,TM7SF2	Cholesterol Biosynthesis III (via Desmosterol)	2.83	-2.236	DHCR7,FDFT1,SC5D,SQLE,TM7SF2	Cholesterol Biosynthesis III (via Desmosterol)	2.83	-2.236	DHCR7,FDFT1,SC5D,SQLE,TM7SF2
Superpathway of Citrulline Metabolism	5.56	-2.121	ARG1,ASL,ASS1,CPS1,GLS,GLS2,LOC102724788/PRODH,OTC	Superpathway of Citrulline Metabolism	5.56	-2.121	ARG1,ASL,ASS1,CPS1,GLS,GLS2,LOC102724788/PRODH,OTC	Superpathway of Citrulline Metabolism	5.56	-2.121	ARG1,ASL,ASS1,CPS1,GLS,GLS2,LOC102724788/PRODH,OTC
γ-linolenate Biosynthesis II (Animals)	5.03	-2.121	ACSL1,ACSL4,ACSL6,CYB5A,FADS1,FADS2,SLC27A2,SLC27A5	γ-linolenate Biosynthesis II (Animals)	5.03	-2.121	ACSL1,ACSL4,ACSL6,CYB5A,FADS1,FADS2,SLC27A2,SLC27A5	γ-linolenate Biosynthesis II (Animals)	5.03	-2.121	ACSL1,ACSL4,ACSL6,CYB5A,FADS1,FADS2,SLC27A2,SLC27A5
Tyrosine Degradation I	3.91	-2	FAH,GSTZ1,HPD,TAT	Tyrosine Degradation I	3.91	-2	FAH,GSTZ1,HPD,TAT	Tyrosine Degradation I	3.91	-2	FAH,GSTZ1,HPD,TAT
Tryptophan Degradation to 2-amino-3-carboxymuconate Semialdehyde	3.46	-2	AFMID,HAAO,KYNU,TDO2	Tryptophan Degradation to 2-amino-3-carboxymuconate Semialdehyde	3.46	-2	AFMID,HAAO,KYNU,TDO2	Tryptophan Degradation to 2-amino-3-carboxymuconate Semialdehyde	3.46	-2	AFMID,HAAO,KYNU,TDO2
Negative trend Z-score (-2-0)				Negative trend Z-score (-2-0)				Negative trend Z-score (-2-0)
Bupropion Degradation	5.38	-1.897	CYP1A2,CYP2B6,CYP2C18,Cyp2c40 (includes others),CYP2C8,CYP2C9,CYP2E1,CYP2F1,CYP3A5,CYP3A7	Bupropion Degradation	5.38	-1.897	CYP1A2,CYP2B6,CYP2C18,Cyp2c40 (includes others),CYP2C8,CYP2C9,CYP2E1,CYP2F1,CYP3A5,CYP3A7	Bupropion Degradation	5.38	-1.897	CYP1A2,CYP2B6,CYP2C18,Cyp2c40 (includes others),CYP2C8,CYP2C9,CYP2E1,CYP2F1,CYP3A5,CYP3A7
Tryptophan Degradation III (Eukaryotic)	3.9	-1.89	ACAA2,ACAT2,ACMSD,AFMID,GCDH,HAAO,KYNU,TDO2	Tryptophan Degradation III (Eukaryotic)	3.9	-1.89	ACAA2,ACAT2,ACMSD,AFMID,GCDH,HAAO,KYNU,TDO2	Tryptophan Degradation III (Eukaryotic)	3.9	-1.89	ACAA2,ACAT2,ACMSD,AFMID,GCDH,HAAO,KYNU,TDO2
Estrogen Biosynthesis	4.71	-1.732	Akr1b7,AKR1C4,CYP1A2,CYP2B6,CYP2C18,Cyp2c40 (includes others),CYP2C8,CYP2C9,CYP2E1,CYP2F1,CYP3A5,CYP3A7	Estrogen Biosynthesis	4.71	-1.732	Akr1b7,AKR1C4,CYP1A2,CYP2B6,CYP2C18,Cyp2c40 (includes others),CYP2C8,CYP2C9,CYP2E1,CYP2F1,CYP3A5,CYP3A7	Estrogen Biosynthesis	4.71	-1.732	Akr1b7,AKR1C4,CYP1A2,CYP2B6,CYP2C18,Cyp2c40 (includes others),CYP2C8,CYP2C9,CYP2E1,CYP2F1,CYP3A5,CYP3A7
Stearate Biosynthesis I (Animals)	9.04	-1.698	ACOT1,ACOT2,ACOT9,ACSL1,ACSL4,ACSL6,BDH2,Ces1e,CYP2E1,CYP4A22,DBT,ELOVL1,ELOVL2,FASN,SLC27A2,SLC27A5,TBXAS1,TECR	Stearate Biosynthesis I (Animals)	9.04	-1.698	ACOT1,ACOT2,ACOT9,ACSL1,ACSL4,ACSL6,BDH2,Ces1e,CYP2E1,CYP4A22,DBT,ELOVL1,ELOVL2,FASN,SLC27A2,SLC27A5,TBXAS1,TECR	Stearate Biosynthesis I (Animals)	9.04	-1.698	ACOT1,ACOT2,ACOT9,ACSL1,ACSL4,ACSL6,BDH2,Ces1e,CYP2E1,CYP4A22,DBT,ELOVL1,ELOVL2,FASN,SLC27A2,SLC27A5,TBXAS1,TECR
Histidine Degradation VI	3.42	-1.633	AMDHD1,CYP2E1,CYP4A22,CYP7B1,HAL,UROC1	Histidine Degradation VI	3.42	-1.633	AMDHD1,CYP2E1,CYP4A22,CYP7B1,HAL,UROC1	Histidine Degradation VI	3.42	-1.633	AMDHD1,CYP2E1,CYP4A22,CYP7B1,HAL,UROC1
Ubiquinol-10 Biosynthesis (Eukaryotic)	3.08	-1.633	BCKDHA,CYP2E1,CYP4A22,CYP7B1,ECHDC1,URAD	Ubiquinol-10 Biosynthesis (Eukaryotic)	3.08	-1.633	BCKDHA,CYP2E1,CYP4A22,CYP7B1,ECHDC1,URAD	Ubiquinol-10 Biosynthesis (Eukaryotic)	3.08	-1.633	BCKDHA,CYP2E1,CYP4A22,CYP7B1,ECHDC1,URAD
Acetone Degradation I (to Methylglyoxal)	5.42	-1.508	CYP1A2,CYP2B6,CYP2C18,Cyp2c40 (includes others),CYP2C8,CYP2C9,CYP2E1,CYP2F1,CYP3A5,CYP3A7,CYP4A22	Acetone Degradation I (to Methylglyoxal)	5.42	-1.508	CYP1A2,CYP2B6,CYP2C18,Cyp2c40 (includes others),CYP2C8,CYP2C9,CYP2E1,CYP2F1,CYP3A5,CYP3A7,CYP4A22	Acetone Degradation I (to Methylglyoxal)	5.42	-1.508	CYP1A2,CYP2B6,CYP2C18,Cyp2c40 (includes others),CYP2C8,CYP2C9,CYP2E1,CYP2F1,CYP3A5,CYP3A7,CYP4A22
PPARα/RXRα Activation	3.67	-1.347	ACOX1,ADIPOQ,APOA2,BMPR2,CD36,CPT1B,CREBBP,CYP2C18,Cyp2c23,Cyp2c40 (includes others),Cyp2c54 (includes others),Cyp2c70,CYP2C8,CYP2C9,FASN,GK,IRS1,LPL,MAPK1,MED12,NCOR2,NFKB2,PRKAA2,PRKAB2,PRKAG2,RAP2B,RRAS2,SMAD2	PPARα/RXRα Activation	3.67	-1.347	ACOX1,ADIPOQ,APOA2,BMPR2,CD36,CPT1B,CREBBP,CYP2C18,Cyp2c23,Cyp2c40 (includes others),Cyp2c54 (includes others),Cyp2c70,CYP2C8,CYP2C9,FASN,GK,IRS1,LPL,MAPK1,MED12,NCOR2,NFKB2,PRKAA2,PRKAB2,PRKAG2,RAP2B,RRAS2,SMAD2	PPARα/RXRα Activation	3.67	-1.347	ACOX1,ADIPOQ,APOA2,BMPR2,CD36,CPT1B,CREBBP,CYP2C18,Cyp2c23,Cyp2c40 (includes others),Cyp2c54 (includes others),Cyp2c70,CYP2C8,CYP2C9,FASN,GK,IRS1,LPL,MAPK1,MED12,NCOR2,NFKB2,PRKAA2,PRKAB2,PRKAG2,RAP2B,RRAS2,SMAD2
Histidine Degradation III	4.06	-1.342	AMDHD1,HAL,MTHFD1,MTHFD1L,UROC1	Histidine Degradation III	4.06	-1.342	AMDHD1,HAL,MTHFD1,MTHFD1L,UROC1	Histidine Degradation III	4.06	-1.342	AMDHD1,HAL,MTHFD1,MTHFD1L,UROC1
Citrulline Biosynthesis	3.73	-1.342	ARG1,GLS,GLS2,LOC102724788/PRODH,OTC	Citrulline Biosynthesis	3.73	-1.342	ARG1,GLS,GLS2,LOC102724788/PRODH,OTC	Citrulline Biosynthesis	3.73	-1.342	ARG1,GLS,GLS2,LOC102724788/PRODH,OTC
Fatty Acid Activation	2.83	-1.342	ACSL1,ACSL4,ACSL6,SLC27A2,SLC27A5	Fatty Acid Activation	2.83	-1.342	ACSL1,ACSL4,ACSL6,SLC27A2,SLC27A5	Fatty Acid Activation	2.83	-1.342	ACSL1,ACSL4,ACSL6,SLC27A2,SLC27A5
Sumoylation Pathway	3	-1.291	ARHGDIB,CDH1,CREBBP,CTBP2,HDAC1,ISG20,NFKB2,NR3C1,RCC1,RFC1,RFC5,RHOC,RHOQ,RPA1,SERBP1,SUMO1,UBE2I	Sumoylation Pathway	3	-1.291	ARHGDIB,CDH1,CREBBP,CTBP2,HDAC1,ISG20,NFKB2,NR3C1,RCC1,RFC1,RFC5,RHOC,RHOQ,RPA1,SERBP1,SUMO1,UBE2I	Sumoylation Pathway	3	-1.291	ARHGDIB,CDH1,CREBBP,CTBP2,HDAC1,ISG20,NFKB2,NR3C1,RCC1,RFC1,RFC5,RHOC,RHOQ,RPA1,SERBP1,SUMO1,UBE2I
Retinol Biosynthesis	5.35	-1.155	AADAC,Akr1b10,AKR1B10,BCO1,CEL,CES1,Ces1e,CES3,DHRS3,LPL,PNLIP,PNLIPRP1,RBP1	Retinol Biosynthesis	5.35	-1.155	AADAC,Akr1b10,AKR1B10,BCO1,CEL,CES1,Ces1e,CES3,DHRS3,LPL,PNLIP,PNLIPRP1,RBP1	Retinol Biosynthesis	5.35	-1.155	AADAC,Akr1b10,AKR1B10,BCO1,CEL,CES1,Ces1e,CES3,DHRS3,LPL,PNLIP,PNLIPRP1,RBP1
LXR/RXR Activation	4.84	-1	A1BG,APOA2,APOA4,C9,CD14,CD36,CLU,CYP7A1,FASN,FDFT1,HMGCR,IL1RN,IRF3,LPL,LYZ,MLXIPL,MMP9,NCOR2,NFKB2,NR1H3,RBP4,SAA1,SCD	LXR/RXR Activation	4.84	-1	A1BG,APOA2,APOA4,C9,CD14,CD36,CLU,CYP7A1,FASN,FDFT1,HMGCR,IL1RN,IRF3,LPL,LYZ,MLXIPL,MMP9,NCOR2,NFKB2,NR1H3,RBP4,SAA1,SCD	LXR/RXR Activation	4.84	-1	A1BG,APOA2,APOA4,C9,CD14,CD36,CLU,CYP7A1,FASN,FDFT1,HMGCR,IL1RN,IRF3,LPL,LYZ,MLXIPL,MMP9,NCOR2,NFKB2,NR1H3,RBP4,SAA1,SCD
Retinoate Biosynthesis I	4.16	-1	ADH4,AKR1B1,Akr1b10,AKR1B10,AKR1C4,ALDH8A1,DHRS3,RBP1,RDH16,Rdh7	Retinoate Biosynthesis I	4.16	-1	ADH4,AKR1B1,Akr1b10,AKR1B10,AKR1C4,ALDH8A1,DHRS3,RBP1,RDH16,Rdh7	Retinoate Biosynthesis I	4.16	-1	ADH4,AKR1B1,Akr1b10,AKR1B10,AKR1C4,ALDH8A1,DHRS3,RBP1,RDH16,Rdh7
Folate Polyglutamylation	3.91	-1	FPGS,MTHFD1,MTHFD1L,SHMT1	Folate Polyglutamylation	3.91	-1	FPGS,MTHFD1,MTHFD1L,SHMT1	Folate Polyglutamylation	3.91	-1	FPGS,MTHFD1,MTHFD1L,SHMT1
Glucocorticoid Biosynthesis	2.09	-1	CYP17A1,CYP21A2,HSD3B1,Hsd3b4 (includes others)	Glucocorticoid Biosynthesis	2.09	-1	CYP17A1,CYP21A2,HSD3B1,Hsd3b4 (includes others)	Glucocorticoid Biosynthesis	2.09	-1	CYP17A1,CYP21A2,HSD3B1,Hsd3b4 (includes others)
Mitochondrial L-carnitine Shuttle Pathway	3.08	-0.816	ACSL1,ACSL4,ACSL6,CPT1B,SLC27A2,SLC27A5	Mitochondrial L-carnitine Shuttle Pathway	3.08	-0.816	ACSL1,ACSL4,ACSL6,CPT1B,SLC27A2,SLC27A5	Mitochondrial L-carnitine Shuttle Pathway	3.08	-0.816	ACSL1,ACSL4,ACSL6,CPT1B,SLC27A2,SLC27A5
Apelin Adipocyte Signaling Pathway	4.8	-0.728	CYBB,GNAI1,GNAI3,GPX1,GPX3,GPX7,GSTM1,GSTZ1,MAPK1,MGST1,MGST2,NCF1,NCF2,PLIN1,PRKAA2,PRKAB2,PRKAG2,SOD1	Apelin Adipocyte Signaling Pathway	4.8	-0.728	CYBB,GNAI1,GNAI3,GPX1,GPX3,GPX7,GSTM1,GSTZ1,MAPK1,MGST1,MGST2,NCF1,NCF2,PLIN1,PRKAA2,PRKAB2,PRKAG2,SOD1	Apelin Adipocyte Signaling Pathway	4.8	-0.728	CYBB,GNAI1,GNAI3,GPX1,GPX3,GPX7,GSTM1,GSTZ1,MAPK1,MGST1,MGST2,NCF1,NCF2,PLIN1,PRKAA2,PRKAB2,PRKAG2,SOD1
Glycogen Degradation III	5.86	-0.707	AGL,GDPGP1,MGAM,PGM3,PYGB,PYGL,PYGM,TYMP	Glycogen Degradation III	5.86	-0.707	AGL,GDPGP1,MGAM,PGM3,PYGB,PYGL,PYGM,TYMP	Glycogen Degradation III	5.86	-0.707	AGL,GDPGP1,MGAM,PGM3,PYGB,PYGL,PYGM,TYMP
Aryl Hydrocarbon Receptor Signaling	4.55	-0.632	ALDH1L1,ALDH5A1,ALDH6A1,ALDH8A1,APAF1,CYP1A2,ESR1,GSTA3,GSTA5,GSTM1,Gstm3,GSTZ1,HSPB1,MAPK1,MCM7,MGST1,MGST2,NCOR2,NFIA,NFIB,NFIC,NFKB2,NQO1,SRC,TGM2	Aryl Hydrocarbon Receptor Signaling	4.55	-0.632	ALDH1L1,ALDH5A1,ALDH6A1,ALDH8A1,APAF1,CYP1A2,ESR1,GSTA3,GSTA5,GSTM1,Gstm3,GSTZ1,HSPB1,MAPK1,MCM7,MGST1,MGST2,NCOR2,NFIA,NFIB,NFIC,NFKB2,NQO1,SRC,TGM2	Aryl Hydrocarbon Receptor Signaling	4.55	-0.632	ALDH1L1,ALDH5A1,ALDH6A1,ALDH8A1,APAF1,CYP1A2,ESR1,GSTA3,GSTA5,GSTM1,Gstm3,GSTZ1,HSPB1,MAPK1,MCM7,MGST1,MGST2,NCOR2,NFIA,NFIB,NFIC,NFKB2,NQO1,SRC,TGM2
Type II Diabetes Mellitus Signaling	3.31	-0.535	ACSL1,ACSL4,ACSL6,ADIPOQ,CACNA2D1,CD36,GCK,IRS1,MAPK1,NFKB2,PIK3CB,PIK3R6,PKLR,PRKAA2,PRKAB2,PRKAG2,PRKD3,SLC27A2,SLC27A5,SLC2A2,SMPD3,SMPD4	Type II Diabetes Mellitus Signaling	3.31	-0.535	ACSL1,ACSL4,ACSL6,ADIPOQ,CACNA2D1,CD36,GCK,IRS1,MAPK1,NFKB2,PIK3CB,PIK3R6,PKLR,PRKAA2,PRKAB2,PRKAG2,PRKD3,SLC27A2,SLC27A5,SLC2A2,SMPD3,SMPD4	Type II Diabetes Mellitus Signaling	3.31	-0.535	ACSL1,ACSL4,ACSL6,ADIPOQ,CACNA2D1,CD36,GCK,IRS1,MAPK1,NFKB2,PIK3CB,PIK3R6,PKLR,PRKAA2,PRKAB2,PRKAG2,PRKD3,SLC27A2,SLC27A5,SLC2A2,SMPD3,SMPD4
Glycogen Degradation II	5.26	-0.378	AGL,GDPGP1,PGM3,PYGB,PYGL,PYGM,TYMP	Glycogen Degradation II	5.26	-0.378	AGL,GDPGP1,PGM3,PYGB,PYGL,PYGM,TYMP	Glycogen Degradation II	5.26	-0.378	AGL,GDPGP1,PGM3,PYGB,PYGL,PYGM,TYMP
Dysregulated no direction (Z-score =0)				Dysregulated no direction (Z-score =0)				Dysregulated no direction (Z-score =0)
Remodeling of Epithelial Adherens Junctions	5.37	0	ACTN2,Actn3,CDH1,CTNND1,DNM1,DNM1L,DNM3,IQGAP1,Mapre2,MET,RAB5A,SRC,TUBA4A,TUBA8,TUBB3,TUBB4B,VCL	Remodeling of Epithelial Adherens Junctions	5.37	0	ACTN2,Actn3,CDH1,CTNND1,DNM1,DNM1L,DNM3,IQGAP1,Mapre2,MET,RAB5A,SRC,TUBA4A,TUBA8,TUBB3,TUBB4B,VCL	Remodeling of Epithelial Adherens Junctions	5.37	0	ACTN2,Actn3,CDH1,CTNND1,DNM1,DNM1L,DNM3,IQGAP1,Mapre2,MET,RAB5A,SRC,TUBA4A,TUBA8,TUBB3,TUBB4B,VCL
Glucose and Glucose-1-phosphate Degradation	2.84	0	GCK,HK1,PGM3,RGN	Glucose and Glucose-1-phosphate Degradation	2.84	0	GCK,HK1,PGM3,RGN	Glucose and Glucose-1-phosphate Degradation	2.84	0	GCK,HK1,PGM3,RGN
Estrogen-Dependent Breast Cancer Signaling	2.22	0	Akr1b7,AKR1C4,CREBBP,EGFR,ESR1,MAPK1,N+A1:D81FKB2,PIK3CB,PIK3R6,RAP2B,RRAS2,SRC	Estrogen-Dependent Breast Cancer Signaling	2.22	0	Akr1b7,AKR1C4,CREBBP,EGFR,ESR1,MAPK1,N+A1:D81FKB2,PIK3CB,PIK3R6,RAP2B,RRAS2,SRC	Estrogen-Dependent Breast Cancer Signaling	2.22	0	Akr1b7,AKR1C4,CREBBP,EGFR,ESR1,MAPK1,N+A1:D81FKB2,PIK3CB,PIK3R6,RAP2B,RRAS2,SRC
PXR/RXR Activation	7.09	#NUM!	ABCB11,CES3,CYP1A2,CYP2B6,CYP2C8,CYP2C9,CYP3A5,CYP3A7,CYP7A1,GSTM1,HMGCS2,NR3C1,PAPSS2,PCK2,PRKAG2,SCD,SULT2A1,UGT1A1,UGT1A7 (includes others)	PXR/RXR Activation	7.09	#NUM!	ABCB11,CES3,CYP1A2,CYP2B6,CYP2C8,CYP2C9,CYP3A5,CYP3A7,CYP7A1,GSTM1,HMGCS2,NR3C1,PAPSS2,PCK2,PRKAG2,SCD,SULT2A1,UGT1A1,UGT1A7 (includes others)	PXR/RXR Activation	7.09	#NUM!	ABCB11,CES3,CYP1A2,CYP2B6,CYP2C8,CYP2C9,CYP3A5,CYP3A7,CYP7A1,GSTM1,HMGCS2,NR3C1,PAPSS2,PCK2,PRKAG2,SCD,SULT2A1,UGT1A1,UGT1A7 (includes others)
Xenobiotic Metabolism Signaling	6.25	#NUM!	ALDH1L1,ALDH5A1,ALDH6A1,ALDH8A1,CES1,Ces1e,CES3,CREBBP,CYP1A2,CYP2B6,CYP2C8,CYP2C9,CYP3A5,CYP3A7,FMO3,GSTA3,GSTA5,GSTM1,Gstm3,GSTZ1,HS2ST1,MAOB,MAPK1,MGST1,MGST2,NCOR2,NFKB2,NQO1,PIK3CB,PIK3R6,PPM1L,PRKD3,RAP2B,RRAS2,Sult1d1,SULT1E1,SULT2A1,Sult3a1/Sult3a2,SUMO1,UGT1A1,UGT1A4,UGT1A7 (includes others),UGT2B17,UGT2B28,UGT2B7	Xenobiotic Metabolism Signaling	6.25	#NUM!	ALDH1L1,ALDH5A1,ALDH6A1,ALDH8A1,CES1,Ces1e,CES3,CREBBP,CYP1A2,CYP2B6,CYP2C8,CYP2C9,CYP3A5,CYP3A7,FMO3,GSTA3,GSTA5,GSTM1,Gstm3,GSTZ1,HS2ST1,MAOB,MAPK1,MGST1,MGST2,NCOR2,NFKB2,NQO1,PIK3CB,PIK3R6,PPM1L,PRKD3,RAP2B,RRAS2,Sult1d1,SULT1E1,SULT2A1,Sult3a1/Sult3a2,SUMO1,UGT1A1,UGT1A4,UGT1A7 (includes others),UGT2B17,UGT2B28,UGT2B7	Xenobiotic Metabolism Signaling	6.25	#NUM!	ALDH1L1,ALDH5A1,ALDH6A1,ALDH8A1,CES1,Ces1e,CES3,CREBBP,CYP1A2,CYP2B6,CYP2C8,CYP2C9,CYP3A5,CYP3A7,FMO3,GSTA3,GSTA5,GSTM1,Gstm3,GSTZ1,HS2ST1,MAOB,MAPK1,MGST1,MGST2,NCOR2,NFKB2,NQO1,PIK3CB,PIK3R6,PPM1L,PRKD3,RAP2B,RRAS2,Sult1d1,SULT1E1,SULT2A1,Sult3a1/Sult3a2,SUMO1,UGT1A1,UGT1A4,UGT1A7 (includes others),UGT2B17,UGT2B28,UGT2B7
Epithelial Adherens Junction Signaling	4.54	#NUM!	ACTN2,Actn3,BAIAP2,BMPR2,CDH1,CTNND1,EGFR,FER,IQGAP1,LMO7,MAGI1,MAGI2,MET,MYH1,MYH14,MYH2,MYL1,MYL3,RAP2B,RRAS2,SRC,TUBA4A,TUBA8,TUBB3,TUBB4B,VCL	Epithelial Adherens Junction Signaling	4.54	#NUM!	ACTN2,Actn3,BAIAP2,BMPR2,CDH1,CTNND1,EGFR,FER,IQGAP1,LMO7,MAGI1,MAGI2,MET,MYH1,MYH14,MYH2,MYL1,MYL3,RAP2B,RRAS2,SRC,TUBA4A,TUBA8,TUBB3,TUBB4B,VCL	Epithelial Adherens Junction Signaling	4.54	#NUM!	ACTN2,Actn3,BAIAP2,BMPR2,CDH1,CTNND1,EGFR,FER,IQGAP1,LMO7,MAGI1,MAGI2,MET,MYH1,MYH14,MYH2,MYL1,MYL3,RAP2B,RRAS2,SRC,TUBA4A,TUBA8,TUBB3,TUBB4B,VCL
FXR/RXR Activation	4.07	#NUM!	A1BG,ABCB11,APOA2,APOA4,C9,CLU,CREBBP,CYP27A1,CYP7A1,CYP8B1,FASN,IL1RN,LPL,MLXIPL,NR1H3,PCK2,PKLR,RBP4,SAA1,SLC10A1,SLC27A5,SULT2A1	FXR/RXR Activation	4.07	#NUM!	A1BG,ABCB11,APOA2,APOA4,C9,CLU,CREBBP,CYP27A1,CYP7A1,CYP8B1,FASN,IL1RN,LPL,MLXIPL,NR1H3,PCK2,PKLR,RBP4,SAA1,SLC10A1,SLC27A5,SULT2A1	FXR/RXR Activation	4.07	#NUM!	A1BG,ABCB11,APOA2,APOA4,C9,CLU,CREBBP,CYP27A1,CYP7A1,CYP8B1,FASN,IL1RN,LPL,MLXIPL,NR1H3,PCK2,PKLR,RBP4,SAA1,SLC10A1,SLC27A5,SULT2A1
Granzyme A Signaling	3.65	#NUM!	CREBBP,H1-0,H1-10,H1-2,H1-3,H1f4,HMGB2	Granzyme A Signaling	3.65	#NUM!	CREBBP,H1-0,H1-10,H1-2,H1-3,H1f4,HMGB2	Granzyme A Signaling	3.65	#NUM!	CREBBP,H1-0,H1-10,H1-2,H1-3,H1f4,HMGB2
Trehalose Degradation II (Trehalase)	3.44	#NUM!	GCK,HK1,TREH	Trehalose Degradation II (Trehalase)	3.44	#NUM!	GCK,HK1,TREH	Trehalose Degradation II (Trehalase)	3.44	#NUM!	GCK,HK1,TREH
TR/RXR Activation	3.07	#NUM!	ATP2A1,COL6A3,CYP7A1,DIO1,FASN,NCOA4,NCOR2,PCK1,PFKP,PIK3CB,PIK3R6,RAB3B,SLC16A2,STRBP,THRSP	TR/RXR Activation	3.07	#NUM!	ATP2A1,COL6A3,CYP7A1,DIO1,FASN,NCOA4,NCOR2,PCK1,PFKP,PIK3CB,PIK3R6,RAB3B,SLC16A2,STRBP,THRSP	TR/RXR Activation	3.07	#NUM!	ATP2A1,COL6A3,CYP7A1,DIO1,FASN,NCOA4,NCOR2,PCK1,PFKP,PIK3CB,PIK3R6,RAB3B,SLC16A2,STRBP,THRSP
RAR Activation	2.86	#NUM!	ADH4,AKR1B1,Akr1b10,AKR1B10,AKR1C4,ALDH8A1,CREBBP,CSNK2A2,DHRS3,ERCC3,MAPK1,NCOR2,NFKB2,NR2F2,PIK3CB,PRKAG2,PRKD3,RBP1,RBP4,RDH16,Rdh7,REL,SMAD2,SMARCC1,SMARCD1,SRC	RAR Activation	2.86	#NUM!	ADH4,AKR1B1,Akr1b10,AKR1B10,AKR1C4,ALDH8A1,CREBBP,CSNK2A2,DHRS3,ERCC3,MAPK1,NCOR2,NFKB2,NR2F2,PIK3CB,PRKAG2,PRKD3,RBP1,RBP4,RDH16,Rdh7,REL,SMAD2,SMARCC1,SMARCD1,SRC	RAR Activation	2.86	#NUM!	ADH4,AKR1B1,Akr1b10,AKR1B10,AKR1C4,ALDH8A1,CREBBP,CSNK2A2,DHRS3,ERCC3,MAPK1,NCOR2,NFKB2,NR2F2,PIK3CB,PRKAG2,PRKD3,RBP1,RBP4,RDH16,Rdh7,REL,SMAD2,SMARCC1,SMARCD1,SRC
Branched-chain α-keto acid Dehydrogenase Complex	2.86	#NUM!	BCKDHA,BCKDHB,DBT	Branched-chain α-keto acid Dehydrogenase Complex	2.86	#NUM!	BCKDHA,BCKDHB,DBT	Branched-chain α-keto acid Dehydrogenase Complex	2.86	#NUM!	BCKDHA,BCKDHB,DBT
Atherosclerosis Signaling	2.8	#NUM!	ABHD3,ALOX15,APOA2,APOA4,CD36,CLU,COL1A1,COL3A1,GLG1,IL1RN,ITGA4,LPL,LYZ,MMP9,NFKB2,PLB1,RBP4,SELP,VCAM1	Atherosclerosis Signaling	2.8	#NUM!	ABHD3,ALOX15,APOA2,APOA4,CD36,CLU,COL1A1,COL3A1,GLG1,IL1RN,ITGA4,LPL,LYZ,MMP9,NFKB2,PLB1,RBP4,SELP,VCAM1	Atherosclerosis Signaling	2.8	#NUM!	ABHD3,ALOX15,APOA2,APOA4,CD36,CLU,COL1A1,COL3A1,GLG1,IL1RN,ITGA4,LPL,LYZ,MMP9,NFKB2,PLB1,RBP4,SELP,VCAM1
Caveolar-mediated Endocytosis Signaling	2.73	#NUM!	CAV1,CAVIN1,CD48,EGFR,FLNA,FLNB,FLNC,ITGA4,ITGA8,ITGAV,ITGAX,RAB5A,SRC	Caveolar-mediated Endocytosis Signaling	2.73	#NUM!	CAV1,CAVIN1,CD48,EGFR,FLNA,FLNB,FLNC,ITGA4,ITGA8,ITGAV,ITGAX,RAB5A,SRC	Caveolar-mediated Endocytosis Signaling	2.73	#NUM!	CAV1,CAVIN1,CD48,EGFR,FLNA,FLNB,FLNC,ITGA4,ITGA8,ITGAV,ITGAX,RAB5A,SRC
Glucocorticoid Receptor Signaling	2.7	#NUM!	ANXA1,CHP1,CREBBP,ERCC3,ESR1,GTF2A1,GTF2B,IL1RN,KRT14,KRT18,KRT19,KRT20,KRT23,KRT7,KRT79,KRT8,MAPK1,NCOR2,NR3C1,PCK1,PCK2,PIK3CB,PIK3R6,PPP3R1,PRKAA2,PRKAB2,PRKAG2,RAP2B,RRAS2,SLPI,SMAD2,SMARCC1,SMARCD1,SUMO1,TAT,TSC22D3,UBE2I,VCAM1,YWHAH	Glucocorticoid Receptor Signaling	2.7	#NUM!	ANXA1,CHP1,CREBBP,ERCC3,ESR1,GTF2A1,GTF2B,IL1RN,KRT14,KRT18,KRT19,KRT20,KRT23,KRT7,KRT79,KRT8,MAPK1,NCOR2,NR3C1,PCK1,PCK2,PIK3CB,PIK3R6,PPP3R1,PRKAA2,PRKAB2,PRKAG2,RAP2B,RRAS2,SLPI,SMAD2,SMARCC1,SMARCD1,SUMO1,TAT,TSC22D3,UBE2I,VCAM1,YWHAH	Glucocorticoid Receptor Signaling	2.7	#NUM!	ANXA1,CHP1,CREBBP,ERCC3,ESR1,GTF2A1,GTF2B,IL1RN,KRT14,KRT18,KRT19,KRT20,KRT23,KRT7,KRT79,KRT8,MAPK1,NCOR2,NR3C1,PCK1,PCK2,PIK3CB,PIK3R6,PPP3R1,PRKAA2,PRKAB2,PRKAG2,RAP2B,RRAS2,SLPI,SMAD2,SMARCC1,SMARCD1,SUMO1,TAT,TSC22D3,UBE2I,VCAM1,YWHAH
Systemic Lupus Erythematosus Signaling	2.7	#NUM!	C7,C8A,C8G,C9,FCER1G,FCGR3A/FCGR3B,HNRNPC,IL1RN,LSM14A,LSM14B,LSM3,LSM7,LSM8,MAPK1,PIK3CB,PIK3R6,PPIH,PRPF18,PRPF19,PRPF3,PRPF4,PRPF40A,PRPF6,PTPRC,RAP2B,RRAS2,SNRNP200,SNRNP40,SNRPD2	Systemic Lupus Erythematosus Signaling	2.7	#NUM!	C7,C8A,C8G,C9,FCER1G,FCGR3A/FCGR3B,HNRNPC,IL1RN,LSM14A,LSM14B,LSM3,LSM7,LSM8,MAPK1,PIK3CB,PIK3R6,PPIH,PRPF18,PRPF19,PRPF3,PRPF4,PRPF40A,PRPF6,PTPRC,RAP2B,RRAS2,SNRNP200,SNRNP40,SNRPD2	Systemic Lupus Erythematosus Signaling	2.7	#NUM!	C7,C8A,C8G,C9,FCER1G,FCGR3A/FCGR3B,HNRNPC,IL1RN,LSM14A,LSM14B,LSM3,LSM7,LSM8,MAPK1,PIK3CB,PIK3R6,PPIH,PRPF18,PRPF19,PRPF3,PRPF4,PRPF40A,PRPF6,PTPRC,RAP2B,RRAS2,SNRNP200,SNRNP40,SNRPD2
DNA Double-Strand Break Repair by Homologous Recombination	2.66	#NUM!	ATRX,LIG1,NBN,RAD50,RPA1	DNA Double-Strand Break Repair by Homologous Recombination	2.66	#NUM!	ATRX,LIG1,NBN,RAD50,RPA1	DNA Double-Strand Break Repair by Homologous Recombination	2.66	#NUM!	ATRX,LIG1,NBN,RAD50,RPA1
Ketolysis	2.41	#NUM!	ACAA2,ACAT2,BDH2,OXCT1	Ketolysis	2.41	#NUM!	ACAA2,ACAT2,BDH2,OXCT1	Ketolysis	2.41	#NUM!	ACAA2,ACAT2,BDH2,OXCT1
Epoxysqualene Biosynthesis	2.29	#NUM!	FDFT1,SQLE	Epoxysqualene Biosynthesis	2.29	#NUM!	FDFT1,SQLE	Epoxysqualene Biosynthesis	2.29	#NUM!	FDFT1,SQLE
Glutamine Degradation I	2.29	#NUM!	GLS,GLS2	Glutamine Degradation I	2.29	#NUM!	GLS,GLS2	Glutamine Degradation I	2.29	#NUM!	GLS,GLS2
Ketogenesis	2.24	#NUM!	ACAA2,ACAT2,BDH2,HMGCS2	Ketogenesis	2.24	#NUM!	ACAA2,ACAT2,BDH2,HMGCS2	Ketogenesis	2.24	#NUM!	ACAA2,ACAT2,BDH2,HMGCS2
Arginine Biosynthesis IV	2.21	#NUM!	ASL,ASS1,OTC	Arginine Biosynthesis IV	2.21	#NUM!	ASL,ASS1,OTC	Arginine Biosynthesis IV	2.21	#NUM!	ASL,ASS1,OTC
Ceramide Biosynthesis	2.21	#NUM!	KDSR,SPTLC1,SPTLC2	Ceramide Biosynthesis	2.21	#NUM!	KDSR,SPTLC1,SPTLC2	Ceramide Biosynthesis	2.21	#NUM!	KDSR,SPTLC1,SPTLC2
Glycogen Biosynthesis II (from UDP-D-Glucose)	2.21	#NUM!	GBE1,GYG1,GYS2	Glycogen Biosynthesis II (from UDP-D-Glucose)	2.21	#NUM!	GBE1,GYG1,GYS2	Glycogen Biosynthesis II (from UDP-D-Glucose)	2.21	#NUM!	GBE1,GYG1,GYS2
Hepatic Fibrosis / Hepatic Stellate Cell Activation	2.13	#NUM!	CD14,COL15A1,COL1A1,COL24A1,COL3A1,COL6A3,COL6A5,CYP2E1,EDNRA,EGFR,FLT4,MET,MMP2,MMP9,MYH1,MYH14,MYH2,MYL1,MYL3,NFKB2,PDGFRB,SMAD2,VCAM1	Hepatic Fibrosis / Hepatic Stellate Cell Activation	2.13	#NUM!	CD14,COL15A1,COL1A1,COL24A1,COL3A1,COL6A3,COL6A5,CYP2E1,EDNRA,EGFR,FLT4,MET,MMP2,MMP9,MYH1,MYH14,MYH2,MYL1,MYL3,NFKB2,PDGFRB,SMAD2,VCAM1	Hepatic Fibrosis / Hepatic Stellate Cell Activation	2.13	#NUM!	CD14,COL15A1,COL1A1,COL24A1,COL3A1,COL6A3,COL6A5,CYP2E1,EDNRA,EGFR,FLT4,MET,MMP2,MMP9,MYH1,MYH14,MYH2,MYL1,MYL3,NFKB2,PDGFRB,SMAD2,VCAM1
Cleavage and Polyadenylation of Pre-mRNA	2.09	#NUM!	CPSF3,CSTF3,PABPN1,WDR33	Cleavage and Polyadenylation of Pre-mRNA	2.09	#NUM!	CPSF3,CSTF3,PABPN1,WDR33	Cleavage and Polyadenylation of Pre-mRNA	2.09	#NUM!	CPSF3,CSTF3,PABPN1,WDR33
Estrogen Receptor Signaling	2.04	#NUM!	CREBBP,CTBP2,ERCC3,ESR1,GTF2A1,GTF2B,MAPK1,MED12,MED17,MED6,NCOR2,NR3C1,PCK1,PCK2,RAP2B,RRAS2,SRC,THRAP3	Estrogen Receptor Signaling	2.04	#NUM!	CREBBP,CTBP2,ERCC3,ESR1,GTF2A1,GTF2B,MAPK1,MED12,MED17,MED6,NCOR2,NR3C1,PCK1,PCK2,RAP2B,RRAS2,SRC,THRAP3	Estrogen Receptor Signaling	2.04	#NUM!	CREBBP,CTBP2,ERCC3,ESR1,GTF2A1,GTF2B,MAPK1,MED12,MED17,MED6,NCOR2,NR3C1,PCK1,PCK2,RAP2B,RRAS2,SRC,THRAP3
