# Supplementary material for: Systemic deletion of Atp7b modifies the hepatocytes’ response to copper overload in the mouse models of Wilson disease
Source: Sci Rep. 2021 Mar 11;11:5659. doi: 10.1038/s41598-021-84894-3 (PMC7952580; doi:10.1038/s41598-021-84894-3)
Supplement: Supplementary file 6 — Supplementary Information 6. [file 41598_2021_84894_MOESM6_ESM.xlsx]

## Sheet: Heatmap_Genes
Annotated Sequence	Master Protein Accessions	GeneID original	Symbol original	Gene Symbol (NCBI)	Gene Name (NCBI Jan-20)	Entrez Gene ID	CytoLoc (NCBI Jan-20)	type_of_gene (NCBI Jan-20)	Heatmap Order
[R].lSkEPAEDILQTLLDSTYk.[D]	NP_064394.2	13121	Cyp51	Cyp51	cytochrome P450, family 51	13121	5 A1|5 2.3 cM	protein-coding	1
[K].aGmSTAQAQHFLEk.[I]	NP_083831.1	76263	Gstk1	Gstk1	glutathione S-transferase kappa 1	76263	6|6 B2.1	protein-coding	2
[K].eVDYEAGDIPTEWEAWIR.[R]	NP_001120818.1	75597	Ndufaf2	Ndufaf2	NADH:ubiquinone oxidoreductase complex assembly factor 2	75597	13|13 D2.1	protein-coding	3
[K].lVQASEELLR.[E]	NP_062704.2	79059	Nme3	Nme3	NME/NM23 nucleoside diphosphate kinase 3	79059	17|17 A3.3	protein-coding	4
[K].lALQLHPDRNPDDPQAQEk.[F]	NP_001177733.1	67838	Dnajb11	Dnajb11	DnaJ heat shock protein family (Hsp40) member B11	67838	16|16 B1	protein-coding	5
[R].vYNVTQHAVGIIVNk.[Q]	NP_062621.2	19933	Rpl21	Rpl21	ribosomal protein L21	19933	5|5 G3	protein-coding	6
[R].qILEENYGQkDPEkVAR.[V]	NP_001240680.1	110196	Fdps	Fdps	farnesyl diphosphate synthetase	110196	3 F1|3 39.01 cM	protein-coding	7
[R].kIVEGVSQPIWLVSDTR.[R]	NP_081060.2	68603	Pmvk	Pmvk	phosphomevalonate kinase	68603	3|3 F1	protein-coding	8
[R].fLPGYVGGVQEGAITPAGVVNk.[Y]	XP_006508539.2	13360	Dhcr7	Dhcr7	7-dehydrocholesterol reductase	13360	7|7 F5	protein-coding	9
[K].aELGIPLEEVDLNEmDYLTR.[I]	XP_006498576.1	102635781	Gm38481	Gm38481	predicted gene, 38481	102635781	2 C1.1|2	protein-coding	10
[K].vATNPNFDGk.[L]	NP_848743.1	73991	Atl1	Atl1	atlastin GTPase 1	73991	12|12 C2	protein-coding	11
[K].fGIIcMEDLIHEIYTVGk.[R]	NP_035421.2	19989	Rpl7	Rpl7	ribosomal protein L7	19989	1|1 A3	protein-coding	12
[R].gHGHSDEEDEEQPR.[H]	XP_006497128.1	98193	Dcaf8	Dcaf8	DDB1 and CUL4 associated factor 8	98193	1 H3|1 79.54 cM	protein-coding	13
[K].lLAGDSEALALLAVNPFEGR.[T]	NP_083900.3	76483	Lmf1	Lmf1	lipase maturation factor 1	76483	17 A3.3|17 12.7 cM	protein-coding	14
[R].gkDVFIIQTISk.[D]	XP_006532824.1	212627	Prpsap2	Prpsap2	phosphoribosyl pyrophosphate synthetase-associated protein 2	212627	11|11 B2	protein-coding	15
[K].lLSSGFDIDTPDDFGR.[T]	NP_001019775.1	105522	Ankrd28	Ankrd28	ankyrin repeat domain 28	105522	14|14 B	protein-coding	16
[R].lPPGESIDDWIAVHVVDFFNR.[I]	XP_011238683.1	100465	Mob3c	Mob3c	MOB kinase activator 3C	100465	4|4 D1	protein-coding	17
[R].qFHLHWGSSDDHGSEHTVDGVk.[Y]	NP_031632.2	12350	Car3	Car3	carbonic anhydrase 3	12350	3 A1|3 3.22 cM	protein-coding	18
[R].rVQQEIDEVIGQVQcPEmADQAR.[M]	NP_001156944.1	56448	Cyp2d22	Cyp2d22	cytochrome P450, family 2, subfamily d, polypeptide 22	56448	15|15 E1	protein-coding	19
[K].eGFNALEPFLPILIPNYNPk.[E]	NP_075370.2	65111	Dap3	Dap3	death associated protein 3	65111	3 F1|3 39.01 cM	protein-coding	20
[R].aVLLGPPGAGkGTQAPk.[L]	NP_001029138.1	11637	Ak2	Ak2	adenylate kinase 2	11637	4 D2.2|4 62.62 cM	protein-coding	21
[K].gTFLVTQAAAQALVSSGGR.[G]	NP_038571.2	14979	H2-Ke6	H2-Ke6	H2-K region expressed gene 6	14979	17 B1|17 17.98 cM	protein-coding	22
[R].gFVPVAPIcTDkINAVDYASVk.[T]	XP_017169172.1	76491	Abhd14b	Abhd14b	abhydrolase domain containing 14b	76491	9|9 F1	protein-coding	23
[R].iNPVEFNPEFVAR.[M]	NP_080582.3	67674	Trmt112	Trmt112	tRNA methyltransferase 11-2	67674	19|19 A	protein-coding	24
[K].aPDAWDYSQGFVNEEmIR.[D]	XP_006520345.2	109754	Cyb5r3	Cyb5r3	cytochrome b5 reductase 3	109754	15 E1|15 39.4 cM	protein-coding	25
[R].eLGLVNHAVAQNEEGnAAYHR.[A]	NP_081004.2	52430	Echdc2	Echdc2	enoyl Coenzyme A hydratase domain containing 2	52430	4 C7|4 50.3 cM	protein-coding	26
[R].eQAAALPPALSHTPEVQGR.[V]	XP_006531766.1	20743	Sptbn2	Sptbn2	spectrin beta, non-erythrocytic 2	20743	19 A|19 4.1 cM	protein-coding	27
[K].aIVALnALDk.[S]	XP_017169555.1	240960	Dnah14	Dnah14	dynein, axonemal, heavy chain 14	240960	1|1 H4-H5	protein-coding	28
[K].tHIQEck.[H]	NP_444407.1	94178	Mcoln1	Mcoln1	mucolipin 1	94178	8 A1.1|8 1.92 cM	protein-coding	29
[R].fIGLESVFQAVDYmYTGk.[N]	NP_666202.2	225791	Zadh2	Zadh2	zinc binding alcohol dehydrogenase, domain containing 2	225791	18|18 E4	protein-coding	30
[K].gLSDFLGVISDTFAPSPDk.[T]	NP_598650.2	100383	Bsdc1	Bsdc1	BSD domain containing 1	100383	4|4 D2.2	protein-coding	31
[R].iGIASQALGIAQASLDcAVk.[Y]	NP_031409.2	11409	Acads	Acads	acyl-Coenzyme A dehydrogenase, short chain	11409	5 55.99 cM|5 F	protein-coding	32
[K].dLESIDPEFYNSLIWVk.[E]	NP_032421.2	16396	Itch	Itch	itchy, E3 ubiquitin protein ligase	16396	2 H1|2 76.94 cM	protein-coding	33
[R].dGAFLmDAGSLLmLWVGR.[N]	NP_780464.2	77371	Sec24a	Sec24a	Sec24 related gene family, member A (S. cerevisiae)	77371	11|11 B1.3	protein-coding	34
[K].sMmNGGLAEVPGLSFNFAk.[A]	NP_032318.2	15488	Hsd17b4	Hsd17b4	hydroxysteroid (17-beta) dehydrogenase 4	15488	18|18 D1	protein-coding	35
[R].dcEVTNDGHTIQVILk.[S]	NP_031618.2	12319	Car8	Car8	carbonic anhydrase 8	12319	4 A1|4 3.53 cM	protein-coding	36
[R].lIDMLSEAGLPVIEATSFVSPk.[W]	NP_032280.2	15356	Hmgcl	Hmgcl	3-hydroxy-3-methylglutaryl-Coenzyme A lyase	15356	4 D3|4 68.14 cM	protein-coding	37
[R].sYGIPYIETSAk.[T]	XP_006536222.2	15461	Hras	Hras	Harvey rat sarcoma virus oncogene	15461	7 F5|7 86.48 cM	protein-coding	38
[R].lQGLVSFVVHSQDQImTk.[R]	NP_666047.1	107146	Glyat	Glyat	glycine-N-acyltransferase	107146	19|19 A	protein-coding	39
[K].eVFFVPLDYFLHPQVYYQk.[Q]	NP_077757.2	67528	Nudt7	Nudt7	nudix (nucleoside diphosphate linked moiety X)-type motif 7	67528	8|8 E1	protein-coding	40
[R].iQALLDkYnAEkPk.[N]	NP_033934.2	12359	Cat	Cat	catalase	12359	2 E2|2 54.43 cM	protein-coding	41
[R].tFYGLHQDFPSVVVVGLGk.[R]	NP_077754.3	66988	Lap3	Lap3	leucine aminopeptidase 3	66988	5 B3|5 24.98 cM	protein-coding	42
[K].tNDVkDSETDPELVITGEEk.[D]	NP_796363.2	338366	Mia3	Mia3	melanoma inhibitory activity 3	338366	1|1 H5	protein-coding	43
[K].mYHGIQDYDPNSPR.[V]	NP_034856.1	16922	Phyh	Phyh	phytanoyl-CoA hydroxylase	16922	2|2 A1	protein-coding	44
[K].gLEFDTVHVLDDFVk.[V]	NP_056607.1	50755	Fbh1	Fbh1	F-box DNA helicase 1	50755	2|2 A1	protein-coding	45
[K].vYGTVFHINQGNPFk.[L]	NP_083826.1	64697	Keg1	Keg1	kidney expressed gene 1	64697	19|19 A	protein-coding	46
[R].aAHTEDINAcTLTTSPR.[L]	XP_006505426.1	110157	Raf1	Raf1	v-raf-leukemia viral oncogene 1	110157	6 E3|6 53.62 cM	protein-coding	47
[K].gLPPWPQLNQLEQYLEIGLEPR.[T]	NP_941074.1	382053	Ces3a	Ces3a	carboxylesterase 3A	382053	8|8 D3	protein-coding	48
[K].fALEIPVEFSMVPMAk.[M]	XP_006505761.1	17836	Mug1	Mug1	murinoglobulin 1	17836	6|6 F1	protein-coding	49
[R].gDVGmAGVAIDTVEDTk.[I]	NP_032676.2	17850	Mmut	Mmut	methylmalonyl-Coenzyme A mutase	17850	17 B2|17 19.55 cM	protein-coding	50
[K].ePPPSLLEADLTEFDVk.[N]	XP_006498077.1	241274	Pnpla7	Pnpla7	patatin-like phospholipase domain containing 7	241274	2|2 A3	protein-coding	51
[R].sGTGQQLGQAAEESNccAR.[L]	XP_006534219.1	70310	Plscr3	Plscr3	phospholipid scramblase 3	70310	11 B3|11 42.9 cM	protein-coding	52
[K].eEALHPDTFIQLALQLAYYR.[L]	NP_076222.1	74114	Crot	Crot	carnitine O-octanoyltransferase	74114	5|5 A1	protein-coding	53
[K].lGFTVFAGVLDkEGPGAEELR.[K]	NP_032316.2	15486	Hsd17b2	Hsd17b2	hydroxysteroid (17-beta) dehydrogenase 2	15486	8|8 E1	protein-coding	54
[K].aILITGcDSGFGFSLAk.[H]	NP_780386.3	71911	Bdh1	Bdh1	3-hydroxybutyrate dehydrogenase, type 1	71911	16|16 B2	protein-coding	55
[R].iLmAAPGmAIPPFIMNTLEk.[K]	XP_006516912.2	14057	Sfxn1	Sfxn1	sideroflexin 1	14057	13 B1|13 28.4 cM	protein-coding	56
[K].fVVQLFAEEWGQYVDLPk.[G]	NP_079754.2	66307	Isoc1	Isoc1	isochorismatase domain containing 1	66307	18 D3|18	protein-coding	57
[R].kDPNkLVLcEVFk.[Y]	NP_032157.2	14645	Glul	Glul	glutamate-ammonia ligase (glutamine synthetase)	14645	1|1 G3	protein-coding	58
[R].rLEQEAFGAADADGTNAPSWR.[T]	NP_082820.1	69903	Rasip1	Rasip1	Ras interacting protein 1	69903	7|7 B3	protein-coding	59
[K].dYcYSAR.[I]	XP_006524199.1	224807	Tmem63b	Tmem63b	transmembrane protein 63b	224807	17|17 B3	protein-coding	60
[R].hAAYVLLTGPASSDVPGLVSVTk.[H]	XP_006523453.1	106581	Fam234a	Fam234a	family with sequence similarity 234, member A	106581	17|17 A3.3	protein-coding	61
[R].lkADVVISAFGSVLEDPk.[V]	NP_740748.1	99586	Dpyd	Dpyd	dihydropyrimidine dehydrogenase	99586	3|3 G1	protein-coding	62
[R].aGDTGSSRPQEGEAVALNQEPPIR.[Q]	XP_006529326.1	19329	Rab17	Rab17	RAB17, member RAS oncogene family	19329	1 D|1 45.84 cM	protein-coding	63
[R].aMDPEAEVLLAYEmnGQPLPR.[D]	NP_776094.2	211389	Suox	Suox	sulfite oxidase	211389	10|10 D3	protein-coding	64
[K].yDATmVEINPmVEDSDGk.[V]	XP_006518820.1	20916	Sucla2	Sucla2	succinate-Coenzyme A ligase, ADP-forming, beta subunit	20916	14|14 D3	protein-coding	65
[K].iLAGLYNPGDGHIDPYSLTmALAAGAR.[K]	NP_083048.1	74129	Dmgdh	Dmgdh	dimethylglycine dehydrogenase precursor	74129	13|13 C3	protein-coding	66
[R].eLFEQYGAVYEINILR.[D]	XP_017170784.1	13046	Celf1	Celf1	CUGBP, Elav-like family member 1	13046	2 E1|2 50.44 cM	protein-coding	67
[K].rLPTLEQPIIPSDYVAIk.[A]	XP_011236802.1	227231	Cps1	Cps1	carbamoyl-phosphate synthetase 1	227231	1 C3|1 33.75 cM	protein-coding	68
[K].iTSLAQLNAANHDAAIFPGGFGAAk.[N]	NP_613067.1	28295	Gatd3a	Gatd3a	glutamine amidotransferase like class 1 domain containing 3A	28295	10 C1|10 39.72 cM	protein-coding	69
[K].dAYDNVTLDmELAR.[R]	NP_035302.2	19125	Prodh	Prodh	proline dehydrogenase	19125	16 A3|16 11.19 cM	protein-coding	70
[K].fnGGGHINHTIFWTNLSPk.[G]	NP_038699.2	20656	Sod2	Sod2	superoxide dismutase 2, mitochondrial	20656	17 A1|17 8.75 cM	protein-coding	71
[K].iWGFYEGPQPILAIMDPEIIk.[I]	NP_062766.2	56388	Cyp3a25	Cyp3a25	cytochrome P450, family 3, subfamily a, polypeptide 25	56388	5 G2|5 85.17 cM	protein-coding	72
[R].aSIGATSNkDTQDILYAR.[Q]	NP_083832.2	69634	Clybl	Clybl	citrate lyase beta like	69634	14|14 E5	protein-coding	73
[K].aLDLLmESNAIIQSmAAk.[T]	NP_038875.3	26912	Gcat	Gcat	glycine C-acetyltransferase (2-amino-3-ketobutyrate-coenzyme A ligase)	26912	15 E1|15 37.7 cM	protein-coding	74
[K].lVGGTTPGkGGQk.[H]	NP_063932.2	56451	Suclg1	Suclg1	succinate-CoA ligase, GDP-forming, alpha subunit	56451	6|6 C1	protein-coding	75
[K].gVGPIkENDEIEAGIDGVVSmR.[F]	NP_075969.1	68636	Fahd1	Fahd1	fumarylacetoacetate hydrolase domain containing 1	68636	17|17 A3.3	protein-coding	76
[K].dMAGLLkPAAcTMLVSSLR.[D]	NP_001156418.1	18563	Pcx	Pcx	pyruvate carboxylase	18563	19 A|19 4.07 cM	protein-coding	77
[R].aATFGLILDDVSLTHLTFGk.[E]	NP_032857.1	18673	Phb	Phb	prohibitin	18673	11 59.01 cM|11 D	protein-coding	78
[R].vPVVFVTNAGNILQHNk.[A]	NP_659064.1	214932	Hdhd5	Hdhd5	haloacid dehalogenase like hydrolase domain containing 5	214932	6 F1|6 56.95 cM	protein-coding	79
[K].aSEQILSLVAQFQnNSkL.[-]	NP_064350.2	56690	Mlycd	Mlycd	malonyl-CoA decarboxylase	56690	8|8 E1	protein-coding	80
[K].mLIEHDSTWDPAQPPR.[D]	NP_083838.1	76279	Cyp2d26	Cyp2d26	cytochrome P450, family 2, subfamily d, polypeptide 26	76279	15|15 E1	protein-coding	81
[K].tYEQVLEnLQSk.[R]	NP_033463.1	22117	Tst	Tst	thiosulfate sulfurtransferase, mitochondrial	22117	15 E1|15 37.47 cM	protein-coding	82
[K].iIkDGEQHEDLNEVAk.[L]	NP_036149.1	26926	Aifm1	Aifm1	apoptosis-inducing factor, mitochondrion-associated 1	26926	X A5|X 25.68 cM	protein-coding	83
[R].iPVPILPGLPmNNHGNYIVR.[L]	NP_080070.2	66841	Etfdh	Etfdh	electron transferring flavoprotein, dehydrogenase	66841	3 E3|3 34.91 cM	protein-coding	84
[K].nHPWLELSDVHR.[E]	NP_080665.1	67811	Poldip2	Poldip2	polymerase (DNA-directed), delta interacting protein 2	67811	11|11 B5	protein-coding	85
[R].nLVDQGnGk.[F]	NP_149026.1	12583	Cdo1	Cdo1	cysteine dioxygenase 1, cytosolic	12583	18 C|18 24.75 cM	protein-coding	86
[K].wkPANLkDVTDEDLNSYFk.[S]	NP_666220.1	227095	Hibch	Hibch	3-hydroxyisobutyryl-Coenzyme A hydrolase	227095	1|1 C1.1	protein-coding	87
[K-].mHSSEVGPFVSk.[I]	NP_057918.2	11992	Auh	Auh	AU RNA binding protein/enoyl-coenzyme A hydratase	11992	13|13 B1	protein-coding	88
[K].nNIEWLNVNR.[Q]	NP_031960.1	13809	Enpep	Enpep	glutamyl aminopeptidase	13809	3 G3|3 57.92 cM	protein-coding	89
[R].eQAGGDATENFEDVGHSTDAR.[E]	NP_080073.1	109672	Cyb5a	Cyb5a	cytochrome b5 type A (microsomal)	109672	18 E4|18 57.53 cM	protein-coding	90
[R].eHGGSIVNIIVLLNNGFPTAAHTGAAR.[E]	NP_076012.3	111175	Pecr	Pecr	peroxisomal trans-2-enoyl-CoA reductase	111175	1 C3|1 36.46 cM	protein-coding	91
[K].tFDTFcPLGPALVTk.[D]	NP_083905.1	68126	Fahd2a	Fahd2a	fumarylacetoacetate hydrolase domain containing 2A	68126	2|2 F1	protein-coding	92
[K].eLEALYFLR.[K]	XP_006507045.1	67636	Etfrf1	Etfrf1	electron transfer flavoprotein regulatory factor 1	67636	6 G3|6 77.37 cM	protein-coding	93
[K].kGDEcELLGHNk.[N]	NP_766333.1	233870	Tufm	Tufm	Tu translation elongation factor, mitochondrial	233870	7|7 F3	protein-coding	94
[R].iLkEDILSFLEk.[Q]	NP_034152.2	13171	Dbt	Dbt	dihydrolipoamide branched chain transacylase E2	13171	3 G1|3 50.37 cM	protein-coding	95
[R].iREESLmLGAVNPSTGALPFQSLR.[V]	XP_006539309.1	75986	Agmat	Agmat	agmatine ureohydrolase (agmatinase)	75986	4|4 E1	protein-coding	96
[R].aPSkESSEEEYDSGVEEDGWPR.[Q]	NP_035932.2	270166	Clpx	Clpx	caseinolytic mitochondrial matrix peptidase chaperone subunit	270166	9 C|9 35.22 cM	protein-coding	97
[R].vPIISNEVcNSPDFYGNQIkPk.[M]	NP_001103722.1	15451	Hpn	Hpn	hepsin	15451	7|7 B1	protein-coding	98
[R].gAEDDLNTVAAGTmTGmLYk.[C]	NP_058593.2	53600	Timm23	Timm23	translocase of inner mitochondrial membrane 23	53600	14|14 B	protein-coding	99
[K].kEDIAMWEVNEAFSVVVLANIk.[M]	NP_659033.1	110446	Acat1	Acat1	acetyl-Coenzyme A acetyltransferase 1	110446	9 A5.3|9 29.12 cM	protein-coding	100
[K].hSmNPFcEIAVEEAVR.[L]	NP_080971.2	110826	Etfb	Etfb	electron transferring flavoprotein, beta polypeptide	110826	7 B3|7 28.25 cM	protein-coding	101
[K].vAFTGSTEVGHLIQVAAGSSNLkR.[V]	NP_033786.1	11669	Aldh2	Aldh2	aldehyde dehydrogenase 2, mitochondrial	11669	5|5 F	protein-coding	102
[K].lkPGTmIEWGNNWAR.[A]	XP_006514638.1	18082	Nipsnap1	Nipsnap1	nipsnap homolog 1	18082	11|11 A1	protein-coding	103
[R].cNPVQGAmYSFPQIQLPLk.[A]	NP_877957.1	76282	Gpt	Gpt	glutamic pyruvic transaminase, soluble	76282	15 D3|15 36.28 cM	protein-coding	104
[K].aQQEFAAGVFSNPAVR.[T]	NP_001296945.1	105943584	Gm45927	Gm45927	predicted gene, 45927	105943584	3 F1|3	protein-coding	105
[R].iSQAEEDDQQLLGHLLLVAkk.[I]	NP_081147.1	68917	Hint2	Hint2	histidine triad nucleotide binding protein 2	68917	4|4 A5	protein-coding	106
[K].iVnDNPYGnGTAIFTTnGATAR.[K]	NP_598803.1	104776	Aldh6a1	Aldh6a1	aldehyde dehydrogenase family 6, subfamily A1	104776	12 D1|12 39.21 cM	protein-coding	107
[R].dYWTYPGSLTTPPLAESVTWIVQk.[T]	NP_031634.2	12352	Car5a	Car5a	carbonic anhydrase 5a, mitochondrial	12352	8 E1|8 70.81 cM	protein-coding	108
[K].sLAMEmVLTGDR.[I]	NP_444349.1	93747	Echs1	Echs1	enoyl Coenzyme A hydratase, short chain, 1, mitochondrial	93747	7|7 F4	protein-coding	109
[R].sSESVVDEDGGR.[S]	XP_006509770.1	546071	Mast3	Mast3	microtubule associated serine/threonine kinase 3	546071	8|8 B3.3	protein-coding	110
[R].gELFWDDGQSk.[D]	XP_006506111.1	232714	Mgam	Mgam	maltase-glucoamylase	232714	6|6 B1	protein-coding	111
[R].vQQAPIEEHWIIEcNDGVFQR.[L]	NP_001334048.1	14431	Gamt	Gamt	guanidinoacetate methyltransferase	14431	10 C1|10 39.72 cM	protein-coding	112
[R].dADTQDkILQALHLQFGk.[Q]	NP_056643.3	50798	Gne	Gne	glucosamine (UDP-N-acetyl)-2-epimerase/N-acetylmannosamine kinase	50798	4|4 B1	protein-coding	113
[R].lIEPNTAVTRR.[F]	NP_080428.1	67432	Hoga1	Hoga1	4-hydroxy-2-oxoglutarate aldolase 1	67432	19|19 C3	protein-coding	114
[K].kFDYTVSEENYmcR.[R]	XP_006519338.1	54342	Gnpnat1	Gnpnat1	glucosamine-phosphate N-acetyltransferase 1	54342	14|14 C1	protein-coding	115
[R].tTSLELFMYLNEVAGk.[H]	NP_031520.1	11898	Ass1	Ass1	argininosuccinate synthetase 1	11898	2 B|2 21.81 cM	protein-coding	116
[R].aLMLQGVDLLADAVAVTmGPk.[G]	XP_006495769.1	15510	Hspd1	Hspd1	heat shock protein 1 (chaperonin)	15510	1|1 C1.2	protein-coding	117
[R].lQIADELLEINGQILYGR.[S]	NP_034950.2	17475	Mpdz	Mpdz	multiple PDZ domain protein	17475	4 C3|4 38.0 cM	protein-coding	118
[R].eEGSSSFTQSR.[S]	NP_036106.1	26456	Sema4g	Sema4g	sema domain, immunoglobulin domain (Ig), transmembrane domain (TM) and short cytoplasmic domain, (semaphorin) 4G	26456	19|19 C3	protein-coding	119
[K].aNHEADDWcVPSREPk.[D]	XP_011237746.1	228026	Pdk1	Pdk1	pyruvate dehydrogenase kinase, isoenzyme 1	228026	2|2 C3	protein-coding	120
[K].lQNTLIQYHSIEEDEWR.[V]	NP_598535.1	170459	Stard4	Stard4	StAR-related lipid transfer (START) domain containing 4	170459	18 B1|18 18.18 cM	protein-coding	121
[K].dLGTQLAPIIQEFFHSEQYR.[T]	XP_006523526.1	107766	Haao	Haao	3-hydroxyanthranilate 3,4-dioxygenase	107766	17|17 E4	protein-coding	122
[R].cmTEEIFGPVTcVVPFDSEEEVITR.[A]	NP_848828.1	237320	Aldh8a1	Aldh8a1	aldehyde dehydrogenase 8 family, member A1	237320	10|10 A3	protein-coding	123
[R].tLSQSSESGTLPSGPPGHTmEVSc.[-]	XP_017171537.1	29811	Ndrg2	Ndrg2	N-myc downstream regulated gene 2	29811	14|14 C1	protein-coding	124
[K].iVGAPmHDLLLWNNATVTTcHSk.[T]	NP_620084.2	108156	Mthfd1	Mthfd1	methylenetetrahydrofolate dehydrogenase (NADP+ dependent), methenyltetrahydrofolate cyclohydrolase, formyltetrahydrofolate synthase	108156	12|12 C3	protein-coding	125
[R].kSEVYYDkSPLTPILLGNPGR.[K]	XP_006497290.1	15483	Hsd11b1	Hsd11b1	hydroxysteroid 11-beta dehydrogenase 1	15483	1|1 H6	protein-coding	126
[K].eSPVVPLAESELLAEILEEAR.[K]	NP_082179.1	71755	Dhdh	Dhdh	dihydrodiol dehydrogenase (dimeric)	71755	7 B3|7 29.32 cM	protein-coding	127
[R].fkDIFQEIYDkk.[Y]	NP_034627.3	15926	Idh1	Idh1	isocitrate dehydrogenase 1 (NADP+), soluble	15926	1 C2|1 32.91 cM	protein-coding	128
[R].mVDESSVNPGQQLYEk.[I]	NP_001274315.1	103988	Gck	Gck	glucokinase	103988	11 A1|11 3.88 cM	protein-coding	129
[K].hLkEGGLLTLAGAk.[A]	NP_077198.1	110391	Qdpr	Qdpr	quinoid dihydropteridine reductase	110391	5 B3|5 24.9 cM	protein-coding	130
[R].tLEEDAHQQIAR.[E]	XP_006514092.1	68371	Pbld1	Pbld1	phenazine biosynthesis-like protein domain containing 1	68371	10|10 B4	protein-coding	131
[R].fQQDDAHIFcAmEQIEDEIk.[G]	NP_149065.2	110960	Tars	Tars	threonyl-tRNA synthetase	110960	15 A1|15 5.6 cM	protein-coding	132
[K].dIDkIISWQPPEVIQQYLSGGR.[C]	NP_653103.1	67815	Sec14l2	Sec14l2	SEC14-like lipid binding 2	67815	11|11 A1	protein-coding	133
[R].hPDLVVEVAHPk.[I]	NP_080966.1	68352	Aspdh	Aspdh	aspartate dehydrogenase domain containing	68352	7|7 B3	protein-coding	134
[R].rPEGASNETERD.[-]	NP_062755.1	56273	Pex14	Pex14	peroxisomal biogenesis factor 14	56273	4|4 E2	protein-coding	135
[K].gVDVIIEMLANENLSNDLk.[L]	XP_006501036.1	12972	Cryz	Cryz	crystallin, zeta	12972	3|3 H4	protein-coding	136
[R].gLEDHEFVVEVQEAWPVGGDSR.[F]	XP_006532296.1	14786	Grb7	Grb7	growth factor receptor bound protein 7	14786	11 D|11 61.75 cM	protein-coding	137
[R].cPGLLTPSQIkPGTYk.[L]	NP_001334534.1	76974	Urah	Urah	urate (5-hydroxyiso-) hydrolase	76974	7|7 F4	protein-coding	138
[R].tLDEDAHQDIAR.[E]	XP_006514044.1	67307	Pbld2	Pbld2	phenazine biosynthesis-like protein domain containing 2	67307	10|10 B4	protein-coding	139
[K].lWcGcFRPELVkPALEk.[S]	NP_038805.2	622402	Akr1c12	Akr1c12	aldo-keto reductase family 1, member C12	622402	13|13 A1	protein-coding	140
[R].aDIALVELLYHVEELDPGVVDNFPLLk.[A]	NP_001070821.1	14859	Gsta3	Gsta3	glutathione S-transferase, alpha 3	14859	1 A4|1 6.5 cM	protein-coding	141
[R].eIENLILNDPDFQHEDYnFLTR.[S]	NP_056544.2	11430	Acox1	Acox1	acyl-Coenzyme A oxidase 1, palmitoyl	11430	11|11 E2	protein-coding	142
[R].rLQGDVAGALEDLER.[A]	NP_620401.1	192653	Ttc36	Ttc36	tetratricopeptide repeat domain 36	192653	9|9 A5.2	protein-coding	143
[R].sWLPMGADYIImNYSVk.[H]	XP_011240167.1	56018	Stard10	Stard10	START domain containing 10	56018	7|7 E2	protein-coding	144
[R].iADQcPSSLAIQEnANALAR.[Y]	NP_659152.1	230163	Aldob	Aldob	aldolase B, fructose-bisphosphate	230163	4 B1|4 26.57 cM	protein-coding	145
[R].fkVDLSPYPTISHINk.[E]	NP_034493.1	14874	Gstz1	Gstz1	glutathione transferase zeta 1 (maleylacetoacetate isomerase)	14874	12|12 D2	protein-coding	146
[R].fRLEnGkEELALYQIQLLk.[D]	XP_017170260.1	71743	Coasy	Coasy	Coenzyme A synthase	71743	11|11 D	protein-coding	147
[K].vcLLGcGISTGYGAAVNTAk.[V]	NP_031436.2	11532	Adh5	Adh5	alcohol dehydrogenase 5 (class III), chi polypeptide	11532	3|3 G3	protein-coding	148
[K].qQTQNEFk.[T]	NP_083555.1	75420	Secisbp2	Secisbp2	SECIS binding protein 2	75420	13|13 A5	protein-coding	149
[K].iLEQFPGGSIDLLkk.[Q]	XP_006512860.1	52665	Echdc1	Echdc1	enoyl Coenzyme A hydratase domain containing 1	52665	10 A4|10 16.59 cM	protein-coding	150
[R].fNAENmEVSAFPGDVEIR.[A]	NP_001028381.1	102448	Xylb	Xylb	xylulokinase homolog (H. influenzae)	102448	9|9 F3	protein-coding	151
[R].nASNPLAHYDDTAEEILQQcDGk.[L]	XP_006523612.1	12411	Cbs	Cbs	cystathionine beta-synthase	12411	17 B1|17 16.93 cM	protein-coding	152
[R].fLGPDGSLLLDLLQLAEEPPPk.[A]	NP_766195.2	223646	Naprt	Naprt	nicotinate phosphoribosyltransferase	223646	15|15 D3	protein-coding	153
[R].cIESLLQVIHFPQPLSNDVR.[A]	XP_006503944.1	231103	Gckr	Gckr	glucokinase regulatory protein	231103	5 B1|5 17.27 cM	protein-coding	154
[K].dIDIEDLEELDPDFIMAk.[Q]	NP_034253.3	13669	Eif3a	Eif3a	eukaryotic translation initiation factor 3, subunit A	13669	19|19 D3	protein-coding	155
[R].vETGVLkPGMVVTFAPVNVTTEVk.[S]	NP_034236.2	13627	Eef1a1	Eef1a1	eukaryotic translation elongation factor 1 alpha 1	13627	9|9 E1	protein-coding	156
[K].eVITSDELLTHLGNcLLSIkPQEk.[S]	NP_598619.2	75007	Mindy1	Mindy1	MINDY lysine 48 deubiquitinase 1	75007	3|3 F2.1	protein-coding	157
[K].kVDFVSGLYTLcGAGDIk.[S]	NP_038575.2	15233	Hgd	Hgd	homogentisate 1, 2-dioxygenase	15233	16 B3|16 26.4 cM	protein-coding	158
[R].wIDLSEcDFGLALLNNck.[Y]	XP_006511556.1	73744	Man2c1	Man2c1	mannosidase, alpha, class 2C, member 1	73744	9|9 B	protein-coding	159
[K].aIGGIILTASHNPGGPNGDFGIk.[F]	NP_082408.3	72157	Pgm1	Pgm1	phosphoglucomutase 1	72157	4 C6|4 45.71 cM	protein-coding	160
[R].lLPASFPcIFGPGEDQPLSPEASR.[K]	XP_006521570.1	75475	Oplah	Oplah	5-oxoprolinase (ATP-hydrolysing)	75475	15|15 D3	protein-coding	161
[R].aELGmNDSPSQSPPVk.[R]	XP_006500036.1	60525	Acss2	Acss2	acyl-CoA synthetase short-chain family member 2	60525	2|2 H1	protein-coding	162
[R].eTSNIYDGSAFcADmAVQNFVGDAcR.[G]	NP_001334258.1	243537	Uroc1	Uroc1	urocanase domain containing 1	243537	6|6 D1	protein-coding	163
[R].aLDLqqcGLTSEGAK.[A]	NP_932136.2	208518	Cep78	Cep78	centrosomal protein 78	208518	19|19 A	protein-coding	164
[K].gAHDIETR.[L]	XP_006516791.1	66895	Pxdc1	Pxdc1	PX domain containing 1	66895	13 A3.3|13	protein-coding	165
[R].eLGLPSGIAVAASLIDAHAGGLGVIGADVR.[G]	XP_011238935.1	75578	Fggy	Fggy	FGGY carbohydrate kinase domain containing	75578	4|4 C5	protein-coding	166
[K].mLSQPLkDSDAEVYSIIkk.[E]	XP_006532707.1	20425	Shmt1	Shmt1	serine hydroxymethyltransferase 1 (soluble)	20425	11|11 B2	protein-coding	167
[R].hQGSLYSLFPDHSVkk.[Y]	XP_006527635.1	19733	Rgn	Rgn	regucalcin	19733	X|X A1.3	protein-coding	168
[M].tLDVGPEDELPDWAAAk.[E]	XP_011240193.1	68961	Phkg2	Phkg2	phosphorylase kinase, gamma 2 (testis)	68961	7|7 F3	protein-coding	169
[R].fIEkEDLLSHFYk.[T]	XP_006497216.1	226856	Lpgat1	Lpgat1	lysophosphatidylglycerol acyltransferase 1	226856	1|1 H6	protein-coding	170
[R].qAPEEkDFLATVEGR.[K]	NP_776108.2	209416	Gpkow	Gpkow	G patch domain and KOW motifs	209416	X A1.1|X 3.47 cM	protein-coding	171
[R].nETHNPTVk.[D]	XP_011239344.1	17295	Met	Met	met proto-oncogene	17295	6 A2|6 7.83 cM	protein-coding	172
[R].hQEGEIFDTEkEkYEITEQR.[K]	XP_006530290.1	19988	Rpl6	Rpl6	ribosomal protein L6	19988	5|5 F	protein-coding	173
[R].dHGDLAFVDVPNDSSFQIVK.[N]	NP_031508.1	11846	Arg1	Arg1	arginase, liver	11846	10|10 A4	protein-coding	174
[K].nEGATVEVVGEmLDEAIQVAk.[A]	XP_006530361.1	231691	Sds	Sds	serine dehydratase	231691	5|5 F	protein-coding	175
[K].nGEQQAVPALR.[T]	NP_082571.1	72599	Pdia5	Pdia5	protein disulfide isomerase associated 5	72599	16|16 B3	protein-coding	176
[K].qQELLSAHTDFcSR.[E]	NP_898972.1	213753	Zfp598	Zfp598	zinc finger protein 598	213753	17|17 A3.3	protein-coding	177
[K].nPDGYcGLGGTGVScPmAIk.[K]	NP_001240641.1	110265	Msra	Msra	methionine sulfoxide reductase A	110265	14 D1|14 33.36 cM	protein-coding	178
[K].gDVEEVQGPGVVGEFPIISPGR.[I]	NP_997598.1	57443	Fbxo3	Fbxo3	F-box protein 3	57443	2|2 E2	protein-coding	179
[R].gLcAIAQAESLR.[Y]	NP_036182.1	27050	Rps3	Rps3	ribosomal protein S3	27050	7 E1|7 54.07 cM	protein-coding	180
[R].tLTAVHDAILEDLVFPSEIVGkR.[I]	NP_035430.1	20115	Rps7	Rps7	ribosomal protein S7	20115	12|12 A2	protein-coding	181
[R].kTTEENQELVTR.[W]	NP_001192320.1	77040	Atg16l1	Atg16l1	autophagy related 16-like 1 (S. cerevisiae)	77040	1|1 D	protein-coding	182
[R].fIDLLPTSLPHAVTcDIk.[F]	NP_031841.3	13095	Cyp2c29	Cyp2c29	cytochrome P450, family 2, subfamily c, polypeptide 29	13095	19 C3|19 33.91 cM	protein-coding	183
[R].eEVELAYQEAMFNmATLNR.[T]	NP_033292.2	20768	Sephs2	Sephs2	selenophosphate synthetase 2	20768	7 F3|7 69.43 cM	protein-coding	184
[K].rPWIVGDESIVSLMk.[D]	XP_006498388.1	70789	Kynu	Kynu	kynureninase	70789	2|2 B	protein-coding	185
[K].iGNPLDRDTnHGPQNHEAHLR.[K]	XP_006505342.1	107747	Aldh1l1	Aldh1l1	aldehyde dehydrogenase 1 family, member L1	107747	6|6 D1	protein-coding	186
[R].gWWLLHEPPSDWLER.[L]	XP_011242567.1	12763	Cmah	Cmah	cytidine monophospho-N-acetylneuraminic acid hydroxylase	12763	13|13 A3.1	protein-coding	187
[R].iDGAVISESTPIAETIk.[A]	NP_001073598.1	21917	Tmpo	Tmpo	thymopoietin	21917	10 C2|10 45.66 cM	protein-coding	188
[K].aALLEAAPSLPSGFVVLAScAR.[A]	NP_083307.1	74637	Shpk	Shpk	sedoheptulokinase	74637	11|11 B4	protein-coding	189
[K].kLEAAATALATkSEk.[V]	NP_077174.1	67891	Rpl4	Rpl4	ribosomal protein L4	67891	9|9 C	protein-coding	190
[R].sLPVNDSVLDVFER.[R]	NP_081338.1	69379	C8g	C8g	complement component 8, gamma polypeptide	69379	2 A3|2 17.31 cM	protein-coding	191
[K].kFSNQETcVEIGESVR.[G]	NP_001032835.2	328099	Prps1l3	Prps1l3	phosphoribosyl pyrophosphate synthetase 1-like 3	328099	12 C1|12 24.7 cM	protein-coding	192
[K].iIVDELkQEVISTSSk.[A]	NP_032169.1	14694	Rack1	Rack1	receptor for activated C kinase 1	14694	11|11 B1.2	protein-coding	193
[R].lAAcGPPPDAPcAELVR.[E]	NP_032368.2	16008	Igfbp2	Igfbp2	insulin-like growth factor binding protein 2	16008	1 C3|1 36.94 cM	protein-coding	194
[K].sQELHELYEGLk.[V]	NP_742146.1	216134	Pdxk	Pdxk	pyridoxal (pyridoxine, vitamin B6) kinase	216134	10 C1|10 39.72 cM	protein-coding	195
[K].vALFPYLSVHMDPDIHPEPTAFk.[Y]	NP_034142.3	13124	Cyp8b1	Cyp8b1	cytochrome P450, family 8, subfamily b, polypeptide 1	13124	9 72.73 cM|9 F4	protein-coding	196
[K].kITAFVPNDGcLNFIEENDEVLVAGFGR.[K]	NP_077137.1	66475	Rps23	Rps23	ribosomal protein S23	66475	13|13 C3	protein-coding	197
[K].lcVSDRDVLPGTcVWSIASELIEk.[R]	NP_034981.1	17874	Myd88	Myd88	myeloid differentiation primary response gene 88	17874	9 F3|9 71.33 cM	protein-coding	198
[K].dkFSFDLGkGEVIk.[A]	NP_034349.1	14228	Fkbp4	Fkbp4	FK506 binding protein 4	14228	6|6 F3	protein-coding	199
[R].hIDGAYVYHNEHEVGEAIREk.[I]	XP_006505888.1	208665	Akr1d1	Akr1d1	aldo-keto reductase family 1, member D1	208665	6|6 B1	protein-coding	200
[K].dTNGENIAESLVAEGLATR.[R]	NP_062750.2	56463	Snd1	Snd1	staphylococcal nuclease and tudor domain containing 1	56463	6|6 A3.3	protein-coding	201
[R].eEAAPPTPAPDDLAQLk.[N]	NP_080278.3	67154	Mtdh	Mtdh	metadherin	67154	15 B3.1|15 13.98 cM	protein-coding	202
[R].lGPLALPEDHYER.[T]	XP_006526383.1	75599	Pcdh1	Pcdh1	protocadherin 1	75599	18 B3|18 20.08 cM	protein-coding	203
[R].gAQLAEDVGTPTGGGEER.[R]	NP_001107811.1	75735	Pank1	Pank1	pantothenate kinase 1	75735	19 C1|19	protein-coding	204
[K].gAAELMQQk.[E]	NP_057877.1	12116	Bhmt	Bhmt	betaine-homocysteine methyltransferase	12116	13|13 C3	protein-coding	205
[K].mVADLVENSYSISVPIFk.[Q]	XP_006529137.1	110611	Hdlbp	Hdlbp	high density lipoprotein (HDL) binding protein	110611	1 D|1 47.24 cM	protein-coding	206
[K].cLDAFPNLkDFIAR.[F]	NP_080948.2	68312	Gstm7	Gstm7	glutathione S-transferase, mu 7	68312	3|3 F2.3	protein-coding	207
[R].yEkEFGDGSDENEVEDQEPR.[N]	NP_084322.2	78244	Dnajc21	Dnajc21	DnaJ heat shock protein family (Hsp40) member C21	78244	15|15 A1	protein-coding	208
[R].eLAEATDTQTDGTGADTSDASSVSLDVRPGSR.[E]	NP_035703.2	21767	Tex264	Tex264	testis expressed gene 264	21767	9|9 F1	protein-coding	209
[K].yQAVTATLEEk.[R]	NP_033464.2	22121	Rpl13a	Rpl13a	ribosomal protein L13A	22121	7 B3|7 29.14 cM	protein-coding	210
[R].tDkSSASAPDVDDPEAFPALA.[-]	NP_080090.2	66870	Serbp1	Serbp1	serpine1 mRNA binding protein 1	66870	6|6 C1	protein-coding	211
[R].vPSSDEEVVEEPQSR.[R]	XP_017173105.1	228140	Tnks1bp1	Tnks1bp1	tankyrase 1 binding protein 1	228140	2|2 D	protein-coding	212
[R].vkEESSYLLESNR.[K]	NP_001276703.1	52822	Rufy3	Rufy3	RUN and FYVE domain containing 3	52822	5 E1|5 43.77 cM	protein-coding	213
[R].vScEASGDADPLQSLSAGVVR.[M]	NP_001136410.1	100233175	Gon7	Gon7	GON7 subunit of KEOPS complex	100233175	12|12 E	protein-coding	214
[K].hAFPLAHNLPLFAFVNEEk.[F]	NP_001157663.1	17772	Mtm1	Mtm1	X-linked myotubular myopathy gene 1	17772	X A7.3|X 36.55 cM	protein-coding	215
[K].tTcSSSEEDDcISLSk.[A]	XP_006539319.1	76824	Mtfr1l	Mtfr1l	mitochondrial fission regulator 1-like	76824	4|4 D3	protein-coding	216
[K].iSDQDNDGTLNDAELNFFQR.[I]	XP_006533949.1	59040	Rhot1	Rhot1	ras homolog family member T1	59040	11 B5|11 47.62 cM	protein-coding	217
[R].kVALEMLFTGEPISAQEALR.[H]	NP_077170.2	67856	Echdc3	Echdc3	enoyl Coenzyme A hydratase domain containing 3	67856	2|2 A1	protein-coding	218
[R].wEGDGNGHcPVLVGTQAQVQEEYEGR.[L]	NP_035212.2	18703	Pigr	Pigr	polymeric immunoglobulin receptor	18703	1 E4|1 56.89 cM	protein-coding	219
[R].fGLGSIAGAVGATAVYPIDLVk.[T]	NP_056644.1	50799	Slc25a13	Slc25a13	solute carrier family 25 (mitochondrial carrier, adenine nucleotide translocator), member 13	50799	6|6 A1	protein-coding	220
[R].kFVADYSQSNTVk.[S]	NP_848811.2	229517	Slc25a44	Slc25a44	solute carrier family 25, member 44	229517	3|3 F1	protein-coding	221
[R].nDDFGSk.[E]	XP_006501997.1	67547	Slc39a8	Slc39a8	solute carrier family 39 (metal ion transporter), member 8	67547	3 G3|3 63.04 cM	protein-coding	222
[R].iFGYPVGIIGNNGVLFSESAk.[K]	NP_084302.1	78038	Mccc2	Mccc2	methylcrotonoyl-Coenzyme A carboxylase 2 (beta)	78038	13|13 D1	protein-coding	223
[R].aIQcVNNVVVDGR.[T]	XP_011239709.1	53621	Cnot4	Cnot4	CCR4-NOT transcription complex, subunit 4	53621	6|6 B1	protein-coding	224
[R].kNPSDPSVAGLETIPTATGR.[Q]	NP_082730.2	73166	Tm7sf2	Tm7sf2	transmembrane 7 superfamily member 2	73166	19|19 A	protein-coding	225
[K].kLDILSNDLVINmLk.[S]	NP_062268.1	14121	Fbp1	Fbp1	fructose bisphosphatase 1	14121	13|13 B3	protein-coding	226
[R].iNVLPLGSGAIAGNPLGVDRELLR.[A]	XP_006504404.1	109900	Asl	Asl	argininosuccinate lyase	109900	5 G1.3|5 68.37 cM	protein-coding	227
[R].sLGVAAEGLPDQYADGEAAR.[V]	NP_034451.1	14711	Gnmt	Gnmt	glycine N-methyltransferase	14711	17 22.9 cM|17 C	protein-coding	228
[K].qGFcIPVEPGkPGLLLTk.[V]	NP_033538.2	26459	Slc27a5	Slc27a5	solute carrier family 27 (fatty acid transporter), member 5	26459	7|7 A1	protein-coding	229
[K].iLLLDMATSALDNESEAk.[V]	XP_006499732.1	27413	Abcb11	Abcb11	ATP-binding cassette, sub-family B (MDR/TAP), member 11	27413	2 C2|2 39.69 cM	protein-coding	230
[K].aAATEDATPAALEk.[G]	XP_006515696.1	20493	Slc10a1	Slc10a1	solute carrier family 10 (sodium/bile acid cotransporter family), member 1	20493	12 C3-D1|12 37.21 cM	protein-coding	231
[K].fAASPTGQLYDMFHSVmk.[Y]	NP_598418.1	13085	Cyp2a12	Cyp2a12	cytochrome P450, family 2, subfamily a, polypeptide 12	13085	7|7 A3	protein-coding	232
[K].dIFAmDDkSENEPIENEAAR.[Y]	NP_035637.2	20917	Suclg2	Suclg2	succinate-Coenzyme A ligase, GDP-forming, beta subunit	20917	6 D2|6 44.63 cM	protein-coding	233
[R].gTSFEAAATSGGSASSEk.[A]	NP_663590.3	110842	Etfa	Etfa	electron transferring flavoprotein, alpha polypeptide	110842	9|9 B	protein-coding	234
[K].dPLILEEQLTADEk.[L]	NP_001038209.2	270076	Gcdh	Gcdh	glutaryl-Coenzyme A dehydrogenase	270076	8 C3|8 41.28 cM	protein-coding	235
[K].nNFEHLAITVTDLFIGGTESmSTTLR.[Y]	NP_996260.1	404195	Cyp2c54	Cyp2c54	cytochrome P450, family 2, subfamily c, polypeptide 54	404195	19|19 C3	protein-coding	236
[R].fLSEHPGGEEVLLEQAGADATESFEDVGHSPDAR.[E]	NP_079834.2	66427	Cyb5b	Cyb5b	cytochrome b5 type B	66427	8|8 D3	protein-coding	237
[R].nGNPnGQGLPHWPEYDQk.[E]	NP_598421.1	13897	Ces1e	Ces1e	carboxylesterase 1E	13897	8 C5|8 45.11 cM	protein-coding	238
[R].nALPTPSDDPTALmTDPk.[Y]	NP_032186.2	14775	Gpx1	Gpx1	glutathione peroxidase 1	14775	9 F2|9 59.24 cM	protein-coding	239
[R].kWYDLMIQNkDDLAk.[I]	NP_766120.1	214579	Aldh5a1	Aldh5a1	aldhehyde dehydrogenase family 5, subfamily A1	214579	13 A3.1|13 10.77 cM	protein-coding	240
[R].kIHLFDIDVPGk.[I]	NP_075664.1	52633	Nit2	Nit2	nitrilase family, member 2	52633	16 C1.1|16 34.22 cM	protein-coding	241
[R].qVSLSDRESmPYTNAVIHEVQR.[M]	NP_034137.1	13109	Cyp2j5	Cyp2j5	cytochrome P450, family 2, subfamily j, polypeptide 5	13109	4 C5|4 44.71 cM	protein-coding	242
[K].aQPNPEEPIDEDENVQAER.[L]	XP_006534476.1	76184	Abca6	Abca6	ATP-binding cassette, sub-family A (ABC1), member 6	76184	11|11 E1	protein-coding	243
[K].qAQYLGmPInGPFkPDHYR.[Y]	NP_001291457.1	11615	Gm4737	Gm4737	predicted gene 4737	11615	16 B5|16	protein-coding	244
[R].qHSQDTLLEALQQLR.[L]	NP_666061.3	209176	Ido2	Ido2	indoleamine 2,3-dioxygenase 2	209176	8|8 A2	protein-coding	245
[K].sLQADLADITk.[S]	NP_444326.2	93673	Nat8f2	Nat8f2	N-acetyltransferase 8 (GCN5-related) family member 2	93673	6|6 C3	protein-coding	246
[K].mGLINkEEVLLPLDNPYGk.[I]	NP_033500.1	22262	Uox	Uox	urate oxidase	22262	3 H2|3 72.09 cM	protein-coding	247
[R].nSSSAGSGSLEPSEGLSR.[R]	XP_006519144.1	28199	Dcaf11	Dcaf11	DDB1 and CUL4 associated factor 11	28199	14 C3|14 28.19 cM	protein-coding	248
[R].mSmPEALAAATINAAYALGk.[S]	NP_082184.1	71761	Amdhd1	Amdhd1	amidohydrolase domain containing 1	71761	10|10 C2	protein-coding	249
[K].fLQLDVk.[S]	NP_001161397.2	225583	Minar2	Minar2	membrane integral NOTCH2 associated receptor 2	225583	18|18 D3	protein-coding	250
[R].gkENALLPNWLHLPVGYHGR.[A]	NP_034306.2	14085	Fah	Fah	fumarylacetoacetate hydrolase	14085	7 D3|7 48.36 cM	protein-coding	251
[R].cQLmDSSEDLGMLSIQGPASR.[D]	XP_006497852.1	192166	Sardh	Sardh	sarcosine dehydrogenase	192166	2|2 A3	protein-coding	252
[R].eGGSSLSIk.[R]	NP_001316985.1	16337	Insr	Insr	insulin receptor	16337	8 A1.1|8 1.82 cM	protein-coding	253
[R].nDITGAPSNPDVFSYGIETHEAYk.[K]	XP_006516637.1	18105	Nqo2	Nqo2	N-ribosyldihydronicotinamide quinone reductase 2	18105	13 A3.3|13 14.01 cM	protein-coding	254
[K].tLQDFFLQVTGDFESIcR.[S]	NP_082370.2	72094	Ugt2a3	Ugt2a3	UDP glucuronosyltransferase 2 family, polypeptide A3	72094	5|5 E1	protein-coding	255
[R].iVnDDFSQVADVLVEDGVVR.[A]	NP_073559.3	64705	Dpys	Dpys	dihydropyrimidinase	64705	15|15 B3.1	protein-coding	256
[K].eSmDVLEELHILVDYDEk.[G]	NP_032303.1	15445	Hpd	Hpd	4-hydroxyphenylpyruvic acid dioxygenase	15445	5 F|5 62.82 cM	protein-coding	257
[K].aNSQTEPDSSSTLDSYGQNk.[I]	NP_001095884.1	117591	Slc2a9	Slc2a9	solute carrier family 2 (facilitated glucose transporter), member 9	117591	5|5 B3	protein-coding	258
[K].lHDEDHTVVASNnGPAFTVEVDGSk.[L]	NP_659093.2	110821	Pcca	Pcca	propionyl-Coenzyme A carboxylase, alpha polypeptide	110821	14 E5|14 65.99 cM	protein-coding	259
[R].vILFDITQPAQNLPEGIk.[F]	XP_006531470.2	74032	Sdr42e1	Sdr42e1	short chain dehydrogenase/reductase family 42E, member 1	74032	8|8 E1	protein-coding	260
[R].eQSQAGLTSLDTDDRLR.[L]	NP_001034767.1	231903	Urad	Urad	ureidoimidazoline (2-oxo-4-hydroxy-4-carboxy-5) decarboxylase	231903	5|5 G3	protein-coding	261
[K].tQVTVQYmQDnGAVIPVR.[I]	XP_006518513.1	11720	Mat1a	Mat1a	methionine adenosyltransferase I, alpha	11720	14|14 B	protein-coding	262
[R].vESELGSLPk.[R]	NP_033019.2	19301	Pxmp2	Pxmp2	peroxisomal membrane protein 2	19301	5 F|5 53.44 cM	protein-coding	263
[R].lHGGAGDADFSYR.[G]	NP_001171241.1	229725	Clcc1	Clcc1	chloride channel CLIC-like 1	229725	3|3 F3	protein-coding	264
[K].iIkEPVPDSGLLSLFQGQSPLTSc.[-]	NP_001095068.1	664994	Isoc2a	Isoc2a	isochorismatase domain containing 2a	664994	7|7 A1	protein-coding	265
[R].lGALSGAGALGLASYGAHGAQFPDAYGk.[E]	NP_081258.1	69186	Tmem256	Tmem256	transmembrane protein 256	69186	11|11 B3	protein-coding	266
[R].qNTVGcGAEGAEPQGVTk.[F]	NP_071297.1	63828	Fn3k	Fn3k	fructosamine 3 kinase	63828	11|11 E2	protein-coding	267
[K].aVIGDHGDEIFSVFGSPFLk.[D]	NP_444430.2	104158	Ces1d	Ces1d	carboxylesterase 1D	104158	8|8 C5	protein-coding	268
[K].ekEEASTEQk.[V]	NP_112474.2	20526	Slc2a2	Slc2a2	solute carrier family 2 (facilitated glucose transporter), member 2	20526	3 A3|3 12.19 cM	protein-coding	269
[K].eSNSFAEnGck.[G]	XP_006510316.1	235293	Sc5d	Sc5d	sterol-C5-desaturase	235293	9|9 A5.1	protein-coding	270
[K].vIATDINESk.[L]	NP_001165526.1	69772	Bdh2	Bdh2	3-hydroxybutyrate dehydrogenase, type 2	69772	3|3 G3	protein-coding	271
[K].aIQDAGcQVLk.[C]	NP_033375.1	21743	Inmt	Inmt	indolethylamine N-methyltransferase	21743	6|6 B3	protein-coding	272
[R].dNNTcYAk.[I]	NP_001171529.1	232223	Txnrd3	Txnrd3	thioredoxin reductase 3	232223	6|6 D1	protein-coding	273
[R].qPQQTQENSVQDFk.[I]	NP_573510.2	170822	Usp33	Usp33	ubiquitin specific peptidase 33	170822	3|3 H3	protein-coding	274
[R].eQDAVNQSTR.[L]	XP_006507405.1	13631	Eef2k	Eef2k	eukaryotic elongation factor-2 kinase	13631	7|7 F2	protein-coding	275
[R].dHEEQEVASGGPADQFSDRR.[E]	NP_080461.3	67477	Abhd15	Abhd15	abhydrolase domain containing 15	67477	11|11 B5	protein-coding	276
[R].lSLGSYPDWSSNYFQVk.[L]	NP_796015.2	319945	Flad1	Flad1	flavin adenine dinucleotide synthetase 1	319945	3|3 F1	protein-coding	277
[R].iITmLPSSmNAVEVYSGAnGILk.[K]	NP_663542.1	58875	Hibadh	Hibadh	3-hydroxyisobutyrate dehydrogenase	58875	6|6 B3	protein-coding	278
[R].lLAGALAGTTAASLTYPLDLVR.[A]	NP_001007571.1	73095	Slc25a42	Slc25a42	solute carrier family 25, member 42	73095	8|8 B3.3	protein-coding	279
[K].sAPASATPR.[T]	XP_006526251.1	67664	Rnf125	Rnf125	ring finger protein 125	67664	18|18 A2	protein-coding	280
[R].ykDAAkPVIELYk.[S]	NP_033777.1	11639	Ak4	Ak4	adenylate kinase 4	11639	4 C6|4 46.84 cM	protein-coding	281
[K].aASDIAmTELPPTHPIR.[L]	NP_033562.3	22627	Ywhae	Ywhae	tyrosine 3-monooxygenase/tryptophan 5-monooxygenase activation protein, epsilon polypeptide	22627	11 B5|11 45.92 cM	protein-coding	282
[K].gIAVHPELFSIDNGLLTPTLk.[A]	XP_006509325.2	14081	Acsl1	Acsl1	acyl-CoA synthetase long-chain family member 1	14081	8|8 B1.1	protein-coding	283
[K].iENIYIR.[S]	NP_001028769.1	216739	Acsl6	Acsl6	acyl-CoA synthetase long-chain family member 6	216739	11 B1.3|11 32.13 cM	protein-coding	284
[R].aQSAAPAk.[T]	NP_084495.2	78911	Trim42	Trim42	tripartite motif-containing 42	78911	9|9 E3.3	protein-coding	285
[R].gAGTPGQPGQVSQQELDTVVk.[S]	NP_081676.1	70361	Lman1	Lman1	lectin, mannose-binding, 1	70361	18|18 E1	protein-coding	286
[K].vDEFPLcGHMVSDEYEQLSSEALEAAR.[I]	NP_443067.1	110954	Rpl10	Rpl10	ribosomal protein L10	110954	X A7.3|X 37.94 cM	protein-coding	287
[K].aYLEEEcPEMLkR.[Y]	NP_038506.2	12007	Azgp1	Azgp1	alpha-2-glycoprotein 1, zinc	12007	5 G2|5 76.92 cM	protein-coding	288
[K].aHLIVAnGmTDk.[K]	NP_062296.1	54326	Elovl2	Elovl2	elongation of very long chain fatty acids (FEN1/Elo2, SUR4/Elo3, yeast)-like 2	54326	13|13 A3.3	protein-coding	289
[K].lSLNEEGIPHNPMVNAGAIVVSSLIk.[M]	NP_001028436.2	216456	Gls2	Gls2	glutaminase 2 (liver, mitochondrial)	216456	10|10 D3	protein-coding	290
[R].vSVLELSSTFLPQcNR.[Q]	XP_006526755.1	14732	Gpam	Gpam	glycerol-3-phosphate acyltransferase, mitochondrial	14732	19 D2|19 50.81 cM	protein-coding	291
[R].gVDHFDIIENLTR.[E]	NP_082103.1	71562	Afmid	Afmid	arylformamidase	71562	11|11 E2	protein-coding	292
[R].eMLQALGLASIDELIEk.[T]	NP_613061.1	104174	Gldc	Gldc	glycine decarboxylase	104174	19 C1|19 24.87 cM	protein-coding	293
[K].dDIFLDLk.[Q]	NP_291042.2	93734	Mpv17l	Mpv17l	Mpv17 transgene, kidney disease mutant-like	93734	16|16 A1	protein-coding	294
[K].vLLASPDLQEAVEEVLPTLkk.[D]	NP_036108.2	26458	Slc27a2	Slc27a2	solute carrier family 27 (fatty acid transporter), member 2	26458	2|2 F1	protein-coding	295
[R].dLGPVYEVAVHIADVASLVPk.[D]	XP_006500664.1	229003	Helz2	Helz2	helicase with zinc finger 2, transcriptional coactivator	229003	2|2 H4	protein-coding	296
[R].qGDEVSVHYDPmIAk.[L]	NP_076133.3	72039	Mccc1	Mccc1	methylcrotonoyl-Coenzyme A carboxylase 1 (alpha)	72039	3|3 B	protein-coding	297
[R].dHDNQEIAVPVANLR.[L]	NP_032749.1	18150	Npm3	Npm3	nucleoplasmin 3	18150	19 C3|19 38.75 cM	protein-coding	298
[K].aVVVDITEHcH.[-]	XP_006537774.1	20529	Slc31a1	Slc31a1	solute carrier family 31, member 1	20529	4|4 B3	protein-coding	299
[K].nGIcLEMGPQPQGVLR.[A]	NP_001289408.1	71670	Acy3	Acy3	aspartoacylase (aminoacylase) 3	71670	19|19 A	protein-coding	300
[R].gQQETLHVQER.[F]	XP_011244877.1	66972	Slc25a23	Slc25a23	solute carrier family 25 (mitochondrial carrier; phosphate carrier), member 23	66972	17|17 D	protein-coding	301
[K].vSSQTFPLAPSPk.[S]	NP_904332.1	17706	ATP8	ATP8	ATP synthase F0 subunit 8	17706	-	protein-coding	302
[K].nFTGEEIQYMLWLSADLk.[F]	NP_032795.1	18416	Otc	Otc	ornithine transcarbamylase	18416	X A1.1|X 4.66 cM	protein-coding	303
[K].hNcDFcVHGNDITLTVDGR.[D]	NP_001334544.1	68671	Pcyt2	Pcyt2	phosphate cytidylyltransferase 2, ethanolamine	68671	11|11 E2	protein-coding	304
[K].aIQSLTDTcSDDLSVVTDcmEHALTAcHPR.[T]	NP_001144221.1	54150	Rdh7	Rdh7	retinol dehydrogenase 7	54150	10|10 D3	protein-coding	305
[R].eLPVETPPPGPEDSLATPRPVPGAcFSR.[A]	NP_082181.2	223776	Selenoo	Selenoo	selenoprotein O	223776	15|15 E3	protein-coding	306
[K].gLSAIPVSTFYSQPHHk.[D]	XP_006498377.2	70266	Kyat1	Kyat1	kynurenine aminotransferase 1	70266	2|2 B	protein-coding	307
[K].qAPQTVHLPSGETLDVFDAAER.[Y]	NP_031412.2	11428	Aco1	Aco1	aconitase 1	11428	4 A5|4 20.24 cM	protein-coding	308
[R].yITLLPSSLPHAVVQDTk.[F]	NP_001001446.3	226143	Cyp2c23	Cyp2c23	cytochrome P450, family 2, subfamily c, polypeptide 23	226143	19|19 C3	protein-coding	309
[K].eNAmWLSTIHHDQPmkPLDR.[A]	NP_001025038.1	231396	Ugt2b36	Ugt2b36	UDP glucuronosyltransferase 2 family, polypeptide B36	231396	5|5 E1	protein-coding	310
[K].eHHFEAIALVEk.[A]	NP_079613.3	110198	Akr7a5	Akr7a5	aldo-keto reductase family 7, member A5 (aflatoxin aldehyde reductase)	110198	4 D3|4 70.64 cM	protein-coding	311
[R].kFANILTEAcSLQR.[G]	XP_017177552.1	20216	Acsm3	Acsm3	acyl-CoA synthetase medium-chain family member 3	20216	7|7 F2	protein-coding	312
[R].hQGIDILVSNAAVNPFFGNLmDVTEEVWDk.[V]	NP_001033027.2	28200	Dhrs4	Dhrs4	dehydrogenase/reductase (SDR family) member 4	28200	14 C3|14 28.19 cM	protein-coding	313
[K].nQPLPDSIHDVGNDWk.[ED]	NP_001013842.2	434674	Slc22a28	Slc22a28	solute carrier family 22, member 28	434674	19|19 A	protein-coding	314
[K].sINPLGGFVHYGEVTNDFImLk.[G]	NP_038790.2	27367	Rpl3	Rpl3	ribosomal protein L3	27367	15|15 E1	protein-coding	315
[R].dSGPnGR.[L]	XP_006507718.1	233651	Dchs1	Dchs1	dachsous cadherin related 1	233651	7|7 E3	protein-coding	316
[K].vAGNETSEAENDAAETEEAEEDR.[I]	NP_033407.1	21835	Thrsp	Thrsp	thyroid hormone responsive	21835	7|7 E1	protein-coding	317
[R].mNmPYMDAVVHEIQR.[F]	NP_067257.1	13106	Cyp2e1	Cyp2e1	cytochrome P450, family 2, subfamily e, polypeptide 1	13106	7 F4|7 85.94 cM	protein-coding	318
[K].dAEVVLcGGTESMSQSPYcVR.[N]	NP_803421.1	52538	Acaa2	Acaa2	acetyl-Coenzyme A acyltransferase 2 (mitochondrial 3-oxoacyl-Coenzyme A thiolase)	52538	18 E2|18 50.76 cM	protein-coding	319
[R].ikDEVGAPGIVVGVSVDGk.[E]	NP_109642.1	80907	Lactb	Lactb	lactamase, beta	80907	9|9 C	protein-coding	320
[R].lSDRPQLPYLEAFILEIYR.[Y]	NP_034123.1	13077	Cyp1a2	Cyp1a2	cytochrome P450, family 1, subfamily a, polypeptide 2	13077	9 B|9 31.3 cM	protein-coding	321
[K].kIYGVAVYTGmETk.[M]	XP_006528153.1	320940	Atp11c	Atp11c	ATPase, class VI, type 11C	320940	X|X A6	protein-coding	322
[K].mASGHTFQPDLVk.[R]	NP_084486.1	78894	Aacs	Aacs	acetoacetyl-CoA synthetase	78894	5|5 G1.1	protein-coding	323
[K].nSDQFVTSVLDGVVLPkDPk.[E]	NP_659179.1	234564	Ces1f	Ces1f	carboxylesterase 1F	234564	8|8 C5	protein-coding	324
[R].kVEFVSELPkTVTGk.[I]	NP_473435.1	117147	Acsm1	Acsm1	acyl-CoA synthetase medium-chain family member 1	117147	7|7 F2	protein-coding	325
[R].aQGLISHIIYAQTLAmDkR.[G]	NP_001161379.1	240549	Gm4952	Gm4952	predicted gene 4952	240549	19 A|19	protein-coding	326
[R].lmFNDFLSSSSDkQNNLYk.[G]	NP_032282.2	15360	Hmgcs2	Hmgcs2	3-hydroxy-3-methylglutaryl-Coenzyme A synthase 2	15360	3 F2.2|3 42.74 cM	protein-coding	327
[R].fLDDFEDcPSmYQR.[T]	XP_006518983.1	223267	Ggact	Ggact	gamma-glutamylamine cyclotransferase	223267	14|14 E5	protein-coding	328
[K].qDRPLPSAAPDSTSk.[T]	NP_666176.1	223920	Soat2	Soat2	sterol O-acyltransferase 2	223920	15 F2|15 57.33 cM	protein-coding	329
[R].aGGGADAR.[S]	XP_011246936.1	381196	Gm960	Gm960	predicted gene 960	381196	19|19 A	protein-coding	330
[R].gALFLPPGEGPFPGVIDLFGGAGGLmEFR.[A]	NP_031545.2	12012	Baat	Baat	bile acid-Coenzyme A: amino acid N-acyltransferase	12012	4 B1|4 26.51 cM	protein-coding	331
[R].rGGDTGSGcGPGRPEGDSAPAATTR.[A]	NP_613064.2	28081	Fam104a	Fam104a	family with sequence similarity 104, member A	28081	11 E2|11 79.12 cM	protein-coding	332
[K].tLISLAPGSPNPSmFPFk.[S]	NP_035964.1	23923	Aadat	Aadat	aminoadipate aminotransferase	23923	8 B3.1|8 30.85 cM	protein-coding	333
[R].iDEVAALIAATVHDVDHPGR.[T]	NP_032829.1	18584	Pde8a	Pde8a	phosphodiesterase 8A	18584	7|7 D3	protein-coding	334
[K].tPPGSSSAGTQSSTSNR.[L]	XP_006513389.1	17931	Ppp1r12a	Ppp1r12a	protein phosphatase 1, regulatory subunit 12A	17931	10 D1|10 56.33 cM	protein-coding	335
[R].aSPVPGPGTPTR.[T]	NP_653105.3	68449	Tbc1d10b	Tbc1d10b	TBC1 domain family, member 10b	68449	7|7 F3	protein-coding	336
[K].fETFPTSVSkDNLENFFIk.[F]	NP_033493.3	22238	Ugt2b5	Ugt2b5	UDP glucuronosyltransferase 2 family, polypeptide B5	22238	5|5 E1	protein-coding	337
[K].fDVVLADALVPcGELLSELLk.[T]	NP_690024.1	71773	Ugt2b1	Ugt2b1	UDP glucuronosyltransferase 2 family, polypeptide B1	71773	5|5 E1	protein-coding	338
[K].ikANIIYPGHGPVIHNAEAk.[I]	NP_663356.1	212442	Lactb2	Lactb2	lactamase, beta 2	212442	1|1 A3	protein-coding	339
[K].wGVDLQTEHEk.[Y]	NP_705819.3	244141	Nars2	Nars2	asparaginyl-tRNA synthetase 2 (mitochondrial)(putative)	244141	7|7 E1	protein-coding	340
[K].yFQPGDEVWAAVPPWk.[Q]	NP_570962.2	170728	Rtn4ip1	Rtn4ip1	reticulon 4 interacting protein 1	170728	10 B2|10 23.12 cM	protein-coding	341
[K].qLQQQQQQQQPGQGTAEPSQPSGPTVASLEPPVk.[L]	NP_033370.2	21664	Phlda1	Phlda1	pleckstrin homology like domain, family A, member 1	21664	10|10 D1	protein-coding	342
[K].gMEEYIPSTFR.[H]	XP_006506533.1	66116	Nat8f1	Nat8f1	N-acetyltransferase 8 (GCN5-related) family member 1	66116	6|6 C3	protein-coding	343
[R].qDLPILVAKDnVVR.[V]	NP_031815.2	13004	Ncan	Ncan	neurocan	13004	8 B3.3|8 34.15 cM	protein-coding	344
[R].lRDPAAAASELGYVFQAITLTR.[Q]	NP_033504.2	22275	Urod	Urod	uroporphyrinogen decarboxylase	22275	4 D1|4 53.41 cM	protein-coding	345
[R].vLAGPFATMNLGDLGAEVIk.[V]	NP_619595.3	192136	Sugct	Sugct	succinyl-CoA glutarate-CoA transferase	192136	13|13 A2	protein-coding	346
[R].dNcQcSDcYLHSAk.[A]	XP_006498885.1	170442	Bbox1	Bbox1	butyrobetaine (gamma), 2-oxoglutarate dioxygenase 1 (gamma-butyrobetaine hydroxylase)	170442	2|2 E3	protein-coding	347
[R].aHmDEDGYFWFLGR.[N]	XP_006507967.1	272428	Acsm5	Acsm5	acyl-CoA synthetase medium-chain family member 5	272428	7|7 F2	protein-coding	348
[R].rQEEAWVIGSVVAcPEDSPR.[V]	XP_006522973.1	14450	Gart	Gart	phosphoribosylglycinamide formyltransferase	14450	16 C3.3|16 53.18 cM	protein-coding	349
[K].fccVDVLEILPYLScLTASDQDR.[L]	NP_659137.1	228607	Mavs	Mavs	mitochondrial antiviral signaling protein	228607	2|2 F1	protein-coding	350
[K].lPPGPTPLPIVGNILQVDVk.[N]	NP_663474.2	226105	Cyp2c70	Cyp2c70	cytochrome P450, family 2, subfamily c, polypeptide 70	226105	19|19 C3	protein-coding	351
[K].vNESSLNWPQLENIGNFIk.[A]	NP_082320.1	71994	Cnn3	Cnn3	calponin 3, acidic	71994	3|3 G1	protein-coding	352
[R].dASINPPmcLQDVEk.[M]	NP_653094.2	13909	Ces3b	Ces3b	carboxylesterase 3B	13909	8|8 D3	protein-coding	353
[K].qLQLDYVDLYLIHFPmAmkPGENYLPk.[D]	NP_085114.1	83702	Akr1c6	Akr1c6	aldo-keto reductase family 1, member C6	83702	13 A1|13 2.48 cM	protein-coding	354
[R].tPAmQPAGSAGR.[K]	XP_006499773.1	319876	Cobll1	Cobll1	Cobl-like 1	319876	2|2 C1.3	protein-coding	355
[R].ePNAQVSRPIPDIGGGYIPTEEEWR.[L]	XP_006504138.1	68095	Ociad1	Ociad1	OCIA domain containing 1	68095	5|5 C3.2	protein-coding	356
[R].aTETVYSEVk.[K]	NP_001034274.1	26365	Ceacam1	Ceacam1	carcinoembryonic antigen-related cell adhesion molecule 1	26365	7 A3|7 13.84 cM	protein-coding	357
[K].vPGADAQTQNVNQAk.[M]	NP_062765.1	94275	Maged1	Maged1	melanoma antigen, family D, 1	94275	X C3|X 41.56 cM	protein-coding	358
[R].emLGDFMFVIPALQVAHFQR.[S]	NP_598721.1	102022	Ces2a	Ces2a	carboxylesterase 2A	102022	8|8 D3	protein-coding	359
[R].lDETIQAIASGTLNQSLVTLDR.[S]	XP_006511359.1	56404	Trip4	Trip4	thyroid hormone receptor interactor 4	56404	9|9 C	protein-coding	360
[R].dIVDSLPcLQQAR.[M]	XP_006532097.1	11685	Alox12e	Alox12e	arachidonate lipoxygenase, epidermal	11685	11 B3|11 42.99 cM	protein-coding	361
[K].tNANTEkTEEDEkEDR.[A]	NP_001177715.1	234733	Ddx19b	Ddx19b	DEAD (Asp-Glu-Ala-Asp) box polypeptide 19b	234733	8|8 E1	protein-coding	362
[K].nVDISPSPFRPLR.[N]	XP_006509341.1	142980	Tlr3	Tlr3	toll-like receptor 3	142980	8|8 B1.1	protein-coding	363
[R].lIEPIPDSHIR.[G]	XP_017173902.1	17318	Mid1	Mid1	midline 1	17318	X F5|X 79.19 cM	protein-coding	364
[K].nVQLPEVTINEETALAEVNLk.[K]	NP_001157042.1	69639	Exosc8	Exosc8	exosome component 8	69639	3|3 C	protein-coding	365
[R].eEAAEVAALDVANIISSTGRPR.[R]	NP_766334.1	233876	Hirip3	Hirip3	HIRA interacting protein 3	233876	7|7 F3	protein-coding	366
[K].gVVTIEQIVDTLPDR.[G]	NP_033792.1	11689	Alox5	Alox5	arachidonate 5-lipoxygenase	11689	6 E3|6 53.79 cM	protein-coding	367
[R].vVDTLGAGDTFNASVIFSLSk.[G]	NP_001297453.1	16548	Khk	Khk	ketohexokinase	16548	5 B1|5 16.9 cM	protein-coding	368
[R].sGATEVWDASQEVPYAYk.[A]	NP_075675.2	81600	Chia1	Chia1	chitinase, acidic 1	81600	3|3 F2.2	protein-coding	369
[R].gAQAAIVVYDITNEESFAR.[A]	NP_080163.1	271457	Rab5a	Rab5a	RAB5A, member RAS oncogene family	271457	17 C|17 27.82 cM	protein-coding	370
[R].sHTVTTTTSSFAENFSTTSSSFAYDR.[E]	NP_081570.1	70031	Cmtm8	Cmtm8	CKLF-like MARVEL transmembrane domain containing 8	70031	9|9 F3	protein-coding	371
[K].aELLDAFSEGFELFEELPTPk.[F]	NP_082371.1	72096	Eef1akmt2	Eef1akmt2	EEF1A lysine methyltransferase 2	72096	7|7 F3	protein-coding	372
[R].yLGQLDDGEFENALQELQLTR.[S]	NP_780342.1	68778	Gucd1	Gucd1	guanylyl cyclase domain containing 1	68778	10|10 C1	protein-coding	373
[R].rTENDGQPGQR.[S]	NP_080210.1	67045	Riok2	Riok2	RIO kinase 2	67045	17|17 A3.1	protein-coding	374
[R].tVSTDEER.[F]	NP_780447.4	51869	Rif1	Rif1	replication timing regulatory factor 1	51869	2 C1.1|2 29.98 cM	protein-coding	375
[K].tVVDIDTIGTFNVSSVLYk.[K]	NP_036063.1	26378	Decr2	Decr2	2-4-dienoyl-Coenzyme A reductase 2, peroxisomal	26378	17 A3.3|17 13.06 cM	protein-coding	376
[K].fLkPLLIGELAPEEPSLDR.[G]	NP_062673.1	56473	Fads2	Fads2	fatty acid desaturase 2	56473	19|19 A	protein-coding	377
[K].nTPVETNLR.[Y]	XP_006526492.1	225742	St8sia5	St8sia5	ST8 alpha-N-acetyl-neuraminide alpha-2,8-sialyltransferase 5	225742	18|18 E3	protein-coding	378
[K].eVAEYYAQSGNSAEk.[W]	NP_780533.2	102632	Acad11	Acad11	acyl-Coenzyme A dehydrogenase family, member 11	102632	9|9 F1	protein-coding	379
[R].hIEDEAAVLQRPk.[S]	NP_001074709.1	102182	Prmt9	Prmt9	protein arginine methyltransferase 9	102182	8|8 C1	protein-coding	380
[R].yGELEEGIDVLDADGNLVGSSk.[I]	XP_006506879.1	94282	Sfxn5	Sfxn5	sideroflexin 5	94282	6 C3|6 37.23 cM	protein-coding	381
[K].fcVSDTENNLGFALGPMFVk.[A]	XP_006538828.1	230857	Ece1	Ece1	endothelin converting enzyme 1	230857	4|4 D3	protein-coding	382
[K].gSGGSEHVLTcDTAck.[G]	NP_653108.2	68796	Tmem214	Tmem214	transmembrane protein 214	68796	5|5 B1	protein-coding	383
[K].eVTVQDLLSPASIWLmR.[S]	NP_964007.2	394436	Ugt1a1	Ugt1a1	UDP glucuronosyltransferase 1 family, polypeptide A1	394436	1 D|1 44.55 cM	protein-coding	384
[R].aQGLASTSTAPSPSR.[T]	NP_001153378.1	68818	Zfand2b	Zfand2b	zinc finger, AN1 type domain 2B	68818	1|1 C4	protein-coding	385
[K].kIPETLSGMSSLSGk.[V]	XP_017171927.1	19212	Pter	Pter	phosphotriesterase related	19212	2|2 A1	protein-coding	386
[K].iHQYFGDLcSQLLSR.[K]	NP_659094.1	223337	Ugt3a2	Ugt3a2	UDP glycosyltransferases 3 family, polypeptide A2	223337	15|15 A1	protein-coding	387
[K].qAGLAQIAPDLTLVQFVk.[V]	XP_011239939.1	101488	Slco2b1	Slco2b1	solute carrier organic anion transporter family, member 2b1	101488	7|7 E1	protein-coding	388
[M].pESNSAEGSDRSEEQVSGAk.[V]	NP_064359.2	56794	Hacl1	Hacl1	2-hydroxyacyl-CoA lyase 1	56794	14|14 B	protein-coding	389
[K].sSEYIAAILELSALVAk.[R]	XP_006524844.1	64385	Cyp4f14	Cyp4f14	cytochrome P450, family 4, subfamily f, polypeptide 14	64385	17|17 B1	protein-coding	390
[K].aGDLNSITk.[H]	XP_006515884.1	238161	Akap6	Akap6	A kinase (PRKA) anchor protein 6	238161	12|12 C1	protein-coding	391
[K].sVSLPIFSSFVTSQDENAVSLR.[S]	NP_079822.1	66409	Rsl1d1	Rsl1d1	ribosomal L1 domain containing 1	66409	16|16 A1	protein-coding	392
[K].tAmNVNEIFmAIAk.[K]	NP_077776.2	19345	Rab5c	Rab5c	RAB5C, member RAS oncogene family	19345	11 D|11 63.54 cM	protein-coding	393
[K].tcSVSDIEIENGFFSESFR.[T]	NP_001025148.3	214403	Gm4788	Gm4788	predicted gene 4788	214403	1|1 F	protein-coding	394
[R].vANELNIk.[R]	XP_006526582.1	66943	Slc66a2	Slc66a2	solute carrier family 66 member 2	66943	18|18 E3	protein-coding	395
[K].nLQEGQVTDPR.[G]	NP_067358.1	58184	Cnot9	Cnot9	CCR4-NOT transcription complex, subunit 9	58184	1|1 C3	protein-coding	396
[K].kLTAIPVSAFcDSk.[S]	NP_001280489.1	229905	Kyat3	Kyat3	kynurenine aminotransferase 3	229905	3|3 H1	protein-coding	397
[K].vLSmAPGLTSVEIIPFR.[V]	XP_006527127.1	23972	Papss2	Papss2	3'-phosphoadenosine 5'-phosphosulfate synthase 2	23972	19 C1|19 27.46 cM	protein-coding	398
[K].eTESHEATEkDQk.[T]	NP_666055.1	208768	Sde2	Sde2	SDE2 telomere maintenance homolog (S. pombe)	208768	1|1 H4	protein-coding	399
[R].nTSTLSLk.[G]	NP_081525.1	380712	Tlcd2	Tlcd2	TLC domain containing 2	380712	11|11 B5	protein-coding	400
[K].tTLADcLISSnGIISSR.[L]	NP_001153144.1	101592	Efl1	Efl1	elongation factor like GTPase 1	101592	7 D3|7 47.25 cM	protein-coding	401
[R].qQHTQEHTQEHSDSQEPQk.[L]	NP_083006.1	74043	Pex26	Pex26	peroxisomal biogenesis factor 26	74043	6|6 F1	protein-coding	402
[R].qLGESFSGIYcSLLPLGcWSADSQR.[V]	NP_666338.2	235606	Apeh	Apeh	acylpeptide hydrolase	235606	9 F1|9 59.07 cM	protein-coding	403
[K].lLEAAGR.[N]	XP_006496453.1	102636554	C2cd6b	C2cd6	calcium dependent domain containing 6	73463	1|1 C1.3	protein-coding	404
[K].vVTEEVTTTTTTITEk.[H]	XP_017174914.1	109676	Ank2	Ank2	ankyrin 2, brain	109676	3 G2|3 56.07 cM	protein-coding	405
[K].sSTHASVSPASEPSR.[M]	NP_001334051.1	78781	Zc3hav1	Zc3hav1	zinc finger CCCH type, antiviral 1	78781	6 B1|6 17.72 cM	protein-coding	406
[R].dQPALDGSEPQVR.[L]	NP_080320.1	67228	Dph7	Dph7	diphthamine biosynethesis 7	67228	2|2 A3	protein-coding	407
[R].lQNPDLDSEALLALPLLQLVQk.[L]	NP_034303.3	14073	Faah	Faah	fatty acid amide hydrolase	14073	4 D1|4 53.08 cM	protein-coding	408
[K].vYQIDTVINLNVPFEVIk.[Q]	NP_067274.1	56248	Ak3	Ak3	adenylate kinase 3	56248	19|19 C1	protein-coding	409
[K].tMIQQGGSIVNVGSIIGLk.[G]	NP_663570.2	234309	Cbr4	Cbr4	carbonyl reductase 4	234309	8|8 B3.1	protein-coding	410
[K].tVAGGAWTYNTTSAVTVk.[S]	NP_033110.1	19981	Rpl37a	Rpl37a	ribosomal protein L37a	19981	1|1 C3	protein-coding	411
[R].sLQPEIQPFPQTASR.[S]	NP_444406.2	94175	Hrg	Hrg	histidine-rich glycoprotein	94175	16 B1|16 13.79 cM	protein-coding	412
[K].nVAADIAVQLcESVANkLEGk.[V]	NP_080406.1	67398	Srpr	Srpr	signal recognition particle receptor ('docking protein')	67398	9|9 A4	protein-coding	413
[R].gVDIYTGLLSALASVPTLPSES.[-]	NP_001263371.1	109652	Acy1	Acy1	aminoacylase 1	109652	9 F1|9 57.49 cM	protein-coding	414
[K].dWSFYILAHTEFTPTETDTYAcR.[V]	NP_033865.2	12010	B2m	B2m	beta-2 microglobulin	12010	2 E5|2 60.55 cM	protein-coding	415
[K].mELLHPLGSDSPITGFLQk.[N]	NP_082902.1	73724	Mcee	Mcee	methylmalonyl CoA epimerase	73724	7|7 C	protein-coding	416
[R].dADDkHk.[L]	NP_035858.2	22590	Xpa	Xpa	xeroderma pigmentosum, complementation group A	22590	4 B1|4 24.49 cM	protein-coding	417
[R].kmVIWGANAYVTEEDSR.[I]	NP_080788.1	68021	Bphl	Bphl	biphenyl hydrolase-like (serine hydrolase, breast epithelial mucin-associated antigen)	68021	13|13 A3.3	protein-coding	418
[R].eLSYLSETSR.[S]	XP_011240550.1	110385	Pde4c	Pde4c	phosphodiesterase 4C, cAMP specific	110385	8 B3.3|8 34.15 cM	protein-coding	419
[R].nPDNDEQGPWcYTTDPDkR.[Y]	NP_032903.3	18815	Plg	Plg	plasminogen	18815	17 A1|17 8.5 cM	protein-coding	420
[K].tASFQDAVR.[T]	XP_006497760.1	14287	Fpgs	Fpgs	folylpolyglutamyl synthetase	14287	2 B|2 22.09 cM	protein-coding	421
[R].fSAEDEALSNIAR.[E]	XP_011241302.1	71268	Lrrfip2	Lrrfip2	leucine rich repeat (in FLII) interacting protein 2	71268	9|9 F3	protein-coding	422
[R].aYLEAEcVEWLLR.[Y]	NP_034521.1	15007	H2-Q10	H2-Q10	histocompatibility 2, Q region locus 10	15007	17 B1|17 18.68 cM	protein-coding	423
[K].sNPSEQEEkEAESQLVk.[A]	NP_032955.2	100037258	Dnajc3	Dnajc3	DnaJ heat shock protein family (Hsp40) member C3	100037258	14|14 E4	protein-coding	424
[R].sFEAEINYNNPLGTGGR.[L]	XP_006511895.1	71472	Usp19	Usp19	ubiquitin specific peptidase 19	71472	9|9 F2	protein-coding	425
[K].gANQcVQAAR.[L]	NP_694876.1	71336	Rbks	Rbks	ribokinase	71336	5|5 B1	protein-coding	426
[K].eLQAEIRYED.[-]	NP_082442.1	72244	1600014C10Rik	1600014C10Rik	RIKEN cDNA 1600014C10 gene	72244	7|7 B3	protein-coding	427
[K].vGLTNYAAAYcTGLLLAR.[R]	NP_058676.1	100503670	Rpl5	Rpl5	ribosomal protein L5	100503670	5 F|5 52.23 cM	protein-coding	428
[K].sTNPGISIGDVAk.[K]	XP_006527905.1	15354	Hmgb3	Hmgb3	high mobility group box 3	15354	X|X A7.3	protein-coding	429
[K].lTSSGcIDDATR.[G]	XP_006529552.1	227399	Ppip5k2	Ppip5k2	diphosphoinositol pentakisphosphate kinase 2	227399	1|1 D	protein-coding	430
[K].gTGLNPNAk.[V]	NP_001271452.1	207214	Larp4	Larp4	La ribonucleoprotein domain family, member 4	207214	15|15 F1	protein-coding	431
[R].vAAAmENPNLR.[E]	NP_080911.1	68250	Ciao2a	Ciao2a	cytosolic iron-sulfur assembly component 2A	68250	9|9 C	protein-coding	432
[K].eQGATVLcGGEVYVPEDPk.[L]	NP_064377.2	56752	Aldh9a1	Aldh9a1	aldehyde dehydrogenase 9, subfamily A1	56752	1|1 H2.3	protein-coding	433
[R].yFTFPFGEmALSAEEALIHLPDk.[A]	XP_006502350.1	77559	Agl	Agl	amylo-1,6-glucosidase, 4-alpha-glucanotransferase	77559	3|3 G1	protein-coding	434
[R].fQDNLDFIQWFk.[K]	NP_694698.3	212307	Mapre2	Mapre2	microtubule-associated protein, RP/EB family, member 2	212307	18 A2|18 12.08 cM	protein-coding	435
[R].vPEkLDAVVIGSGIGGLASAAVLAk.[A]	NP_080435.3	67442	Retsat	Retsat	retinol saturase (all trans retinol 13,14 reductase)	67442	6|6 C1	protein-coding	436
[K].aHQDNPHEGEDQVSDQVk.[F]	NP_035680.3	21428	Mlx	Mlx	MAX-like protein X	21428	11|11 D	protein-coding	437
[R].tSIYPFLDFMPSPk.[L]	NP_079571.1	26363	Btd	Btd	biotinidase	26363	14|14 B	protein-coding	438
[K].hVLSTFGPVPEFSGATVER.[V]	NP_084280.2	68631	Cryl1	Cryl1	crystallin, lambda 1	68631	14 C3|14 30.1 cM	protein-coding	439
[R].nLEEEQk.[A]	XP_011244253.1	545156	Kalrn	Kalrn	kalirin, RhoGEF kinase	545156	16|16 B3	protein-coding	440
[R].vENEEGkcEVTEVNk.[L]	NP_666148.1	217737	Ahsa1	Ahsa1	AHA1, activator of heat shock protein ATPase 1	217737	12|12 D2	protein-coding	441
[R].aFDmVHDPmAALETLLTLGFER.[V]	NP_001107034.1	66388	Cutc	Cutc	cutC copper transporter	66388	19|19 C3	protein-coding	442
[K].kELEEQLGPVAEETR.[A]	NP_033826.2	11816	Apoe	Apoe	apolipoprotein E	11816	7 A3|7 9.94 cM	protein-coding	443
[K].hENVVNLIEIcR.[T]	NP_570930.1	107951	Cdk9	Cdk9	cyclin-dependent kinase 9 (CDC2-related kinase)	107951	2|2 B	protein-coding	444
[R].yDASNENk.[H]	NP_001177412.1	18552	Pcsk5	Pcsk5	proprotein convertase subtilisin/kexin type 5	18552	19 B|19 12.86 cM	protein-coding	445
[R].mGDTHQNVSDNEER.[F]	NP_001076021.1	20821	Trim21	Trim21	tripartite motif-containing 21	20821	7|7 E3	protein-coding	446
[R].yFTWEEVAQR.[S]	NP_666206.1	76267	Fads1	Fads1	fatty acid desaturase 1	76267	19|19 A	protein-coding	447
[K].kWSIENVSFGSGGALLQk.[L]	NP_067499.2	59027	Nampt	Nampt	nicotinamide phosphoribosyltransferase	59027	12|12 A3	protein-coding	448
[R].dIFGLGPVLVLDAAALk.[A]	NP_080179.1	15983	Ifrd2	Ifrd2	interferon-related developmental regulator 2	15983	9 F1|9 58.24 cM	protein-coding	449
[K].ekEEGIEk.[G]	NP_001272768.1	72085	Osgepl1	Osgepl1	O-sialoglycoprotein endopeptidase-like 1	72085	1 C1.1|1 26.99 cM	protein-coding	450
[R].iVqDLLGTR.[G]	NP_444323.1	93670	Tac4	Tac4	tachykinin 4	93670	11|11 D	protein-coding	451
[K].iITALEk.[G]	XP_006501657.1	329679	Fnip2	Fnip2	folliculin interacting protein 2	329679	3|3 E3	protein-coding	452
[K].dkEAEDGIIAYDDcGVk.[L]	XP_006501460.1	229663	Csde1	Csde1	cold shock domain containing E1, RNA binding	229663	3 F2.2|3 45.25 cM	protein-coding	453
[K].sLLSVFGGQFTNSQETYGk.[VS]	NP_082880.2	73681	Trmt11	Trmt11	tRNA methyltransferase 11	73681	10|10 A4	protein-coding	454
[K].aTISDEEIER.[Q]	NP_081155.1	68942	Chmp2b	Chmp2b	charged multivesicular body protein 2B	68942	16|16 C1.3	protein-coding	455
[K].kLSEVEESINR.[L]	NP_653097.2	17846	Commd1	Commd1	COMM domain containing 1	17846	11 A3.2|11 14.22 cM	protein-coding	456
[R].tLEEILEDVPESR.[N]	NP_001276520.1	72512	Sting1	Sting1	stimulator of interferon response cGAMP interactor 1	72512	18 B2|18	protein-coding	457
[R].qAVITkELIEIISGAAALD.[-]	NP_065640.2	11949	Atp5c1	Atp5c1	ATP synthase, H+ transporting, mitochondrial F1 complex, gamma polypeptide 1	11949	2|2 A1	protein-coding	458
[K].gGASDALLYR.[A]	NP_034075.2	12866	Cox7a2	Cox7a2	cytochrome c oxidase subunit 7A2	12866	9 E1|9 43.82 cM	protein-coding	459
[K].lkPYFLTDGTGTVTPANASGMNDGAAAVVLmk.[K]	NP_033364.2	110460	Acat2	Acat2	acetyl-Coenzyme A acetyltransferase 2	110460	17 A1|17 8.73 cM	protein-coding	460
[R].ecPSDEcGAGVFmGSHFDR.[H]	NP_001029037.1	78294	Rps27a	Rps27a	ribosomal protein S27A	78294	11|11 A3.3	protein-coding	461
[R].aPEDFVDMVETYLk.[E]	NP_079608.1	66067	Gtpbp8	Gtpbp8	GTP-binding protein 8 (putative)	66067	16|16 B4	protein-coding	462
[R].aLSNLESVPGGYNALR.[R]	NP_277068.1	94232	Ubqln4	Ubqln4	ubiquilin 4	94232	3|3 F1	protein-coding	463
[R].tDDEQFADEk.[N]	XP_006519557.1	69008	Cab39l	Cab39l	calcium binding protein 39-like	69008	14|14 C3	protein-coding	464
[K].iSFNEFVYIFQEVk.[S]	NP_001159925.1	102866	Pls3	Pls3	plastin 3 (T-isoform)	102866	X|X A7.3	protein-coding	465
[R].sLPSTSSTSSTk.[R]	NP_001116424.1	18027	Nfia	Nfia	nuclear factor I/A	18027	4 C6|4 45.52 cM	protein-coding	466
[K].vVmDYENLEk.[A]	NP_038660.1	18950	Pnp	Pnp	purine-nucleoside phosphorylase	18950	14 C1|14 26.31 cM	protein-coding	467
[R].fLPmTEAELAVLAAEAEGPEVGTVEEQR.[Q]	NP_080150.2	66968	Plin5	Plin5	perilipin 5	66968	17|17 D	protein-coding	468
[R].sFLmTFSSPDTncHIGk.[L]	XP_006519289.1	50720	Sacs	Sacs	sacsin	50720	14 D1|14 32.13 cM	protein-coding	469
[K].sDIYDVGAGQHLELDYASLEPSR.[Q]	NP_796158.2	320528	Vps13c	Vps13c	vacuolar protein sorting 13C	320528	9|9 C	protein-coding	470
[K].tATALFESPLSATVQDALQSFLk.[A]	NP_001028308.1	67809	Rmdn3	Rmdn3	regulator of microtubule dynamics 3	67809	2|2 E5	protein-coding	471
[R].nGNPNGEGLPHWPEYDEQEGYLQIGATTQQAQR.[L]	NP_031980.2	13884	Ces1c	Ces1c	carboxylesterase 1C	13884	8 C5|8 44.99 cM	protein-coding	472
[K].nGGSPALNNNPR.[K]	NP_542122.1	67916	Plpp3	Plpp3	phospholipid phosphatase 3	67916	4 C6|4 49.18 cM	protein-coding	473
[K].tHNDccINYSSVcQDk.[K]	NP_001295256.1	18605	Enpp1	Enpp1	ectonucleotide pyrophosphatase/phosphodiesterase 1	18605	10 A4|10 12.26 cM	protein-coding	474
[K].gVEEAkQELQEVVEFLk.[N]	XP_017174428.1	27377	Yme1l1	Yme1l1	YME1-like 1 (S. cerevisiae)	27377	2|2 A3	protein-coding	475
[R].aSSFVLALEPELESR.[L]	NP_598694.3	103963	Rpn1	Rpn1	ribophorin I	103963	6 D1|6 39.13 cM	protein-coding	476
[K].vVHAFDmEDLGDk.[A]	NP_598768.1	52637	Cisd1	Cisd1	CDGSH iron sulfur domain 1	52637	10 B5.3|10 36.88 cM	protein-coding	477
[K].dmESLLPLMNmVIYSIDk.[A]	NP_080285.2	67163	Ccdc47	Ccdc47	coiled-coil domain containing 47	67163	11|11 E1	protein-coding	478
[R].lINYEmSk.[R]	NP_061289.1	55951	Mpc1	Mpc1	mitochondrial pyruvate carrier 1	55951	17 A1|17 4.92 cM	protein-coding	479
[K].aGPWNYNPEEVR.[A]	NP_031886.3	13370	Dio1	Dio1	deiodinase, iodothyronine, type I	13370	4 C7|4 50.18 cM	protein-coding	480
[R].gScGLEYNLDYTELGLk.[K]	NP_080708.3	67887	Saraf	Saraf	store-operated calcium entry-associated regulatory factor	67887	8|8 A4	protein-coding	481
[R].gPFPPVWNPITYLDNNNLWR.[T]	NP_766366.2	109731	Maob	Maob	monoamine oxidase B	109731	X A1.2|X 11.88 cM	protein-coding	482
[R].eQADELLGGVEGAYILR.[E]	NP_001157112.1	69993	Chn2	Chn2	chimerin 2	69993	6|6 B3	protein-coding	483
[R].tVFASEQELDWAk.[A]	NP_444426.3	94279	Sfxn2	Sfxn2	sideroflexin 2	94279	19|19 C3	protein-coding	484
[K].gYGDAPDDDAk.[I]	NP_536694.2	117599	Helb	Helb	helicase (DNA) B	117599	10 D2|10 67.94 cM	protein-coding	485
[R].lETVILDVTkTENIVAATQWVk.[E]	NP_663399.2	216454	Rdh16f2	Rdh16f2	RDH16 family member 2	216454	10|10 D3	protein-coding	486
[R].sLEELPSGPPPETLSLDWVYGYR.[G]	XP_017173634.1	225898	Eml3	Eml3	echinoderm microtubule associated protein like 3	225898	19|19 A	protein-coding	487
[R].rSHPASASAPR.[S]	NP_940806.2	75552	Paqr9	Paqr9	progestin and adipoQ receptor family member IX	75552	9|9 E3.3	protein-coding	488
[K].nSTLSEEDYIER.[R]	NP_033890.1	12176	Bnip3	Bnip3	BCL2/adenovirus E1B interacting protein 3	12176	7|7 F4	protein-coding	489
[R].sHcFTQAmmSQPk.[M]	NP_001276940.1	18618	Pemt	Pemt	phosphatidylethanolamine N-methyltransferase	18618	11 B1.3|11 37.81 cM	protein-coding	490
[R].lcANDAEDSLR.[M]	NP_001156786.1	241062	Pgap1	Pgap1	post-GPI attachment to proteins 1	241062	1|1 C1.1-C1.2	protein-coding	491
[K].aTDTLDSTGk.[V]	NP_082391.1	72133	Trub1	Trub1	TruB pseudouridine (psi) synthase family member 1	72133	19|19 D2	protein-coding	492
[K].iEDTEIISPVAERPGER.[S]	XP_006520030.1	16880	Lifr	Lifr	LIF receptor alpha	16880	15 A1|15 3.46 cM	protein-coding	493
[K].aGSAISk.[H]	NP_666320.1	234258	Neil3	Neil3	nei like 3 (E. coli)	234258	8|8 B1.3	protein-coding	494
[K].sSAAGDVVNLVSVDIQR.[L]	XP_006541009.1	27421	Abcc6	Abcc6	ATP-binding cassette, sub-family C (CFTR/MRP), member 6	27421	7 29.64 cM|7 B3	protein-coding	495
[K].gGPEPTPLVQTFLR.[R]	NP_062776.1	56316	Ggcx	Ggcx	gamma-glutamyl carboxylase	56316	6|6 C1	protein-coding	496
[R].qDSYWFVTVDYLLEk.[L]	XP_006512886.1	66847	Hint3	Hint3	histidine triad nucleotide binding protein 3	66847	10|10 A4	protein-coding	497
[K].gNIGTGLLGLPLAVk.[N]	NP_694779.3	215335	Slc36a1	Slc36a1	solute carrier family 36 (proton/amino acid symporter), member 1	215335	11|11 B1.3	protein-coding	498
[R].lMDkVELLLPk.[K]	NP_081706.1	70456	Mpc2	Mpc2	mitochondrial pyruvate carrier 2	70456	1|1 H2.2	protein-coding	499
[R].sSPYDGLFIALLVEEk.[H]	XP_006537962.1	242362	Manea	Manea	mannosidase, endo-alpha	242362	4|4 A3	protein-coding	500
[K].gTcTLPSVNDMMDDIDEk.[M]	NP_032056.1	14262	Fmo3	Fmo3	flavin containing monooxygenase 3	14262	1 H2.1|1 70.34 cM	protein-coding	501
[K].vFELIQnGWFLSQVR.[L]	NP_001074536.1	117586	A1bg	A1bg	alpha-1-B glycoprotein	117586	15|15 D1	protein-coding	502
[R].nLPPGPTPLPIIGNYHLIDmk.[D]	NP_001097995.1	100043108	Cyp2c69	Cyp2c69	cytochrome P450, family 2, subfamily c, polypeptide 69	100043108	19|19 C3	protein-coding	503
[R].sDTAFLFLVGQDDHNWk.[S]	NP_001333630.1	171281	Acot3	Acot3	acyl-CoA thioesterase 3	171281	12|12 D1	protein-coding	504
[R].iPFLEFScPGVPPGLETLk.[E]	XP_006507601.1	20887	Sult1a1	Sult1a1	sulfotransferase family 1A, phenol-preferring, member 1	20887	7 F3|7 69.25 cM	protein-coding	505
[K].eALVSDGVLnREISR.[A]	XP_006499604.1	245866	Ift52	Ift52	intraflagellar transport 52	245866	2|2 H2	protein-coding	506
[K].eAPGPnGATEEDGIPSk.[V]	NP_034111.1	13026	Pcyt1a	Pcyt1a	phosphate cytidylyltransferase 1, choline, alpha isoform	13026	16 B3|16 22.69 cM	protein-coding	507
[K].vNEcTEILSSPEcQIFNAVPILIDYcPGSHNk.[F]	NP_001034644.2	433247	Cyp2c68	Cyp2c68	cytochrome P450, family 2, subfamily c, polypeptide 68	433247	19|19 C3	protein-coding	508
[K].yEDNkGSNDSIFDSEAk.[D]	XP_006534325.1	71795	Pitpnc1	Pitpnc1	phosphatidylinositol transfer protein, cytoplasmic 1	71795	11|11 E1	protein-coding	509
[R].lLYGESPWGVTPIPFETPLSPPIAR.[G]	XP_006530174.1	100705	Acacb	Acacb	acetyl-Coenzyme A carboxylase beta	100705	5|5 F	protein-coding	510
[R].vLHDEILNkPmETLk.[L]	XP_006501488.1	229782	Slc35a3	Slc35a3	solute carrier family 35 (UDP-N-acetylglucosamine (UDP-GlcNAc) transporter), member 3	229782	3|3 G1	protein-coding	511
[K].nNIPFQMHTVELR.[K]	NP_032211.3	14871	Gstt1	Gstt1	glutathione S-transferase, theta 1	14871	10 C1|10 38.58 cM	protein-coding	512
[K].aVEEIWFETAk.[S]	NP_796325.2	235386	Hykk	Hykk	hydroxylysine kinase 1	235386	9|9 B	protein-coding	513
[R].kASDVVAVRDALGPEGR.[G]	XP_006501198.1	18770	Pklr	Pklr	pyruvate kinase liver and red blood cell	18770	3 F1|3 39.01 cM	protein-coding	514
[R].yLYEEYLQAFTYYk.[M]	NP_033017.2	19299	Abcd3	Abcd3	ATP-binding cassette, sub-family D (ALD), member 3	19299	3 G1|3 52.94 cM	protein-coding	515
[K].dFAANVYEAFSTPQQLEk.[-]	NP_064345.1	56535	Pex3	Pex3	peroxisomal biogenesis factor 3	56535	10|10 A2	protein-coding	516
[R].iTNkVFANPEDcAGFGk.[G]	NP_001334418.1	56615	Mgst1	Mgst1	microsomal glutathione S-transferase 1	56615	6|6 G1	protein-coding	517
[R].lFSWIVNR.[I]	NP_796350.2	329421	Myo3b	Myo3b	myosin IIIB	329421	2|2 C2	protein-coding	518
[R].lGNSTDALESAk.[R]	NP_035199.3	18632	Pex11b	Pex11b	peroxisomal biogenesis factor 11 beta	18632	3|3 F2.1	protein-coding	519
[K].sqLNVHLR.[I]	XP_011240774.1	235050	Zfp810	Zfp810	zinc finger protein 810	235050	9|9 A3	protein-coding	520
[R].tPSQEGcQDLTQEQR.[D]	NP_001280735.1	71382	Pex1	Pex1	peroxisomal biogenesis factor 1	71382	5|5 A1	protein-coding	521
[R].lPVQNGPIVHR.[G]	NP_079568.1	24071	Synj2bp	Synj2bp	synaptojanin 2 binding protein	24071	12 D1|12 37.73 cM	protein-coding	522
[R].vSVQGGSGPkVEEDEVRDAAVSPDLGAGGDAPAPAPAPAHTR.[D]	NP_034176.1	13350	Dgat1	Dgat1	diacylglycerol O-acyltransferase 1	13350	15 D3|15 35.99 cM	protein-coding	523
[K].iYTLEEQDAISVk.[V]	NP_083066.1	74156	Acot12	Acot12	acyl-CoA thioesterase 12	74156	13|13 C3	protein-coding	524
[R].vESLRPEk.[Q]	NP_766244.4	227154	Stradb	Stradb	STE20-related kinase adaptor beta	227154	1 C1.3|1 29.2 cM	protein-coding	525
[K].lILLDSTPFFLDSNEmENILTYR.[R]	NP_075964.1	68607	Serhl	Serhl	serine hydrolase-like	68607	15|15 E1	protein-coding	526
[M].aAPPQLQALLQAVNk.[L]	NP_067509.1	59038	Pxmp4	Pxmp4	peroxisomal membrane protein 4	59038	2|2 H1	protein-coding	527
[R].nAcEGDSELLSHLLDk.[G]	XP_006503680.1	79264	Krit1	Krit1	KRIT1, ankyrin repeat containing	79264	5 A1|5 2.26 cM	protein-coding	528
[R].qDWTNQR.[L]	NP_149158.1	85308	Emc9	Emc9	ER membrane protein complex subunit 9	85308	14|14 C3	protein-coding	529
[R].gAVLPHFNVLFDGLSk.[L]	NP_666328.2	234729	Vac14	Vac14	Vac14 homolog (S. cerevisiae)	234729	8 D3-E1|8 57.59 cM	protein-coding	530
[K].dcSNLQDQADILYILYVMk.[G]	XP_006528742.1	110094	Phka2	Phka2	phosphorylase kinase alpha 2	110094	X F4|X 73.95 cM	protein-coding	531
[R].nFPQAAnGSAk.[D]	NP_036072.1	26394	Lypla2	Lypla2	lysophospholipase 2	26394	4|4 D3	protein-coding	532
[K].gSEDSPPk.[H]	NP_032985.2	19210	Ptdss1	Ptdss1	phosphatidylserine synthase 1	19210	13 B3|13 34.54 cM	protein-coding	533
[R].gQANAVFDILAVLQSEEPEEIEEGVR.[T]	NP_705798.2	100608	Noc4l	Noc4l	NOC4 like	100608	5|5 F	protein-coding	534
[K].nLADAAIETNTEDSLEPELENYk.[C]	NP_082182.1	219189	Vwa8	Vwa8	von Willebrand factor A domain containing 8	219189	14|14 D3	protein-coding	535
[R].dSPASVSGQEQPGEFFPESEAQk.[Q]	XP_017168472.1	89867	Sec16b	Sec16b	SEC16 homolog B (S. cerevisiae)	89867	1|1 H1	protein-coding	536
[R].eLcSLNQEDFFQR.[V]	XP_006522968.1	14390	Gabpa	Gabpa	GA repeat binding protein, alpha	14390	16 C3.3|16 46.92 cM	protein-coding	537
[K].imDWLPQIDLLAHPSIR.[L]	NP_997099.2	105887	Ugt3a1	Ugt3a1	UDP glycosyltransferases 3 family, polypeptide A1	105887	15|15 A1	protein-coding	538
[K].aEAYSPAENR.[E]	NP_036124.2	26874	Abcd2	Abcd2	ATP-binding cassette, sub-family D (ALD), member 2	26874	15|15 E3	protein-coding	539
[R].dNQNLEDkVR.[S]	NP_036113.1	26557	Homer2	Homer2	homer scaffolding protein 2	26557	7|7 D3	protein-coding	540
[K].fSLYFLAYEDkNDIPk.[D]	NP_001107032.1	109801	Glo1	Glo1	glyoxalase 1	109801	17 A3.3|17 15.69 cM	protein-coding	541
[R].iLEEGSFLLEVLRk.[M]	NP_031843.2	13107	Cyp2f2	Cyp2f2	cytochrome P450, family 2, subfamily f, polypeptide 2	13107	7|7 A3	protein-coding	542
[R].gWLkSNVNDGVAQSTR.[I]	NP_033441.2	21991	Tpi1	Tpi1	triosephosphate isomerase 1	21991	6 F2|6 59.17 cM	protein-coding	543
[K].lLVQQFSVLETmTALDFNDFR.[E]	NP_064295.2	56720	Tdo2	Tdo2	tryptophan 2,3-dioxygenase	56720	3|3 E3	protein-coding	544
[R].yNTASYFDDHPNHPFTDEY.[-]	NP_598833.1	105387	Akr1c14	Akr1c14	aldo-keto reductase family 1, member C14	105387	13|13 A1	protein-coding	545
[K].gTTVITSLSSVLHDSTEFPNPEk.[F]	NP_034131.2	13096	Cyp2c37	Cyp2c37	cytochrome P450, family 2. subfamily c, polypeptide 37	13096	19|19 C3	protein-coding	546
[K].lVINGkPITIFQERDPTNIk.[W]	XP_001476757.1	100042025	Gapdh-ps15	Gapdh-ps15	glyceraldehyde-3-phosphate dehydrogenase, pseudogene 15	100042025	Y|Y B	pseudo	547
[K].gkITFSQWVPLmDESYR.[K]	NP_031966.2	13850	Ephx2	Ephx2	epoxide hydrolase 2, cytoplasmic	13850	14 D1|14 34.36 cM	protein-coding	548
[K].iSPQSNVDFDLTLR.[C]	NP_080962.1	68347	Mettl26	Mettl26	methyltransferase like 26	68347	17|17 A3.3	protein-coding	549
[R].lGIPMSVLmGANIASEVAEEk.[F]	NP_034401.1	14555	Gpd1	Gpd1	glycerol-3-phosphate dehydrogenase 1 (soluble)	14555	15 F1|15 56.13 cM	protein-coding	550
[R].kGTVLLADNVIVPGTPDFLAYVR.[G]	NP_031770.2	12846	Comt	Comt	catechol-O-methyltransferase	12846	16 A3|16 11.4 cM	protein-coding	551
[K].mTTETASEDDNFGTAQSNk.[A]	NP_766307.2	231659	Gcn1	Gcn1	GCN1 activator of EIF2AK4	231659	5|5 F	protein-coding	552
[R].nEFTLGEEcELETMTGEk.[V]	NP_059095.1	14080	Fabp1	Fabp1	fatty acid binding protein 1, liver	14080	6 C1|6 32.14 cM	protein-coding	553
[R].lPLLLTHESVLLPGSTmR.[T]	NP_080103.1	66887	Lonp2	Lonp2	lon peptidase 2, peroxisomal	66887	8|8 C3	protein-coding	554
[K].iTEEMDGFLQk.[L]	NP_058577.1	54128	Pmm2	Pmm2	phosphomannomutase 2	54128	16|16 A1	protein-coding	555
[K].gPAHHLLLGER.[V]	NP_598447.1	67375	Qprt	Qprt	quinolinate phosphoribosyltransferase	67375	7|7 F3	protein-coding	556
[K].vFLTTAEVISQQVSDkHLQEGR.[L]	NP_032641.2	17436	Me1	Me1	malic enzyme 1, NADP(+)-dependent, cytosolic	17436	9 E3.1|9 46.58 cM	protein-coding	557
[K].lLTHVMHDLQGTIVPDTDDITHTVLQTNVK.[H]	NP_001155886.1	637515	Nlrp1b	Nlrp1b	NLR family, pyrin domain containing 1B	637515	11|11 B4	protein-coding	558
[K].tSEWIGTIVEQHR.[E]	XP_006501099.1	15492	Hsd3b1	Hsd3b1	hydroxy-delta-5-steroid dehydrogenase, 3 beta- and steroid delta-isomerase 1	15492	3 F2.2|3 42.89 cM	protein-coding	559
[R].aFVENITVLENSLVFk.[F]	NP_001034633.1	17842	Mup3	Mup3	major urinary protein 3	17842	4|4 B3	protein-coding	560
[M].pFVELETNLPASR.[I]	NP_034157.1	13202	Ddt	Ddt	D-dopachrome tautomerase	13202	10 C1|10 38.58 cM	protein-coding	561
[R].nHNDLnSVPQEPYR.[F]	NP_032090.3	14387	Gaa	Gaa	glucosidase, alpha, acid	14387	11 E2|11 83.35 cM	protein-coding	562
[K].kYVLGNPLTPGINQGPQIDk.[E]	NP_038495.2	11668	Aldh1a1	Aldh1a1	aldehyde dehydrogenase family 1, subfamily A1	11668	19 B|19 13.91 cM	protein-coding	563
[R].eIADLGEALATAVIPQWQk.[D]	XP_006530984.1	234734	Aars	Aars	alanyl-tRNA synthetase	234734	8|8 E1	protein-coding	564
[K].lLGmGDIEGLIDkVNELk.[L]	NP_001093579.1	665155	Srp54b	Srp54b	signal recognition particle 54B	665155	12|12 C1	protein-coding	565
[K].aQLLGGVDEALNLLQDMQSR.[V]	XP_006510601.1	66113	Apoa5	Apoa5	apolipoprotein A-V	66113	9|9 A5.2	protein-coding	566
[K].dkFEPGILQLSQWFk.[E]	NP_084156.2	77219	Ptgr2	Ptgr2	prostaglandin reductase 2	77219	12|12 D1	protein-coding	567
[K].dcVGPEVENAcAnPAAGTVILLEnLR.[F]	NP_032854.2	18655	Pgk1	Pgk1	phosphoglycerate kinase 1	18655	X D|X 47.36 cM	protein-coding	568
[K].gQVQLDPQTLQDRDWQR.[T]	NP_001074881.1	110279	Bcr	Bcr	BCR activator of RhoGEF and GTPase	110279	10 C1|10 38.49 cM	protein-coding	569
[K].aAVGSGAmEASTk.[A]	XP_006502540.1	99887	Tlcd4	Tlcd4	TLC domain containing 4	99887	3|3 G1	protein-coding	570
[R].hSPQQEEENTIFk.[A]	XP_006497325.1	54139	Irf6	Irf6	interferon regulatory factor 6	54139	1 H6|1 97.6 cM	protein-coding	571
[K].eIINTIDGVGGLGIGEGAPEIVTGSR.[D]	NP_849240.1	103784	Wdr92	Wdr92	WD repeat domain 92	103784	11|11 A2	protein-coding	572
[K].sLAASGAQQPDSPGGPQPPGQk.[R]	NP_064370.2	56541	Habp4	Habp4	hyaluronic acid binding protein 4	56541	13 B3|13 33.26 cM	protein-coding	573
[R].tLVLTGQWEALYDEVTQFR.[K]	NP_766321.1	232449	Dera	Dera	deoxyribose-phosphate aldolase (putative)	232449	6|6 G1	protein-coding	574
[R].eANDmLIFGSLTAWFLk.[E]	NP_663547.2	232493	Gys2	Gys2	glycogen synthase 2	232493	6|6 G2	protein-coding	575
[R].fQSPGTQSSRPIQDSSGk.[V]	NP_666066.1	69748	Aldh16a1	Aldh16a1	aldehyde dehydrogenase 16 family, member A1	69748	7|7 B3	protein-coding	576
[R].eTTVVWDkVTGEPLYNAVVWLDLR.[T]	NP_001317975.1	14933	Gk	Gk	glycerol kinase	14933	X C1|X 39.32 cM	protein-coding	577
[K].vVPQAVLDLLTWQELEk.[K]	NP_780453.1	76608	Hectd3	Hectd3	HECT domain E3 ubiquitin protein ligase 3	76608	4|4 D1	protein-coding	578
[R].qRQEELcLER.[Q]	NP_001152959.1	19662	Rbp4	Rbp4	retinol binding protein 4, plasma	19662	19 C2|19 32.75 cM	protein-coding	579
[R].lFLEQIHVLEk.[S]	NP_001334083.1	100861909	Mup22	Mup22	major urinary protein 22	100861909	4 B3|4	protein-coding	580
[K].iLADSINSEVGILcHALQk.[I]	NP_032803.2	18478	Pah	Pah	phenylalanine hydroxylase	18478	10 C1|10 43.64 cM	protein-coding	581
[R].qLQAcSLVPGFIDIFSESk.[E]	XP_006532664.1	195018	Zzef1	Zzef1	zinc finger, ZZ-type with EF hand domain 1	195018	11|11 B4	protein-coding	582
[R].iNALTAASEAAcLIVSVDETIkNPR.[S]	NP_031664.3	12468	Cct7	Cct7	chaperonin containing Tcp1, subunit 7 (eta)	12468	6|6 C3	protein-coding	583
[K].rEFEDAFPADFIAEGIDQTR.[G]	XP_006516889.1	105148	Iars	Iars	isoleucine-tRNA synthetase	105148	13|13 A5	protein-coding	584
[R].eYRDLTTAGAVTQcYR.[D]	NP_084027.1	76808	Rpl18a	Rpl18a	ribosomal protein L18A	76808	8|8 B3.3	protein-coding	585
[R].sFQEALHLVTATVGTER.[S]	NP_001334326.1	243219	2900026A02Rik	2900026A02Rik	RIKEN cDNA 2900026A02 gene	243219	5|5 F	protein-coding	586
[R].sSVDDAGERDEk.[F]	XP_011244155.1	207798	Gramd1c	Gramd1c	GRAM domain containing 1C	207798	16|16 B4	protein-coding	587
[R].hSPLDVPVAGDGTEDPSLTALR.[I]	NP_075734.3	114301	Palmd	Palmd	palmdelphin	114301	3 G1|3 50.49 cM	protein-coding	588
[R].dLAILLGMLDPVEkDANNMPVTAR.[V]	NP_031479.1	11758	Prdx6	Prdx6	peroxiredoxin 6	11758	1 H2.1|1 69.75 cM	protein-coding	589
[K].nSEDGLNmFDGTDScYFHSGPR.[G]	NP_083079.1	74185	Gbe1	Gbe1	glucan (1,4-alpha-), branching enzyme 1	74185	16 C2|16 40.19 cM	protein-coding	590
[K].fWITNGPDADILVVYAk.[T]	NP_062800.1	56357	Ivd	Ivd	isovaleryl coenzyme A dehydrogenase	56357	2|2 E5	protein-coding	591
[K].tSEIQSQAk.[A]	NP_001292479.1	11807	Apoa2	Apoa2	apolipoprotein A-II	11807	1 H3|1 79.22 cM	protein-coding	592
[R].sVSAFAPIcNPVLcSWGk.[K]	NP_001272352.1	13885	Esd	Esd	esterase D/formylglutathione hydrolase	13885	14 D3|14 39.38 cM	protein-coding	593
[K].kMVNSVEGcADDALAGLVASNPDLQLLQGHR.[V]	XP_006527004.1	225913	Tkfc	Tkfc	triokinase, FMN cyclase	225913	19|19 A	protein-coding	594
[R].iPALLNTQPmLQLEYTATDR.[H]	NP_032014.3	14104	Fasn	Fasn	fatty acid synthase	14104	11 E2|11 84.56 cM	protein-coding	595
[R].aSPFLLQYIQEEIPNYR.[N]	NP_080640.1	67763	Prpsap1	Prpsap1	phosphoribosyl pyrophosphate synthetase-associated protein 1	67763	11|11 E2	protein-coding	596
[K].tVQYQNELHk.[F]	NP_077756.2	19334	Rab22a	Rab22a	RAB22A, member RAS oncogene family	19334	2 H3-H4|2 97.26 cM	protein-coding	597
[K].aIFDLEGWQVSHAFQITPSVAk.[K]	NP_056582.1	50500	Ttpa	Ttpa	tocopherol (alpha) transfer protein	50500	4 A3|4 7.76 cM	protein-coding	598
[K].tGLPISTYFSAVk.[L]	NP_034423.2	14625	Gykl1	Gykl1	glycerol kinase-like 1	14625	18 D1|18 28.25 cM	protein-coding	599
[R].lkQEYFVVAATLQDVIR.[R]	NP_573461.2	110095	Pygl	Pygl	liver glycogen phosphorylase	110095	12 C2|12 29.01 cM	protein-coding	600
[K].kSPVYkNPTPGSSELAQk.[Y]	NP_075872.1	67758	Aadac	Aadac	arylacetamide deacetylase	67758	3|3 D	protein-coding	601
[K].yHDFGcALLANLFASEGQPGk.[V]	XP_006510659.1	70984	4931406C07Rik	4931406C07Rik	RIKEN cDNA 4931406C07 gene	70984	9|9 A2	protein-coding	602
[K].mHSVGIcGSDVHYWEHGR.[I]	NP_666238.1	20322	Sord	Sord	sorbitol dehydrogenase	20322	2 E5|2 60.59 cM	protein-coding	603
[K].kFPLDPLITHVLPFEk.[I]	NP_031435.1	11522	Adh1	Adh1	alcohol dehydrogenase 1 (class I)	11522	3 G3|3 64.16 cM	protein-coding	604
[R].tEGYIGVLIDDLTTLGTSEPYR.[M]	NP_080934.2	68291	Mto1	Mto1	mitochondrial tRNA translation optimization 1	68291	9|9 E1	protein-coding	605
[R].fIVFnSk.[Q]	NP_034460.3	13723	Emb	Emb	embigin	13723	13|13 D2.3	protein-coding	606
[K].iLSNVNLPADLDLVTNAEWLSIk.[E]	NP_665828.1	217214	Nags	Nags	N-acetylglutamate synthase	217214	11|11 D	protein-coding	607
[R].tPALSVVDmHTGGEPLR.[I]	NP_080314.1	67217	L3hypdh	L3hypdh	L-3-hydroxyproline dehydratase (trans-)	67217	12|12 C3	protein-coding	608
[K].lLQLEEENQVLELLIHR.[D]	NP_080395.1	67381	Med4	Med4	mediator complex subunit 4	67381	14|14 D3	protein-coding	609
[K].gLILLIDHSQDIQLQSGLk.[A]	XP_017174963.1	17777	Mttp	Mttp	microsomal triglyceride transfer protein	17777	3 G3|3 64.06 cM	protein-coding	610
[R].vYTLSDTIAR.[F]	NP_001335096.1	102436	Lars2	Lars2	leucyl-tRNA synthetase, mitochondrial	102436	9 F4|9 73.92 cM	protein-coding	611
[R].dLLHPSLEEEk.[K]	NP_080743.1	67941	Rps27l	Rps27l	ribosomal protein S27-like	67941	9|9 C	protein-coding	612
[R].eIQGLFDELR.[A]	XP_006531815.1	26403	Map3k11	Map3k11	mitogen-activated protein kinase kinase kinase 11	26403	19 A|19 4.34 cM	protein-coding	613
[K].tLRPLNELLPLAYIEDPk.[K]	XP_006505762.1	17837	Mug2	Mug2	murinoglobulin 2	17837	6|6 F1	protein-coding	614
[K].amSQDGASQFQEVILQELELSVkk.[E]	NP_647458.1	216558	Ugp2	Ugp2	UDP-glucose pyrophosphorylase 2	216558	11 A3.1|11 13.89 cM	protein-coding	615
[K].lQESLGQSAAIIAALVk.[E]	NP_848744.2	75847	Crppa	Crppa	CDP-L-ribitol pyrophosphorylase A	75847	12|12 A3	protein-coding	616
[R].eDPEGPGGADDFLAIYLANLEVk.[G]	NP_075713.3	80794	Cblc	Cblc	Casitas B-lineage lymphoma c	80794	7|7 A3	protein-coding	617
[K].vTTSQTGQEQGTAR.[D]	NP_035873.2	20402	Zfp106	Zfp106	zinc finger protein 106	20402	2 E5|2 60.37 cM	protein-coding	618
[K].dTLDYSSNTmESALQYEk.[F]	NP_038770.3	27267	Cars	Cars	cysteinyl-tRNA synthetase	27267	7 F5|7 88.25 cM	protein-coding	619
[R].tHcLELQEALGPGPGPTSDDGcSR.[A]	XP_006496230.1	56695	Pnkd	Pnkd	paroxysmal nonkinesiogenic dyskinesia	56695	1|1 C3	protein-coding	620
[R].tAGLcEGcHEADFEQPcLPADSLLR.[T]	XP_006530908.1	22224	Usp10	Usp10	ubiquitin specific peptidase 10	22224	8|8 E1	protein-coding	621
[R].lkDQGSFLTEDQILPLLLGISR.[G]	XP_006496524.1	20872	Stk16	Stk16	serine/threonine kinase 16	20872	1|1 C4	protein-coding	622
[R].aIVAIENPADVSVISSR.[N]	NP_035159.3	16785	Rpsa	Rpsa	ribosomal protein SA	16785	9 F4|9 71.41 cM	protein-coding	623
[R].aISQAVDQALR.[G]	NP_001153420.2	74018	Als2	Als2	alsin Rho guanine nucleotide exchange factor	74018	1|1 C1.3	protein-coding	624
[K].lTINPYEISGcPkPTk.[I]	NP_598774.2	103554	Psme4	Psme4	proteasome (prosome, macropain) activator subunit 4	103554	11|11 A4	protein-coding	625
[K].akPAmPQGk.[S]	NP_598798.1	104112	Acly	Acly	ATP citrate lyase	104112	11|11 D	protein-coding	626
[K].akPAmPQDSVPSPR.[S]	NP_001186225.1	104112	Acly	Acly	ATP citrate lyase	104112	11|11 D	protein-coding	627
[R].vHQILEGSNEVmR.[M]	NP_080138.2	66948	Acad8	Acad8	acyl-Coenzyme A dehydrogenase family, member 8	66948	9|9 A4	protein-coding	628
[R].vSPEVGSADVASIAQk.[E]	NP_080861.2	28006	Washc2	Washc2	WASH complex subunit 2`	28006	6 E3|6 53.76 cM	protein-coding	629
[K].nIDDGTSDRPYSHALVAGIDR.[Y]	XP_017170385.1	108167922	LOC108167922	LOC108167922	60S ribosomal protein L27	108167922	11 D	protein-coding	630
[K].nLSQLPPVQIVMDSLSk.[N]	NP_780445.1	76187	Adhfe1	Adhfe1	alcohol dehydrogenase, iron containing, 1	76187	1|1 A2	protein-coding	631
[R].eDcSPDDFIDVIVGNR.[V]	NP_067329.1	13495	Drg2	Drg2	developmentally regulated GTP binding protein 2	13495	11 B2|11 37.81 cM	protein-coding	632
[K].lFLDFLNVR.[H]	XP_006526283.1	69226	Snx24	Snx24	sorting nexing 24	69226	18|18 D1	protein-coding	633
[R].dVTcDLVVGcDGAYSTVR.[A]	NP_598570.1	98256	Kmo	Kmo	kynurenine 3-monooxygenase (kynurenine 3-hydroxylase)	98256	1|1 H3	protein-coding	634
[K].ecVGASNQNcR.[T]	NP_056543.2	11416	Slc33a1	Slc33a1	solute carrier family 33 (acetyl-CoA transporter), member 1	11416	3|3 E1	protein-coding	635
[K].tIDGILLLIGR.[E]	NP_666319.2	99375	Cul4a	Cul4a	cullin 4A	99375	8|8 A1.1	protein-coding	636
[K].aVSQDQAGHEDWEVVSR.[H]	NP_780305.1	52331	Stbd1	Stbd1	starch binding domain 1	52331	5 E2|5 47.21 cM	protein-coding	637
[R].lAQVQVLEPR.[W]	NP_663463.1	224824	Pex6	Pex6	peroxisomal biogenesis factor 6	224824	17|17 C	protein-coding	638
[K].kAWNIWADIPAPk.[R]	NP_613066.2	110695	Aldh7a1	Aldh7a1	aldehyde dehydrogenase family 7, member A1	110695	18 D3|18 30.55 cM	protein-coding	639
[K].iTmPVIFNEPLSFLQR.[L]	XP_006526204.1	64291	Osbpl1a	Osbpl1a	oxysterol binding protein-like 1A	64291	18|18 A1	protein-coding	640
[K].wmQSELNVEEVVNDR.[S]	NP_941047.1	381045	Ccdc58	Ccdc58	coiled-coil domain containing 58	381045	16|16 B3	protein-coding	641
[K].lAGLIGR.[H]	NP_031583.2	12162	Bmp7	Bmp7	bone morphogenetic protein 7	12162	2 H3|2 95.54 cM	protein-coding	642
[K].nEPYENDGEkGQYTHk.[I]	NP_001288572.1	56305	Pitpnb	Pitpnb	phosphatidylinositol transfer protein, beta	56305	5|5 F	protein-coding	643
[K].gWDQGLLGMcEGEk.[R]	XP_006526734.2	14227	Fkbp2	Fkbp2	FK506 binding protein 2	14227	19|19 A	protein-coding	644
[R].tGSITDGk.[Y]	XP_011246388.2	71001	Mgat4e	Mgat4e	MGAT4 family, member E	71001	1|1 E4	protein-coding	645
[-].mGnTTSER.[V]	XP_011238284.1	108097	Prkab2	Prkab2	protein kinase, AMP-activated, beta 2 non-catalytic subunit	108097	3|3 F2.2	protein-coding	646
[R].gIGHEEGGAAHTGVTDk.[T]	XP_011245230.1	240327	Gm4951	Gm4951	predicted gene 4951	240327	18|18 D3	protein-coding	647
[R].qFGFIVLTTSAGIMDHEEAR.[R]	NP_733769.1	267019	Rps15a	Rps15a	ribosomal protein S15A	267019	7|7 F1	protein-coding	648
[K].aAGQkAPAQkAAGQk.[A]	NP_080250.1	67115	Rpl14	Rpl14	ribosomal protein L14	67115	9|9 F4	protein-coding	649
[R].qNLLQAAGNVGQASGELLQQIGESDTDPHFQMcVPR.[G]	XP_006537831.2	21894	Tln1	Tln1	talin 1	21894	4|4 A5	protein-coding	650
[K].gLIEIPSLSEENEINDTEVNVSk.[K]	NP_765979.3	268390	Ahsa2	Ahsa2	AHA1, activator of heat shock protein ATPase 2	268390	11|11 A3.2	protein-coding	651
[K].vHPADNTR.[M]	XP_006500509.1	83435	Plekha3	Plekha3	pleckstrin homology domain-containing, family A (phosphoinositide binding specific) member 3	83435	2|2 C3	protein-coding	652
[K].dEQKAnPDPPAFLnk.[L]	NP_795954.2	319695	Ankar	Ankar	ankyrin and armadillo repeat containing	319695	1|1 C3	protein-coding	653
[R].dWLADINDITILLTQIPk.[L]	NP_001104570.1	16889	Lipa	Lipa	lysosomal acid lipase A	16889	19|19 C1	protein-coding	654
[K].vTIPALASQNPAIHPFIPPk.[L]	NP_001074543.1	69865	A1cf	A1cf	APOBEC1 complementation factor	69865	19|19 C1	protein-coding	655
[R].kVISTTkAPAAIGPYSQAVQVDR.[T]	NP_032313.2	15473	Rida	Rida	reactive intermediate imine deaminase A homolog	15473	15|15 B3.1	protein-coding	656
[K].eLNARPLEVFMcSVLk.[R]	NP_079811.1	66397	Sar1b	Sar1b	secretion associated Ras related GTPase 1B	66397	11|11 B1.3	protein-coding	657
[K].aSAGSETLSVR.[L]	XP_006521520.1	72778	Dnajc22	Dnajc22	DnaJ heat shock protein family (Hsp40) member C22	72778	15|15 F1	protein-coding	658
[K].dAGVSPEQISYVNAHATSTPLGDAAENR.[A]	XP_006518163.1	71147	Oxsm	Oxsm	3-oxoacyl-ACP synthase, mitochondrial	71147	14|14 A2	protein-coding	659
[K].qDDLGkGGNEESTk.[T]	NP_035564.1	20655	Sod1	Sod1	superoxide dismutase 1, soluble	20655	16 C3.3|16 51.56 cM	protein-coding	660
[K].mTLSDPSEmDELmSEEAYEk.[Y]	NP_080848.1	68133	Gcsh	Gcsh	glycine cleavage system protein H (aminomethyl carrier)	68133	8|8 E1	protein-coding	661
[R].qINQFDLSGNVITSSEYLSTLWVk.[L]	NP_694697.3	211548	Nomo1	Nomo1	nodal modulator 1	211548	7 B3|7 29.66 cM	protein-coding	662
[K].lGGDLGTYVINk.[Q]	NP_032070.1	14297	Fxn	Fxn	frataxin	14297	19|19 B	protein-coding	663
[R].iGEIVAEmDVPLHcR.[T]	NP_758471.1	227696	Phyhd1	Phyhd1	phytanoyl-CoA dioxygenase domain containing 1	227696	2|2 B	protein-coding	664
[R].lRDEELAELEDELck.[L]	NP_001028333.1	71609	Tradd	Tradd	TNFRSF1A-associated via death domain	71609	8 D3|8 53.04 cM	protein-coding	665
[K].tATAVAHck.[R]	NP_038675.2	20055	Rps16	Rps16	ribosomal protein S16	20055	7|7 A3	protein-coding	666
[R].aVFVDLEPTVIDEIR.[N]	NP_033473.1	22145	Tuba4a	Tuba4a	tubulin, alpha 4A	22145	1|1 C4	protein-coding	667
[R].lHEDHLEQVLEAAAQAAR.[G]	NP_780608.1	109075	Exosc4	Exosc4	exosome component 4	109075	15|15 D3	protein-coding	668
[K].lVFPQDLLEk.[G]	XP_006498846.1	14950	H13	H13	histocompatibility 13	14950	2 H1|2 75.41 cM	protein-coding	669
[R].aLVILAkGAEEMETVIPVDVmR.[R]	NP_065594.2	57320	Park7	Park7	Parkinson disease (autosomal recessive, early onset) 7	57320	4|4 E2	protein-coding	670
[K].nSDRPRDEVQEVVFIPAGTHVPGSR.[L]	XP_017169969.1	217140	Scrn2	Scrn2	secernin 2	217140	11 D|11 60.62 cM	protein-coding	671
[K].kAEAGAGSATEFQFR.[G]	XP_011244881.1	67097	Rps10	Rps10	ribosomal protein S10	67097	17|17 A3.3	protein-coding	672
[K].eQSIcAAEEQPTEDGQSDANk.[I]	NP_694695.3	140740	Sec63	Sec63	SEC63-like (S. cerevisiae)	140740	10 B2|10 22.89 cM	protein-coding	673
[R].iQAGEVSQPSR.[E]	XP_006514383.1	78428	Pym1	Pym1	PYM homolog 1, exon junction complex associated factor	78428	10|10 D3	protein-coding	674
[K].qLPYNEDSYLAR.[F]	NP_828874.3	328035	Fads6	Fads6	fatty acid desaturase domain family, member 6	328035	11|11 E2	protein-coding	675
[R].aAGATELLVR.[A]	NP_780327.1	67446	Dusp28	Dusp28	dual specificity phosphatase 28	67446	1|1 D	protein-coding	676
[R].vLSVLLNELDGVGVR.[T]	NP_001028428.2	214616	Spata5l1	Spata5l1	spermatogenesis associated 5-like 1	214616	2|2 E5	protein-coding	677
[R].yEGILYTIDTDNSTVALAk.[V]	XP_006500680.1	241846	Lsm14b	Lsm14b	LSM family member 14B	241846	2|2 H4	protein-coding	678
[K].eLLSTITDPSVIVMADWLk.[I]	NP_780698.2	237542	Osbpl8	Osbpl8	oxysterol binding protein-like 8	237542	10|10 D1	protein-coding	679
[R].iIkEEIEYLVELR.[E]	NP_766056.1	209131	Snx30	Snx30	sorting nexin family member 30	209131	4|4 B3	protein-coding	680
[R].sQTEEDcTEELFDFLHAR.[D]	NP_079917.1	66576	Uqcrh	Uqcrh	ubiquinol-cytochrome c reductase hinge protein	66576	4|4 D1	protein-coding	681
[K].vGAVAGNDWIIWDITR.[S]	NP_082610.1	69736	Nup37	Nup37	nucleoporin 37	69736	10|10 C1	protein-coding	682
[K].gLGnGLALWQAGQcLWAQR.[L]	XP_006541058.1	54131	Irf3	Irf3	interferon regulatory factor 3	54131	7|7 B3	protein-coding	683
[R].vcTLAIIDPGDSDIIR.[S]	NP_033109.1	19946	Rpl30	Rpl30	ribosomal protein L30	19946	15 B3.1|15 14.33 cM	protein-coding	684
[R].qLLVLGEVNELYLEQLQSk.[H]	XP_006498283.1	64930	Tsc1	Tsc1	TSC complex subunit 1	64930	2|2 A3	protein-coding	685
[K].qVPDTSVQETDR.[I]	NP_080795.1	68032	Emc4	Emc4	ER membrane protein complex subunit 4	68032	2|2 E3	protein-coding	686
[R].vQAVQPTLILQDGDVINLGDR.[Q]	NP_082648.1	72852	Mblac2	Mblac2	metallo-beta-lactamase domain containing 2	72852	13|13 C3	protein-coding	687
[R].eWSEIETQEHYk.[S]	NP_082416.2	72175	Mfsd8	Mfsd8	major facilitator superfamily domain containing 8	72175	3|3 B	protein-coding	688
[R].eLTDGVIATFNVDHk.[S]	XP_006541374.1	78286	Nav2	Nav2	neuron navigator 2	78286	7|7 B4	protein-coding	689
[R].fLDLLWR.[H]	NP_065062.1	57170	Dolpp1	Dolpp1	dolichyl pyrophosphate phosphatase 1	57170	2|2 B	protein-coding	690
[K].kGLEQIPGFQcLAk.[N]	NP_056569.2	26450	Rbbp9	Rbbp9	retinoblastoma binding protein 9, serine hydrolase	26450	2|2 G1	protein-coding	691
[R].cFQEmLEEEEEHEWFIPAR.[D]	XP_017173461.1	67869	Paip2	Paip2	polyadenylate-binding protein-interacting protein 2	67869	18|18 B2	protein-coding	692
[R].iLTcnGSVDDSR.[A]	NP_038819.1	27418	Mkln1	Mkln1	muskelin 1, intracellular mediator containing kelch motifs	27418	6|6 A3.3	protein-coding	693
[R].kNPDSQYGELIEk.[Y]	NP_079923.3	66588	Cmpk1	Cmpk1	cytidine monophosphate (UMP-CMP) kinase 1	66588	4|4 D1	protein-coding	694
[K].eAELSkGESVcLDR.[C]	NP_038927.2	30059	Timm10	Timm10	translocase of inner mitochondrial membrane 10	30059	2|2 D	protein-coding	695
[K].cIGkPGGSLDNSEQk.[C]	NP_038923.1	30055	Timm13	Timm13	translocase of inner mitochondrial membrane 13	30055	10 C1|10 39.72 cM	protein-coding	696
[K].vDVIQEPGLSGR.[F]	NP_083424.1	52837	Tmx4	Tmx4	thioredoxin-related transmembrane protein 4	52837	2 F2|2 65.66 cM	protein-coding	697
[K].fIYITPEELAAVANFIR.[Q]	NP_084108.1	77006	Ddrgk1	Ddrgk1	DDRGK domain containing 1	77006	2|2 F1	protein-coding	698
[K].lQGEVEk.[Y]	NP_034515.1	14976	Pfdn6	Pfdn6	prefoldin subunit 6	14976	17 B1|17 17.98 cM	protein-coding	699
[K].lAPPEVVIATEAPPPSLVDR.[Y]	NP_001074889.1	230234	Abitram	Abitram	actin binding transcription modulator	230234	4|4 B3	protein-coding	700
[R].fFPYYVYNIIGGLDEEGk.[G]	NP_035315.1	19170	Psmb1	Psmb1	proteasome (prosome, macropain) subunit, beta type 1	19170	17 A2|17 8.95 cM	protein-coding	701
[R].yLYTLVITDkEk.[A]	XP_017170209.1	67671	Rpl38	Rpl38	ribosomal protein L38	67671	11 79.82 cM|11 E2	protein-coding	702
[R].qEAVALLQGQR.[H]	NP_598417.2	12928	Crk	Crk	v-crk avian sarcoma virus CT10 oncogene homolog	12928	11 B5|11 45.92 cM	protein-coding	703
[R].iSLGLPVGAVINcADNTGAk.[N]	XP_003688806.1	100044627	LOC100044627	LOC100044627	60S ribosomal protein L23	100044627	17|17	protein-coding	704
[R].nEDEDSPNkLYTLVTYVPVTTFk.[N]	NP_444487.1	114641	Rpl31	Rpl31	ribosomal protein L31	114641	1|1 B	protein-coding	705
[M].kLNISFPATGcQk.[L]	XP_011238179.1	105244208	Rps6-ps4	Rps6-ps4	ribosomal protein S6, pseudogene 4	105244208	2|2 C3	pseudo	706
[K].aQLVVIAHDVDPIELVVFLPALcR.[K]	NP_038749.1	27176	Rpl7a	Rpl7a	ribosomal protein L7A	27176	2 A3|2 19.1 cM	protein-coding	707
[R].aITGASLADIMAk.[R]	NP_077180.1	68193	Rpl24	Rpl24	ribosomal protein L24	68193	16 C1.1|16 33.74 cM	protein-coding	708
[K].qNRPIPQWIR.[M]	NP_080331.1	67248	Rpl39	Rpl39	ribosomal protein L39	67248	X|X A3.3	protein-coding	709
[K].eSEIIDFFLGASLkDEVLk.[I]	NP_032529.2	16898	Rps2	Rps2	ribosomal protein S2	16898	17|17 A3.3	protein-coding	710
[K].cGHTNNLRPk.[K]	NP_001335157.1	22186	Uba52	Uba52	ubiquitin A-52 residue ribosomal protein fusion product 1	22186	8 B3.3|8 34.15 cM	protein-coding	711
[K].gSTEQANQQQGk.[D]	NP_081419.1	219094	Khnyn	Khnyn	KH and NYN domain containing	219094	14|14 C3	protein-coding	712
[K].qTYSTEPnNLk.[A]	XP_006539742.1	19943	Rpl28	Rpl28	ribosomal protein L28	19943	7 A1|7 2.77 cM	protein-coding	713
[K].nQVTAQDVFQDNHEEGPAAk.[K]	XP_006495955.1	22596	Xrcc5	Xrcc5	X-ray repair complementing defective repair in Chinese hamster cells 5	22596	1 C3|1 36.5 cM	protein-coding	714
[R].vFcNFPYAPQLAEALIk.[V]	XP_011240696.1	140630	Ube4a	Ube4a	ubiquitination factor E4A	140630	9|9 A5.2	protein-coding	715
[K].nYSmIVNNLLkPISVESSSk.[K]	NP_033916.1	12301	Cacybp	Cacybp	calcyclin binding protein	12301	1|1 H2.1	protein-coding	716
[R].vLTVINQTQkENLR.[K]	NP_079868.1	66489	Rpl35	Rpl35	ribosomal protein L35	66489	2|2 B	protein-coding	717
[K].qSGYGGQTkPIFR.[K]	NP_079865.1	66483	Rpl36al	Rpl36al	ribosomal protein L36A-like	66483	12|12 C2	protein-coding	718
[R].fVNVVPTFGk.[K]	NP_001177365.1	14109	Fau	Fau	Finkel-Biskis-Reilly murine sarcoma virus (FBR-MuSV) ubiquitously expressed (fox derived)	14109	19 A|19 4.34 cM	protein-coding	719
[K].aLVkPQAIkPk.[M]	XP_990228.1	666642	Gm8210	Gm8210	60S ribosomal protein L29	666642	1|1 B	pseudo	720
[K].eQIVPkPEEEVAQk.[K]	XP_006526059.1	319195	Rpl17	Rpl17	ribosomal protein L17	319195	18|18 E2	protein-coding	721
[K].qSDELALLk.[T]	XP_006500503.1	81910	Rrbp1	Rrbp1	ribosome binding protein 1	81910	2|2 G1	protein-coding	722
[K].tLGLAGk.[T]	NP_001004761.1	241263	Gpr158	Gpr158	G protein-coupled receptor 158	241263	2|2 A3	protein-coding	723
[R].rkEEPPQPQLAnGALk.[V]	NP_080400.1	67388	Rab5if	Rab5if	RAB5 interacting factor	67388	2|2 H1	protein-coding	724
[K].lAAAYSSILLSLGEDPQR.[Q]	NP_032128.1	14528	Gch1	Gch1	GTP cyclohydrolase 1	14528	14 C1|14 24.6 cM	protein-coding	725
[K].aPTVGFEADVGSR.[T]	XP_006520728.1	20442	St3gal1	St3gal1	ST3 beta-galactoside alpha-2,3-sialyltransferase 1	20442	15|15 D2	protein-coding	726
[R].qLDQAETVLEPDVVVk.[R]	NP_077759.3	109815	Selenos	Selenos	selenoprotein S	109815	7 C|7 35.49 cM	protein-coding	727
[R].dALQETk.[C]	XP_006496292.1	68187	Fam135a	Fam135a	family with sequence similarity 135, member A	68187	1|1 A5	protein-coding	728
[R].nQSFcPTVNLDkLWTLVSEQTR.[V]	NP_036105.2	26451	Rpl27a	Rpl27a	ribosomal protein L27A	26451	7 E3|7 57.26 cM	protein-coding	729
[R].tGVAcSVSQAQk.[D]	NP_035422.1	20005	Rpl9	Rpl9	ribosomal protein L9	20005	5|5 C3.1	protein-coding	730
[K].kPLVNNWAcNPELTLIAHLPDRR.[E]	NP_035174.1	18534	Pck1	Pck1	phosphoenolpyruvate carboxykinase 1, cytosolic	18534	2 H3|2 95.79 cM	protein-coding	731
[R].vQNmALYADVSGk.[Q]	NP_001159952.1	20832	Ssr4	Ssr4	signal sequence receptor, delta	20832	X A7.3|X 37.41 cM	protein-coding	732
[R].cEGAALVGVLVADTGADDAR.[A]	NP_001138464.1	72792	2810459M11Rik	2810459M11Rik	RIKEN cDNA 2810459M11 gene	72792	1|1 C5	protein-coding	733
[R].tTETQVLVASAQk.[K]	NP_032240.3	15115	Hars	Hars	histidyl-tRNA synthetase	15115	18|18 B2	protein-coding	734
[K].tVVSSEISGk.[N]	XP_011241131.1	74769	Pik3cb	Pik3cb	phosphatidylinositol-4,5-bisphosphate 3-kinase catalytic subunit beta	74769	9|9 E3.3	protein-coding	735
[K].wSGQSAGGcGNFQETHk.[N]	NP_033926.1	12339	Capn7	Capn7	calpain 7	12339	14|14 B	protein-coding	736
[K].fDSQLFHTIGVEFLNk.[D]	XP_006528985.1	56382	Rab9	Rab9	RAB9, member RAS oncogene family	56382	X|X F5	protein-coding	737
[K].iSALENELAALR.[A]	XP_011248010.1	67472	Mtfr1	Mtfr1	mitochondrial fission regulator 1	67472	3|3 A2	protein-coding	738
[R].fLEEYLSSTPQR.[L]	NP_034145.1	13135	Dad1	Dad1	defender against cell death 1	13135	14 C2|14 27.7 cM	protein-coding	739
[K].lPDFQDSIFEYFNTAPLAHDLTFR.[DT]	NP_898837.2	217866	Cdc42bpb	Cdc42bpb	CDC42 binding protein kinase beta	217866	12 F1|12 60.94 cM	protein-coding	740
[R].kQmVIDVLHPGk.[A]	XP_006518795.1	20088	Rps24	Rps24	ribosomal protein S24	20088	14|14 A3	protein-coding	741
[K].tLASPEQLEk.[F]	XP_006528562.1	14605	Tsc22d3	Tsc22d3	TSC22 domain family, member 3	14605	X|X F1	protein-coding	742
[K].lLVVDkETDEFFkk.[C]	NP_036160.1	26941	Slc9a3r1	Slc9a3r1	solute carrier family 9 (sodium/hydrogen exchanger), member 3 regulator 1	26941	11|11 E2	protein-coding	743
[K].sSAILGQYQAYSGQVR.[R]	XP_006538521.1	100198	H6pd	H6pd	hexose-6-phosphate dehydrogenase (glucose 1-dehydrogenase)	100198	4 E2|4 80.65 cM	protein-coding	744
[R].eYWDYEAHVPSWGNQDDYQLVR.[K]	NP_034104.1	13000	Csnk2a2	Csnk2a2	casein kinase 2, alpha prime polypeptide	13000	8 C5|8 47.12 cM	protein-coding	745
[K].dLTEDHSSLLLHVk.[Q]	XP_017169720.1	11889	Asgr1	Asgr1	asialoglycoprotein receptor 1	11889	11 B3|11 42.98 cM	protein-coding	746
[R].aGTLIMALHDASDYLLESAk.[M]	XP_006502323.1	76893	Cers2	Cers2	ceramide synthase 2	76893	3|3 F2.1	protein-coding	747
[K].vGISLLSSPHP.[-]	XP_006517000.2	66154	Tmem14c	Tmem14c	transmembrane protein 14C	66154	13|13 A3.3	protein-coding	748
[R].sQTLNPASFSPLATQAkPEkPSTLQRPQETVIR.[E]	XP_006523825.1	17356	Afdn	Afdn	afadin, adherens junction formation factor	17356	17|17 A1	protein-coding	749
[K].sLFDDkAVEIEELTYIIk.[Q]	NP_062803.4	56389	Stx5a	Stx5a	syntaxin 5A	56389	19|19 A	protein-coding	750
[K].vAQAVTLTVAQAFk.[V]	NP_663529.2	100017	Ldlrap1	Ldlrap1	low density lipoprotein receptor adaptor protein 1	100017	4|4 D3	protein-coding	751
[R].eNQcVIISGESGAGk.[T]	XP_011241116.1	71602	Myo1e	Myo1e	myosin IE	71602	9 D|9 39.41 cM	protein-coding	752
[R].sTEDGDTLPLSLSYk.[V]	NP_619597.2	192156	Mvd	Mvd	mevalonate (diphospho) decarboxylase	192156	8|8 E1	protein-coding	753
[R].lVkPGNQNTQVTEAWNk.[V]	NP_035249.1	18813	Pa2g4	Pa2g4	proliferation-associated 2G4	18813	10|10 D3	protein-coding	754
[K].kWDTcAPEVILHAVGGk.[L]	NP_035924.2	23827	Bpnt1	Bpnt1	bisphosphate 3'-nucleotidase 1	23827	1|1 H5	protein-coding	755
[R].gETISGGnFHGEYPAk.[A]	NP_034531.1	15109	Hal	Hal	histidine ammonia lyase	15109	10 C2|10 48.49 cM	protein-coding	756
[K].gSSNSYAIk.[K]	NP_033121.2	20103	Rps5	Rps5	ribosomal protein S5	20103	7|7 A1	protein-coding	757
[K].rPNkPLFTGLVTQcQk.[M]	NP_659146.1	246703	Naxe	Naxe	NAD(P)HX epimerase	246703	3|3 F1	protein-coding	758
[R].tTSAGTGGmWR.[F]	NP_077133.1	66212	Sec61b	Sec61b	Sec61 beta subunit	66212	4|4 B1	protein-coding	759
[R].sAGESDmk.[I]	XP_006511463.1	68801	Elovl5	Elovl5	ELOVL family member 5, elongation of long chain fatty acids (yeast)	68801	9|9 E1	protein-coding	760
[R].gVEGSDYINASFIDGYR.[Q]	XP_006523937.1	19280	Ptprs	Ptprs	protein tyrosine phosphatase, receptor type, S	19280	17 D|17 29.32 cM	protein-coding	761
[M].vELVENR.[S]	NP_001289389.1	26356	Ing1	Ing1	inhibitor of growth family, member 1	26356	8|8 A1.1	protein-coding	762
[K].sEPQNLGGAAGR.[S]	XP_006513447.1	19344	Rab5b	Rab5b	RAB5B, member RAS oncogene family	19344	10|10 D3	protein-coding	763
[K].sLPVSVPVWAFk.[E]	XP_006541178.1	67605	Akt1s1	Akt1s1	AKT1 substrate 1 (proline-rich)	67605	7|7 B3	protein-coding	764
[R].lkYALTGDEVkk.[I]	NP_033120.1	20102	Rps4x	Rps4x	ribosomal protein S4, X-linked	20102	X D|X 45.2 cM	protein-coding	765
[K].gLSQSALPYRR.[S]	NP_080809.1	68052	Rps13	Rps13	ribosomal protein S13	68052	7|7 F1	protein-coding	766
[R].qTTLIDELk.[N]	NP_001010834.1	241877	Slc10a5	Slc10a5	solute carrier family 10 (sodium/bile acid cotransporter family), member 5	241877	3|3 A1	protein-coding	767
[KR].gQILmPNIGYGSNkk.[T]	NP_742083.1	19951	Rpl32	Rpl32	ribosomal protein L32	19951	6 E3|6 53.72 cM	protein-coding	768
[R].eVAQLQAENR.[D]	NP_758514.2	272396	Tarsl2	Tarsl2	threonyl-tRNA synthetase-like 2	272396	7|7 C	protein-coding	769
[K].qEFmDGmTELGcDSIEk.[L]	NP_001192290.1	114893	Dcun1d1	Dcun1d1	DCN1, defective in cullin neddylation 1, domain containing 1 (S. cerevisiae)	114893	3|3 B	protein-coding	770
[K].aFITVLEmTPVLGTEIINYR.[D]	XP_006515962.1	268566	Gphn	Gphn	gephyrin	268566	12|12 C3	protein-coding	771
[R].kYFQEAcDVPEPEEk.[F]	NP_081987.1	544963	Iqgap2	Iqgap2	IQ motif containing GTPase activating protein 2	544963	13 D1|13 50.26 cM	protein-coding	772
[R].fQQLVHQMTELcWEk.[C]	NP_038926.1	30058	Timm8a1	Timm8a1	translocase of inner mitochondrial membrane 8A1	30058	X E3|X 56.18 cM	protein-coding	773
[R].sASSGAEGDVSSEREP.[-]	NP_079590.1	66044	Dtd1	Dtd1	D-tyrosyl-tRNA deacylase 1	66044	2|2 G1	protein-coding	774
[K].qIFETIYYGALEAScELAk.[E]	NP_033129.2	20133	Rrm1	Rrm1	ribonucleotide reductase M1	20133	7 E3|7 54.72 cM	protein-coding	775
[R].tLFFSPAPDSFDLEPVLDSFDLSR.[E]	NP_075547.1	65967	Eefsec	Eefsec	eukaryotic elongation factor, selenocysteine-tRNA-specific	65967	6|6 D1	protein-coding	776
[R].tNSTFnQVVLk.[R]	NP_033103.2	19899	Rpl18	Rpl18	ribosomal protein L18	19899	7|7 B3	protein-coding	777
[K].lVQIEYALAAVAGGAPSVGIk.[A]	NP_032970.2	19166	Psma2	Psma2	proteasome subunit alpha 2	19166	13|13 A1	protein-coding	778
[R].aTLYALSHAVNSYFDVDHSR.[S]	NP_033823.2	238055	Apob	Apob	apolipoprotein B	238055	12 A1.1|12 3.53 cM	protein-coding	779
[R].qPLTVEHmYEDISQDHVk.[K]	NP_080678.1	67841	Atg3	Atg3	autophagy related 3	67841	16|16 B5	protein-coding	780
[K].lcLPENESPPTSSk.[H]	NP_001034781.1	75415	Arhgap12	Arhgap12	Rho GTPase activating protein 12	75415	18|18 A1	protein-coding	781
[R].eLEQANDDLER.[A]	NP_075806.2	67203	Nde1	Nde1	nudE neurodevelopment protein 1	67203	16|16 A1	protein-coding	782
[R].yLEVSEPQDIEccGALEYYDk.[A]	XP_006521255.1	55944	Eif3d	Eif3d	eukaryotic translation initiation factor 3, subunit D	55944	15|15 E1	protein-coding	783
[R].mTTTSSVEGk.[Q]	NP_034179.1	13361	Dhfr	Dhfr	dihydrofolate reductase	13361	13 C3|13 47.64 cM	protein-coding	784
[R].tmLELLNQLDGFQPNTQVk.[V]	NP_032974.2	19182	Psmc3	Psmc3	proteasome (prosome, macropain) 26S subunit, ATPase 3	19182	2 E1|2 50.44 cM	protein-coding	785
[R].aVADISSEDQGPR.[N]	NP_796237.2	320799	Zhx3	Zhx3	zinc fingers and homeoboxes 3	320799	2|2 H2	protein-coding	786
[K].vQQGERDFEQISk.[T]	XP_006526253.2	67804	Snx2	Snx2	sorting nexin 2	67804	18|18 D1	protein-coding	787
[R].qALmDNANNLEAALNVLLNSSk.[Q]	NP_766193.3	219249	Tdrd3	Tdrd3	tudor domain containing 3	219249	14|14 E1	protein-coding	788
[R].lNEDPEGSR.[I]	XP_006523518.1	106821	Oard1	Oard1	O-acyl-ADP-ribose deacylase 1	106821	17|17 C	protein-coding	789
[R].eGSmmLQIDVDTVnGGLk.[L]	NP_033176.2	20341	Selenbp1	Selenbp1	selenium binding protein 1	20341	3 F2.1|3 40.74 cM	protein-coding	790
[K].lSSDIVGQLYELTEVQFDLAPR.[G]	XP_017168648.1	17281	Fyco1	Fyco1	FYVE and coiled-coil domain containing 1	17281	9 F4|9 74.52 cM	protein-coding	791
[K].iVLPEGFSPIQALEELEk.[V]	XP_006532609.1	192652	Wdr81	Wdr81	WD repeat domain 81	192652	11|11 B5	protein-coding	792
[K].lVQYEPPQEEkR.[A]	NP_062634.2	56309	Mycbp	Mycbp	MYC binding protein	56309	4|4 D2.2	protein-coding	793
[K].aELEQHLEQEQEFQVNk.[L]	NP_001104591.1	76551	Ccdc6	Ccdc6	coiled-coil domain containing 6	76551	10|10 B5.3	protein-coding	794
[R].iLAGLGFDPEmQNRPTQk.[F]	NP_038882.1	224742	Abcf1	Abcf1	ATP-binding cassette, sub-family F (GCN20), member 1	224742	17 B1|17 18.8 cM	protein-coding	795
[R].aDRDAAAVkPTENNEEESASk.[Q]	NP_938045.2	226982	Eif5b	Eif5b	eukaryotic translation initiation factor 5B	226982	1|1 B	protein-coding	796
[R].eAAAAAAAAVAAAAAAAAAAEPYPASGTTk.[R]	NP_766531.2	268420	Alkbh5	Alkbh5	alkB homolog 5, RNA demethylase	268420	11|11 B2	protein-coding	797
[K].tAmVATVSPAADNYDETLSTLR.[Y]	XP_006518682.1	16554	Kif13b	Kif13b	kinesin family member 13B	16554	14|14 D1	protein-coding	798
[K].tFkPIDLSDLk.[R]	XP_011247110.1	192173	Mcrip1	Mcrip1	MAPK regulated corepressor interacting protein 1	192173	11|11 E2	protein-coding	799
[R].ymVENHGEDYk.[A]	NP_848720.1	28126	Nop16	Nop16	NOP16 nucleolar protein	28126	13 B1|13 28.83 cM	protein-coding	800
[R].tDGSISGDRQPVTVADYISR.[A]	NP_035944.2	23879	Fxr2	Fxr2	fragile X mental retardation, autosomal homolog 2	23879	11 B3|11 42.86 cM	protein-coding	801
[R].fSYkDNVDLVEFk.[S]	XP_006509655.1	17961	Nat2	Nat2	N-acetyltransferase 2 (arylamine N-acetyltransferase)	17961	8 B3.2|8 33.38 cM	protein-coding	802
[K].lTEDDETFLSANASAVLSQFEk.[V]	XP_006539215.2	69151	Lzic	Lzic	leucine zipper and CTNNBIP1 domain containing	69151	4|4 E2	protein-coding	803
[K].dSkSEETLDEGPPk.[Y]	NP_038930.1	30795	Fkbp3	Fkbp3	FK506 binding protein 3	30795	12|12 C1	protein-coding	804
[K].aSPPTLASATASPTATATAR.[D]	XP_006504540.1	58805	Mlxipl	Mlxipl	MLX interacting protein-like	58805	5|5 G2	protein-coding	805
[R].eDLFQIFTTSATLAQk.[N]	XP_006511230.1	244895	Peak1	Peak1	pseudopodium-enriched atypical kinase 1	244895	9|9 B	protein-coding	806
[R].eVcGFAPYER.[R]	NP_061200.2	54217	Rpl36	Rpl36	ribosomal protein L36	54217	17|17 D	protein-coding	807
[K].sLLSSASATVATVGQGISNVIEk.[A]	XP_006534078.1	67726	Fam114a2	Fam114a2	family with sequence similarity 114, member A2	67726	11|11 B1.3	protein-coding	808
[K].lLAEAAVELQEENTR.[Q]	XP_006500266.1	72008	Zfyve19	Zfyve19	zinc finger, FYVE domain containing 19	72008	2|2 E5	protein-coding	809
[R].gADLYGQk.[N]	XP_006531410.1	70575	Gfod2	Gfod2	glucose-fructose oxidoreductase domain containing 2	70575	8|8 D3	protein-coding	810
[R].gTcSRPDTEck.[F]	XP_006501835.1	56758	Mbnl1	Mbnl1	muscleblind like splicing factor 1	56758	3|3 D	protein-coding	811
[K].lkEHcIVNYQVk.[T]	XP_006520239.1	69574	Cmbl	Cmbl	carboxymethylenebutenolidase-like (Pseudomonas)	69574	15|15 B2	protein-coding	812
[R].rPADESNLSPSEVVQWSNHR.[V]	XP_006507520.1	19024	Ppfibp2	Ppfibp2	PTPRF interacting protein, binding protein 2 (liprin beta 2)	19024	7|7 E3	protein-coding	813
[R].eSYDAPPTPSGAR.[L]	NP_084491.3	78903	Wrnip1	Wrnip1	Werner helicase interacting protein 1	78903	13|13 A3.2	protein-coding	814
[R].kLPVESIQIVLEELRk.[K]	NP_081052.2	28084	Vps25	Vps25	vacuolar protein sorting 25	28084	11 D|11 64.48 cM	protein-coding	815
[R].sGGTEGLLAEkLEALITQTR.[A]	NP_666144.3	217337	Srp68	Srp68	signal recognition particle 68	217337	11|11 E2	protein-coding	816
[R].dkVPSAGGGIGDGGQEPTTGNWR.[G]	NP_001021118.1	74006	Dnm1l	Dnm1l	dynamin 1-like	74006	16|16 A2	protein-coding	817
[K].dIHTLAQLISAYSLVDPEk.[A]	NP_079967.1	66661	Srp72	Srp72	signal recognition particle 72	66661	5|5 C3.3	protein-coding	818
[K].aADLVSENcETYEAHmR.[D]	XP_006529806.2	50880	Scly	Scly	selenocysteine lyase	50880	1|1 D	protein-coding	819
[K].kHSQFIGYPITLYLEk.[E]	NP_032328.2	15516	Hsp90ab1	Hsp90ab1	heat shock protein 90 alpha (cytosolic), class B member 1	15516	17 B3|17 22.59 cM	protein-coding	820
[R].fIcIYPAYLNNk.[K]	NP_079803.2	66384	Srp19	Srp19	signal recognition particle 19	66384	18|18 B1	protein-coding	821
[K].tALkDPGAVDLER.[V]	NP_081438.4	69674	Mif4gd	Mif4gd	MIF4G domain containing	69674	11|11 E2	protein-coding	822
[R].tQSHISQWTADcR.[E]	XP_006526030.1	269037	Ctif	Ctif	CBP80/20-dependent translation initiation factor	269037	18|18 E3	protein-coding	823
[K].iNEAIVAVQAIIADPk.[T]	NP_080804.1	68045	Rtraf	Rtraf	RNA transcription, translation and transport factor	68045	14|14 A3	protein-coding	824
[R].eAEALLQLNGDFLVR.[E]	NP_001106802.1	20416	Shc1	Shc1	src homology 2 domain-containing transforming protein C1	20416	3 F1|3 39.11 cM	protein-coding	825
[R].lAQNPLFWk.[T]	NP_080580.1	67669	Hikeshi	Hikeshi	heat shock protein nuclear import factor	67669	7 D3|7 50.4 cM	protein-coding	826
[K].dIkEESDEEDDDDEESGR.[L]	NP_082510.1	381626	Rbm33	Rbm33	RNA binding motif protein 33	381626	5|5 B1	protein-coding	827
[K].lGVENcYFPIFVSQAALEk.[E]	XP_006497180.1	107508	Eprs	Eprs	glutamyl-prolyl-tRNA synthetase	107508	1|1 H5	protein-coding	828
[R].fRETLQDLLPTLPk.[A]	NP_666125.1	103655	Sec14l4	Sec14l4	SEC14-like lipid binding 4	103655	11|11 A1	protein-coding	829
[R].kINFDALLk.[F]	NP_001164505.1	110213	Tmbim6	Tmbim6	transmembrane BAX inhibitor motif containing 6	110213	15 F1|15 56.13 cM	protein-coding	830
[K].eVVkPVPITSPAVSk.[V]	XP_006501801.1	56376	Pdlim5	Pdlim5	PDZ and LIM domain 5	56376	3|3 H1	protein-coding	831
[K].eQESYDNR.[L]	NP_080130.2	66935	Cir1	Cir1	corepressor interacting with RBPJ, 1	66935	2|2 C3	protein-coding	832
[K].tVVNISSLcALQPYk.[G]	NP_035597.2	20751	Spr	Spr	sepiapterin reductase	20751	6 C3|6 37.15 cM	protein-coding	833
[R].tEAPEDAPGVQELYQHWLQGEDSER.[A]	NP_080514.3	67563	Ciao3	Ciao3	cytosolic iron-sulfur assembly component 3	67563	17|17 A3.3	protein-coding	834
[K].fYGVLHPSTIAnGLINLIEDDALNGAImk.[I]	NP_032304.2	15446	Hpgd	Hpgd	hydroxyprostaglandin dehydrogenase 15 (NAD)	15446	8|8 B2	protein-coding	835
[K].lWcTcFRPELVkPALEk.[S]	NP_038806.2	27384	Akr1c13	Akr1c13	aldo-keto reductase family 1, member C13	27384	13|13 A1	protein-coding	836
[K].aSSVTTFTGEPNmcPR.[C]	NP_077185.1	68337	Crip2	Crip2	cysteine rich protein 2	68337	12 F1|12 61.57 cM	protein-coding	837
[R].nGPLNESQEEEEDGEQGSNLNR.[E]	XP_006530448.1	330177	Taok3	Taok3	TAO kinase 3	330177	5|5 F	protein-coding	838
[K].hQFYPTVVYLTk.[S]	XP_006531913.1	74126	Syvn1	Syvn1	synovial apoptosis inhibitor 1, synoviolin	74126	19|19 A	protein-coding	839
[R].nQSDADLEALR.[K]	NP_775554.2	209456	Trp53bp2	Trp53bp2	transformation related protein 53 binding protein 2	209456	1 H5|1 84.93 cM	protein-coding	840
[K].vPSScPVVTVDGYVDPSGGDR.[F]	NP_032566.2	17128	Smad4	Smad4	SMAD family member 4	17128	18 E2|18 49.51 cM	protein-coding	841
[R].hIDTAYVYQTEnHVGQAIR.[S]	NP_001013807.2	432720	Akr1c19	Akr1c19	aldo-keto reductase family 1, member C19	432720	13|13 A1	protein-coding	842
[R].sAPkEDDASASTSQSSR.[A]	NP_663600.2	75705	Eif4b	Eif4b	eukaryotic translation initiation factor 4B	75705	15|15 F2	protein-coding	843
[K].eLAETIASDDGTVDPR.[S]	NP_001074627.1	74148	Cluh	Cluh	clustered mitochondria (cluA/CLU1) homolog	74148	11 B5|11	protein-coding	844
[R].fLQLSSELcLIEGTIDGLEPGLHGLHVHQYGDLTR.[D]	NP_058588.1	12460	Ccs	Ccs	copper chaperone for superoxide dismutase	12460	19 A|19 4.11 cM	protein-coding	845
[R].eAQELNLPVVGSQLVGLVPLk.[A]	NP_543121.1	14317	Ftcd	Ftcd	formiminotransferase cyclodeaminase	14317	10 C1|10 39.25 cM	protein-coding	846
[R].aTSTAQDk.[G]	NP_647468.2	246154	Vasn	Vasn	vasorin	246154	16|16 A1	protein-coding	847
[R].sVSTVSSELSR.[R]	NP_034024.2	12684	Cideb	Cideb	cell death-inducing DNA fragmentation factor, alpha subunit-like effector B	12684	14|14 C3	protein-coding	848
[K].fQYkEDHPFEYR.[K]	NP_065615.1	57436	Gabarapl1	Gabarapl1	gamma-aminobutyric acid (GABA) A receptor-associated protein-like 1	57436	6|6 F3	protein-coding	849
[K].fRGPFTDVVTTNLk.[L]	NP_062780.2	56491	Vapb	Vapb	vesicle-associated membrane protein, associated protein B and C	56491	2 H4|2 97.37 cM	protein-coding	850
[R].mAEFFSWALEPIFSSSEPTSEAR.[V]	NP_081137.2	68889	Ubac2	Ubac2	ubiquitin associated domain containing 2	68889	14|14 E5	protein-coding	851
[K].lANSEGTSEAWVDQFTRPGNk.[I]	XP_017176951.1	19305	Pex5	Pex5	peroxisomal biogenesis factor 5	19305	6 F2|6 59.15 cM	protein-coding	852
[K].eQVNTELk.[V]	XP_006499990.1	56406	Ncoa6	Ncoa6	nuclear receptor coactivator 6	56406	2|2 H1	protein-coding	853
[K].aWSTGNcDAGGDEWGQEIR.[L]	NP_666179.2	223978	Cpped1	Cpped1	calcineurin-like phosphoesterase domain containing 1	223978	16|16 A1	protein-coding	854
[R].nNNADAEDkSDR.[N]	NP_001239458.1	54633	Pqbp1	Pqbp1	polyglutamine binding protein 1	54633	X A1.1|X 3.56 cM	protein-coding	855
[K].qSTSFLVLQEILESDGkGDPNkPSGFR.[S]	NP_058557.2	54132	Pdlim1	Pdlim1	PDZ and LIM domain 1 (elfin)	54132	19|19 C3	protein-coding	856
[K].qLGQDESTAITSEQNDILk.[V]	XP_006496829.1	226562	Prrc2c	Prrc2c	proline-rich coiled-coil 2C	226562	1 H2.1|1	protein-coding	857
[R].tEPLAANPFAASFAHLLNPAPPAR.[G]	NP_082319.1	52846	Cnot11	Cnot11	CCR4-NOT transcription complex, subunit 11	52846	1 B|1 18.31 cM	protein-coding	858
[K].nFEWVADRVELLLk.[S]	XP_006535243.1	67054	Paics	Paics	phosphoribosylaminoimidazole carboxylase, phosphoribosylaminoribosylaminoimidazole, succinocarboxamide synthetase	67054	5|5 C3.3	protein-coding	859
[R].aLSNLESIPGGYNALR.[R]	NP_081118.4	56085	Ubqln1	Ubqln1	ubiquilin 1	56085	13 B1|13 30.95 cM	protein-coding	860
[R].lNPHkDNDGGAGDLEDSLVAL.[-]	NP_035281.1	19043	Ppm1b	Ppm1b	protein phosphatase 1B, magnesium dependent, beta isoform	19043	17 E4|17 55.13 cM	protein-coding	861
[R].lVRASmnVFEEIVk.[I]	XP_006521151.1	328561	Apol10b	Apol10b	apolipoprotein L 10B	328561	15|15 E1	protein-coding	862
[R].lLLGLTSLVDGk.[S]	XP_006510804.1	102442	Dennd4a	Dennd4a	DENN/MADD domain containing 4A	102442	9|9 C	protein-coding	863
[R].tAEEEDEADPkR.[Q]	NP_081264.1	69202	Ptms	Ptms	parathymosin	69202	6|6 F2	protein-coding	864
[K].vPQAQPAkPALk.[S]	NP_001103376.1	20853	Stau1	Stau1	staufen double-stranded RNA binding protein 1	20853	2|2 H3	protein-coding	865
[R].kVPESLAR.[S]	NP_081097.2	52829	Lurap1l	Lurap1l	leucine rich adaptor protein 1-like	52829	4 C3|4 37.91 cM	protein-coding	866
[R].wSAEVTSNTYSDEDRPPk.[V]	XP_006539273.1	74155	Errfi1	Errfi1	ERBB receptor feedback inhibitor 1	74155	4|4 E2	protein-coding	867
[R].dGLTWAEADQYcQLENAHLLVINSR.[E]	NP_031519.1	11890	Asgr2	Asgr2	asialoglycoprotein receptor 2	11890	11 B3|11 42.99 cM	protein-coding	868
[R].vALENDDRSEEEkYTAVQR.[N]	NP_033151.2	20239	Atxn2	Atxn2	ataxin 2	20239	5|5 F	protein-coding	869
[R].tGPTQQQVESR.[L]	XP_006524901.1	68241	Mcrip2	Mcrip2	MAPK regulated corepressor interacting protein 2	68241	17|17 A3.3	protein-coding	870
[K].aNYDVLESQk.[G]	NP_080276.2	67151	Psmd9	Psmd9	proteasome (prosome, macropain) 26S subunit, non-ATPase, 9	67151	5|5 F	protein-coding	871
[R].yIVnGSHEANk.[L]	NP_829887.1	217869	Eif5	Eif5	eukaryotic translation initiation factor 5	217869	12 F1|12 61.03 cM	protein-coding	872
[K].gAGTnGLPTkGPTEVSDk.[K]	XP_006526143.1	407819	BC031181	BC031181	cDNA sequence BC031181	407819	18|18 E2	protein-coding	873
[K].nFGGGNTAWEEk.[T]	NP_083996.1	76737	Creld2	Creld2	cysteine-rich with EGF-like domains 2	76737	15|15 E3	protein-coding	874
[K].mDDPTVNWSNER.[Y]	NP_666178.2	14852	Gspt1	Gspt1	G1 to S phase transition 1	14852	16 A1|16 6.38 cM	protein-coding	875
[K].qEEENPAEETGEEkQDTQEk.[E]	NP_062507.1	56205	Ensa	Ensa	endosulfine alpha	56205	3|3 F2.1	protein-coding	876
[K].lVDNNTALVDk.[L]	XP_006509302.1	102103	Mtus1	Mtus1	mitochondrial tumor suppressor 1	102103	8|8 A4	protein-coding	877
[R].ySEVSFLELDkFLEDVR.[N]	XP_006520835.1	223649	Nrbp2	Nrbp2	nuclear receptor binding protein 2	223649	15|15 D3	protein-coding	878
[R].sVTENLSDGLR.[A]	NP_062425.1	56199	Abcb10	Abcb10	ATP-binding cassette, sub-family B (MDR/TAP), member 10	56199	8|8 E2	protein-coding	879
[R].tQHIQQPR.[K]	NP_666169.1	223453	Dap	Dap	death-associated protein	223453	15|15 B2	protein-coding	880
[R].gAQADHFTESPLSPGSQVQVR.[V]	NP_659078.1	69684	Aarsd1	Aarsd1	alanyl-tRNA synthetase domain containing 1	69684	11|11 D	protein-coding	881
[R].lFQQILSAVDYcHR.[H]	NP_835279.2	108079	Prkaa2	Prkaa2	protein kinase, AMP-activated, alpha 2 catalytic subunit	108079	4|4 C6	protein-coding	882
[R].tLFVSGLPVDIkPR.[E]	XP_006511518.1	71973	Rbpms2	Rbpms2	RNA binding protein with multiple splicing 2	71973	9|9 C	protein-coding	883
[K].qLGDNEAVTQEIVGcAHLENYALk.[M]	NP_079694.2	66201	Vta1	Vta1	vesicle (multivesicular body) trafficking 1	66201	10|10 A2	protein-coding	884
[K].aAVNVQER.[K]	XP_011237278.1	227545	Proser2	Proser2	proline and serine rich 2	227545	2|2 A1	protein-coding	885
[K].lLLETLPGYSLSLDPk.[D]	XP_006521590.1	76510	Trappc9	Trappc9	trafficking protein particle complex 9	76510	15|15 D3	protein-coding	886
[R].gFkDQIYDIFQk.[L]	NP_659207.1	13681	Eif4a1	Eif4a1	eukaryotic translation initiation factor 4A1	13681	11 B3|11 42.86 cM	protein-coding	887
[K].tSGAGPNQQRPGETQk.[S]	NP_067288.2	57751	Rnf25	Rnf25	ring finger protein 25	57751	1|1 C3	protein-coding	888
[R].gGISSGGEGVQDR.[D]	NP_062748.2	56399	Akap8	Akap8	A kinase (PRKA) anchor protein 8	56399	17|17 B1	protein-coding	889
[K].eLEQNANHPHR.[I]	XP_017170669.1	70369	Bag5	Bag5	BCL2-associated athanogene 5	70369	12|12 F1	protein-coding	890
[R].lFGETDYDAFQR.[L]	XP_006497593.1	67229	Prpf18	Prpf18	pre-mRNA processing factor 18	67229	2|2 A1	protein-coding	891
[K].gkEEScVPASQETSLGQDTSDPASTR.[T]	NP_001036006.1	11640	Akap1	Akap1	A kinase (PRKA) anchor protein 1	11640	11|11 C	protein-coding	892
[K].lTVIAEQIQHLQEQAR.[K]	NP_001012400.1	230696	AU022252	AU022252	expressed sequence AU022252	230696	4|4 D2.1	protein-coding	893
[R].aVIQVSQIVAk.[G]	NP_080704.2	67880	Dcxr	Dcxr	dicarbonyl L-xylulose reductase	67880	11|11 E2	protein-coding	894
[R].gREEINFVEIk.[G]	NP_291051.1	94315	Prcc	Prcc	papillary renal cell carcinoma (translocation-associated)	94315	3|3 F1	protein-coding	895
[K].sLkDEDVLQkLPVGTTATLYFR.[D]	NP_598879.1	106529	Tecr	Tecr	trans-2,3-enoyl-CoA reductase	106529	8 C2|8 40.22 cM	protein-coding	896
[R].eESSSSSNVSSR.[K]	NP_001153223.1	21399	Tcea1	Tcea1	transcription elongation factor A (SII) 1	21399	1|1 A1	protein-coding	897
[R].aGPEADkEQAWDDEENAGPVLQFDYEALANR.[L]	NP_035055.2	18114	Rrp1	Rrp1	ribosomal RNA processing 1 homolog (S. cerevisiae)	18114	10 C1|10 39.72 cM	protein-coding	898
[K].ncLTNFHGmDLTR.[D]	NP_058655.3	20091	Rps3a1	Rps3a1	ribosomal protein S3A1	20091	3|3 F1	protein-coding	899
[K].lPLWQQAcADPNkIPDR.[A]	NP_001032844.2	108100	Baiap2	Baiap2	brain-specific angiogenesis inhibitor 1-associated protein 2	108100	11|11 E2	protein-coding	900
[R].eTTGTGPNVYHENDTIAk.[Y]	NP_821170.1	69091	Vps26b	Vps26b	VPS26 retromer complex component B	69091	9|9 A4	protein-coding	901
[R].dVTSSTSAk.[T]	NP_780496.2	97159	A430005L14Rik	A430005L14Rik	RIKEN cDNA A430005L14 gene	97159	4|4 E2	protein-coding	902
[R].vADPDHDHTGFLTEYVATR.[W]	XP_006522210.1	26413	Mapk1	Mapk1	mitogen-activated protein kinase 1	26413	16 A3|16 10.53 cM	protein-coding	903
[R].gYRDDFLGGR.[G]	NP_001299796.1	22384	Eif4h	Eif4h	eukaryotic translation initiation factor 4H	22384	5 G2|5 74.71 cM	protein-coding	904
[R].tLAEYcPALR.[S]	XP_006527379.1	68431	Fbxl15	Fbxl15	F-box and leucine-rich repeat protein 15	68431	19|19 C3	protein-coding	905
[R].eTQSVDRLPSTPTTTAck.[S]	XP_006516540.1	217980	Larp4b	Larp4b	La ribonucleoprotein domain family, member 4B	217980	13 A1|13 3.66 cM	protein-coding	906
[R].fPLDYYSIPFPTPTTPLTGR.[D]	XP_006502219.1	74383	Ubap2l	Ubap2l	ubiquitin-associated protein 2-like	74383	3 F1|3	protein-coding	907
[K].kMDESEANEAPAGEAAAR.[E]	XP_017171980.1	170719	Oxr1	Oxr1	oxidation resistance 1	170719	15|15 B3.1	protein-coding	908
[R].aVQQnGAPATTk.[V]	XP_006503296.1	54325	Elovl1	Elovl1	elongation of very long chain fatty acids (FEN1/Elo2, SUR4/Elo3, yeast)-like 1	54325	4|4 D2.1	protein-coding	909
[R].mVSALQQQQQQQQQQQR.[Q]	NP_659061.2	213988	Tnrc6b	Tnrc6b	trinucleotide repeat containing 6b	213988	15|15 E1	protein-coding	910
[K].sQGAITER.[L]	NP_001191844.1	28193	Reep3	Reep3	receptor accessory protein 3	28193	10 B5.1|10 34.83 cM	protein-coding	911
[R].qSSSSGSSIDQGSk.[D]	XP_006501383.1	229285	Spg20	Spg20	spastic paraplegia 20, spartin (Troyer syndrome) homolog (human)	229285	3|3 C	protein-coding	912
[R].fIGkPDVAYQLISAk.[M]	XP_006534084.1	67826	Snap47	Snap47	synaptosomal-associated protein, 47	67826	11|11 B1.3	protein-coding	913
[R].gGPPckPPAPEDEDEAWR.[Q]	XP_006524683.1	53761	Prrc2a	Prrc2a	proline-rich coiled-coil 2A	53761	17 B1|17 18.59 cM	protein-coding	914
[K].sSDTGSSNALPk.[E]	NP_080653.2	67788	Sfr1	Sfr1	SWI5 dependent recombination repair 1	67788	19 D1|19	protein-coding	915
[R].sYEDMIGEEVPPDQYYWAPLAQHER.[G]	XP_006498696.1	12388	Ctnnd1	Ctnnd1	catenin (cadherin associated protein), delta 1	12388	2 D|2 49.45 cM	protein-coding	916
[K].sLDNNYSTLNER.[G]	XP_006498688.1	12388	Ctnnd1	Ctnnd1	catenin (cadherin associated protein), delta 1	12388	2 D|2 49.45 cM	protein-coding	917
[R].gSFESVNSYVDSFmELLGGk.[N]	XP_006514124.1	69836	Pla2g12b	Pla2g12b	phospholipase A2, group XIIB	69836	10|10 B4	protein-coding	918
[K].aLAVcHGPLDHYDFLIk.[S]	NP_665686.2	215951	Afg1l	Afg1l	AFG1 like ATPase	215951	10 B2|10 22.88 cM	protein-coding	919
[K].fkVEYHAGGSTQNSMk.[V]	NP_598840.1	11534	Adk	Adk	adenosine kinase	11534	14|14 A3	protein-coding	920
[K].nRLEHLAITVTDLFSAGTETTSTTLR.[Y]	NP_598905.2	107141	Cyp2c50	Cyp2c50	cytochrome P450, family 2, subfamily c, polypeptide 50	107141	19|19 C3	protein-coding	921
[K].dLHFLEELQLGHNR.[I]	XP_006523774.1	16005	Igfals	Igfals	insulin-like growth factor binding protein, acid labile subunit	16005	17 A3.3|17 12.53 cM	protein-coding	922
[R].qTGPGETASEGGTADQAR.[T]	XP_006515014.1	12879	Cys1	Cys1	cystin 1	12879	12 A1.3|12 8.49 cM	protein-coding	923
[K].gQGGAGAGDDEEED.[-]	NP_084043.1	76846	Rps9	Rps9	ribosomal protein S9	76846	7|7 A1	protein-coding	924
[K].cDDDSETSNWIAANTk.[E]	NP_064311.2	23806	Arih1	Arih1	ariadne RBR E3 ubiquitin protein ligase 1	23806	9|9 B	protein-coding	925
[R].dATIPVESDTDDEGAPR.[I]	NP_598548.1	97112	Nmd3	Nmd3	NMD3 ribosome export adaptor	97112	3|3 E1	protein-coding	926
[R].iIDVVYNASnNELVR.[T]	NP_033124.1	20116	Rps8	Rps8	ribosomal protein S8	20116	4|4 D1	protein-coding	927
[R].aLcELESGIPAAESQIVYAERPLTDNHR.[S]	NP_001017966.1	68817	Ddi2	Ddi2	DNA-damage inducible protein 2	68817	4|4 E1	protein-coding	928
[K].tDSPLPLEEASTPPGk.[V]	NP_062678.1	56395	Tmem115	Tmem115	transmembrane protein 115	56395	9|9 F1	protein-coding	929
[R].dLDGSPEAGDGEER.[N]	NP_001074563.1	229937	Znhit6	Znhit6	zinc finger, HIT type 6	229937	3|3 H2	protein-coding	930
[K].vVPPLDEDGR.[S]	NP_904326.1	12566	Cdk2	Cdk2	cyclin-dependent kinase 2	12566	10|10 D3	protein-coding	931
[K].aIGQTELNASNPEEVLQLAAQR.[R]	NP_835213.3	72656	Ints8	Ints8	integrator complex subunit 8	72656	4|4 A1	protein-coding	932
[K].aSSPDDDVQQVVFDLIck.[V]	XP_017168922.1	320615	Dop1a	Dop1a	DOP1 leucine zipper like protein A	320615	9 E3.1|9 46.58 cM	protein-coding	933
[R].sGHTFTVNPR.[R]	XP_006525155.2	76448	Ppp1r18	Ppp1r18	protein phosphatase 1, regulatory subunit 18	76448	17|17 B1	protein-coding	934
[K].lYTAAVDTIVAVMAEGk.[E]	NP_079819.1	66405	Mcts2	Mcts2	malignant T cell amplified sequence 2	66405	2|2 H1	protein-coding	935
[K].tQSSLVPALTEFVR.[S]	NP_080583.3	67675	Cuta	Cuta	cutA divalent cation tolerance homolog	67675	17|17 A3.3	protein-coding	936
[K].lREFHDGGR.[S]	NP_780626.1	109254	Adtrp	Adtrp	androgen dependent TFPI regulating protein	109254	13|13 A4	protein-coding	937
[K].lDFTEGEk.[L]	XP_006530948.1	234669	Ces2b	Ces2b	carboxyesterase 2B	234669	8|8 D3	protein-coding	938
[R].cSPPETLASTPDSGYSIDSk.[I]	XP_006504200.1	72313	Fryl	Fryl	FRY like transcription coactivator	72313	5|5 C3.2	protein-coding	939
[R].nAGDLVPATDETADAESGAR.[T]	NP_765995.1	70925	Cdkn2aip	Cdkn2aip	CDKN2A interacting protein	70925	8|8 B1.1	protein-coding	940
[M].tkGTSSFGk.[R]	NP_001258520.1	100502825	Rpl37rt	Rpl37rt	ribosomal protein L37, retrotransposed	100502825	5 F|5 55.99 cM	protein-coding	941
[R].gIDcQGASR.[M]	NP_034695.1	16325	Inhbc	Inhbc	inhibin beta-C	16325	10 D3|10 74.5 cM	protein-coding	942
[R].lLVRPTSSETPSAAELVSAIEELVk.[S]	NP_001074771.1	223435	Trio	Trio	triple functional domain (PTPRF interacting)	223435	15|15 B1	protein-coding	943
[R].eTAAGALR.[N]	NP_766345.3	234549	Heatr3	Heatr3	HEAT repeat containing 3	234549	8|8 C3	protein-coding	944
[K].dATLLIHEATLEDGLEEEAVEk.[T]	XP_006534128.1	68626	Elac2	Elac2	elaC ribonuclease Z 2	68626	11 B3|11 40.42 cM	protein-coding	945
[R].lAYAENIALLAETALR.[F]	NP_001074778.1	75669	Pik3r4	Pik3r4	phosphoinositide-3-kinase regulatory subunit 4	75669	9 F1|9 56.79 cM	protein-coding	946
[R].cETDcSPH.[-]	NP_001277452.1	76763	Mospd2	Mospd2	motile sperm domain containing 2	76763	X|X F5	protein-coding	947
[K].gILAADESIGSmGNR.[L]	NP_001186199.1	353204	Aldoart1	Aldoart1	aldolase 1 A, retrogene 1	353204	4|4 C3	protein-coding	948
[R].qALQDLLTEYmSNTGk.[T]	XP_006513538.1	216033	Ctnna3	Ctnna3	catenin (cadherin associated protein), alpha 3	216033	10|10 B4-B5.1	protein-coding	949
[R].kSTADTEFADGSTTGER.[V]	NP_001156485.1	240255	Ythdc2	Ythdc2	YTH domain containing 2	240255	18|18 B3	protein-coding	950
[R].fLQTEDSWVPTSPDTGLDPLTVR.[R]	XP_006538311.1	69961	Rpp25l	Rpp25l	ribonuclease P/MRP 25 subunit-like	69961	4 A5|4	protein-coding	951
[K].sPSYGVPSAPPTLEGSAEEPFPGGGEGPRPGPSSEQLNR.[F]	NP_080441.1	67453	Slc25a46	Slc25a46	solute carrier family 25, member 46	67453	18|18 B1	protein-coding	952
[K].hPNETDGk.[S]	XP_006500192.1	69185	Dtwd1	Dtwd1	DTW domain containing 1	69185	2|2 F1	protein-coding	953
[R].gkEEEFDFDVPEDLGPLQFVk.[L]	NP_031466.2	11684	Alox12	Alox12	arachidonate 12-lipoxygenase	11684	11 B3|11 42.99 cM	protein-coding	954
[R].lADVLWNSQIPLLIcR.[T]	NP_659180.1	234664	Nae1	Nae1	NEDD8 activating enzyme E1 subunit 1	234664	8|8 D3	protein-coding	955
[R].iLYEEVDESEVEVIHVPSPALEER.[K]	XP_006524217.1	224897	Dpp9	Dpp9	dipeptidylpeptidase 9	224897	17|17 D	protein-coding	956
[R].yScVDDSAFER.[F]	XP_011237796.1	228866	Pcif1	Pcif1	PDX1 C-terminal inhibiting factor 1	228866	2|2 H3	protein-coding	957
[K].dILQQAAGHLPTETVNkDQDVcDkcPDATEQR.[C]	XP_006507200.1	101437	Dhx32	Dhx32	DEAH (Asp-Glu-Ala-His) box polypeptide 32	101437	7|7 F3	protein-coding	958
[K].eGGAGGGFGSPmDIFDMFFGGGGR.[M]	NP_032324.1	15502	Dnaja1	Dnaja1	DnaJ heat shock protein family (Hsp40) member A1	15502	4|4 A5	protein-coding	959
[K].eDIHDPTYQDEEGPPPk.[L]	NP_033153.2	20249	Scd1	Scd1	stearoyl-Coenzyme A desaturase 1	20249	19 C3|19 37.98 cM	protein-coding	960
[K].eAcGESEPQEGAPEER.[L]	XP_011244445.1	70028	Dop1b	Dop1b	DOP1 leucine zipper like protein B	70028	16|16 C4	protein-coding	961
[K].yVENFGLIDGR.[L]	NP_079944.1	66624	Spcs2	Spcs2	signal peptidase complex subunit 2 homolog (S. cerevisiae)	66624	7|7 E2	protein-coding	962
[K].eVDEVDAALSDLEITLEGGk.[T]	XP_006518891.2	218952	Fermt2	Fermt2	fermitin family member 2	218952	14|14 C1	protein-coding	963
[K].lMAVPNLSMLETVDSVk.[L]	NP_473398.1	114863	Plpbp	Plpbp	pyridoxal phosphate binding protein	114863	8|8 A2	protein-coding	964
[R].sPSFPLEPEDEVFLAIAk.[A]	NP_001239568.1	67046	Tbc1d7	Tbc1d7	TBC1 domain family, member 7	67046	13|13 A4	protein-coding	965
[K].iEGGnGNVATQQNSLEQLEPDYFk.[D]	XP_006521256.1	55960	Ebag9	Ebag9	estrogen receptor-binding fragment-associated gene 9	55960	15|15 B3.2	protein-coding	966
[R].gELDLTGAk.[Q]	NP_081092.1	68705	Gtf2f2	Gtf2f2	general transcription factor IIF, polypeptide 2	68705	14|14 D3	protein-coding	967
[K].iLEHFLETIR.[L]	NP_001191094.1	56508	Rapgef4	Rapgef4	Rap guanine nucleotide exchange factor (GEF) 4	56508	2|2 C3	protein-coding	968
[K].fLRPEDSTRPScFQQQQGLR.[H]	NP_001152991.1	237823	Pfas	Pfas	phosphoribosylformylglycinamidine synthase (FGAR amidotransferase)	237823	11|11 B3	protein-coding	969
[K].sFDPFTEVIVDGIVANALR.[V]	NP_001277278.1	18797	Plcb3	Plcb3	phospholipase C, beta 3	18797	19 A|19 5.1 cM	protein-coding	970
[R].iLFSILR.[M]	NP_666418.1	258303	Olfr518	Olfr518	olfactory receptor 518	258303	7|7 E3	protein-coding	971
[K].gSEkPLEQTFANMVSSLGSGMIR.[Y]	NP_109617.1	83493	Sacm1l	Sacm1l	SAC1 suppressor of actin mutations 1-like (yeast)	83493	9 F4|9 74.08 cM	protein-coding	972
[K].lLPPFkPQVTSEVDTR.[Y]	XP_006539540.1	11652	Akt2	Akt2	thymoma viral proto-oncogene 2	11652	7 A3|7 15.94 cM	protein-coding	973
[K].sEGELTLLVLR.[D]	NP_001269025.1	27375	Tjp3	Tjp3	tight junction protein 3	27375	10|10 C1	protein-coding	974
[R].qQQEQQVTEENLR.[K]	NP_115774.2	84094	Plvap	Plvap	plasmalemma vesicle associated protein	84094	8 B3.3|8 34.43 cM	protein-coding	975
[K].lkPEGLHQLLAGFEDk.[S]	XP_017171220.1	16434	Itpa	Itpa	inosine triphosphatase (nucleoside triphosphate pyrophosphatase)	16434	2 F1|2 63.24 cM	protein-coding	976
[R].vLASGDNNRIPVIGPLk.[I]	NP_598553.1	192654	Pla2g15	Pla2g15	phospholipase A2, group XV	192654	8|8 D3	protein-coding	977
[R].sLEQANR.[S]	NP_766060.2	209446	Tfe3	Tfe3	transcription factor E3	209446	X A1.1|X 3.5 cM	protein-coding	978
[R].eAEFYDk.[Q]	XP_006516255.1	68520	Zfyve21	Zfyve21	zinc finger, FYVE domain containing 21	68520	12|12 F1	protein-coding	979
[K].tLHmFHDEEYAQAHSLPEDTLVLPPASPDQR.[I]	NP_001074638.1	104816	Aspg	Aspg	asparaginase	104816	12|12 F1	protein-coding	980
[R].eLFPVFTQLPFPk.[D]	XP_006525236.1	80748	BC004004	BC004004	cDNA sequence BC004004	80748	17|17 A3.3	protein-coding	981
[K].lEFFGFEDHDETGGDEGGSGSSNYk.[I]	NP_001004436.2	218914	Wapl	Wapl	WAPL cohesin release factor	218914	14|14 B	protein-coding	982
[K].eIYPDSGSADDER.[I]	NP_033018.2	19300	Abcd4	Abcd4	ATP-binding cassette, sub-family D (ALD), member 4	19300	12 D1|12 39.3 cM	protein-coding	983
[R].gNEDTPYEAVHSHPYPcSk.[A]	NP_598704.2	101502	Hsd3b7	Hsd3b7	hydroxy-delta-5-steroid dehydrogenase, 3 beta- and steroid delta-isomerase 7	101502	7|7 F3	protein-coding	984
[R].lSINLTEDEEGVANEHQVDSR.[Y]	XP_011242810.1	214290	Tut7	Tut7	terminal uridylyl transferase 7	214290	13|13 B2	protein-coding	985
[K].hVVLPVDDDSDLNVVASFDR.[R]	NP_766105.2	213464	Rbbp5	Rbbp5	retinoblastoma binding protein 5, histone lysine methyltransferase complex subunit	213464	1|1 E4	protein-coding	986
[K].gFLNSSELSELAAGPDR.[E]	NP_079813.1	66399	Tsfm	Tsfm	Ts translation elongation factor, mitochondrial	66399	10|10 D3	protein-coding	987
[K].eFLHnGPDLQDFVSGDLADk.[S]	NP_077791.1	79464	Lias	Lias	lipoic acid synthetase	79464	5|5 C3.1	protein-coding	988
[R].dLGQVAAQEAEREGATEETVRER.[V]	NP_080699.3	67873	Mri1	Mri1	methylthioribose-1-phosphate isomerase 1	67873	8|8 C2	protein-coding	989
[K].aSPGEVTDAVk.[L]	NP_061347.2	56043	Akr1e1	Akr1e1	aldo-keto reductase family 1, member E1	56043	13|13 A1	protein-coding	990
[K].yVAEALEcLDDFk.[G]	XP_006538806.1	230796	Wdtc1	Wdtc1	WD and tetratricopeptide repeats 1	230796	4|4 D2.3	protein-coding	991
[K].eIGSPPLDPTEHFLPEEEkLTEQER.[S]	NP_082473.2	72320	Kifbp	Kifbp	kinesin family binding protein	72320	10|10 B4	protein-coding	992
[K].dNDGASDEAEEGGSQGk.[L]	XP_006523923.1	19043	Ppm1b	Ppm1b	protein phosphatase 1B, magnesium dependent, beta isoform	19043	17 E4|17 55.13 cM	protein-coding	993
[K].qLQLDYVDLYLIHFPmAmk.[A]	XP_006516573.1	83702	Akr1c6	Akr1c6	aldo-keto reductase family 1, member C6	83702	13 A1|13 2.48 cM	protein-coding	994
[R].gDIQPQLDSALQDVNDk.[Y]	XP_011243842.1	211401	Mtss1	Mtss1	MTSS I-BAR domain containing 1	211401	15|15 D1	protein-coding	995
[K].lDASDEEVYTAAR.[E]	XP_006535875.1	74610	Abcb8	Abcb8	ATP-binding cassette, sub-family B (MDR/TAP), member 8	74610	5|5 A3	protein-coding	996
[R].eDGNEEDkENQGDETQGQQPPQR.[R]	XP_006502996.1	22608	Ybx1	Ybx1	Y box protein 1	22608	4|4 D2.1	protein-coding	997
[R].vcMVYDLYPTLTPLAVAYAR.[A]	NP_080471.2	108147	Atic	Atic	5-aminoimidazole-4-carboxamide ribonucleotide formyltransferase/IMP cyclohydrolase	108147	1|1 C3	protein-coding	998
[R].hYEGAEQILIR.[Q]	NP_758487.2	234730	Fcsk	Fcsk	fucose kinase	234730	8|8 E1	protein-coding	999
[K].nVFTSAEELER.[A]	XP_006506025.1	232146	Eva1a	Eva1a	eva-1 homolog A (C. elegans)	232146	6|6 C3	protein-coding	1000
[R].dLTPEQAAER.[L]	NP_057867.2	14430	Galt	Galt	galactose-1-phosphate uridyl transferase	14430	4 A5|4 22.07 cM	protein-coding	1001
[R].gIIHHVcDEHk.[E]	NP_663445.2	97998	Deptor	Deptor	DEP domain containing MTOR-interacting protein	97998	15 D1|15 21.96 cM	protein-coding	1002
[R].dEEELGmAPAETLTVFLk.[L]	XP_006503143.1	242585	Slc35d1	Slc35d1	solute carrier family 35 (UDP-glucuronic acid/UDP-N-acetylgalactosamine dual transporter), member D1	242585	4|4 C6	protein-coding	1003
[K].dGPAPTHELSHR.[Y]	XP_011248862.1	243846	Ccdc9	Ccdc9	coiled-coil domain containing 9	243846	7|7 A2	protein-coding	1004
[K].nFESLSEAFSVASAAAALSQNR.[Y]	XP_006499087.1	20014	Rpn2	Rpn2	ribophorin II	20014	2 H1|2 78.2 cM	protein-coding	1005
[K].lIDDYGVEEEPAELPEGTSLTVDNk.[R]	XP_011245162.1	19290	Pura	Pura	purine rich element binding protein A	19290	18|18 B2	protein-coding	1006
[R].qLPSGGLnGRPEk.[L]	NP_035361.2	19352	Rabggtb	Rabggtb	Rab geranylgeranyl transferase, b subunit	19352	3 H3|3 78.76 cM	protein-coding	1007
[K].lGPSQSTPTGESVISITELISAmk.[Q]	NP_062668.1	56384	Letm1	Letm1	leucine zipper-EF-hand containing transmembrane protein 1	56384	5|5 B2	protein-coding	1008
[K].yGVEAFSDVLR.[H]	XP_011241765.1	27400	Hsd17b6	Hsd17b6	hydroxysteroid (17-beta) dehydrogenase 6	27400	10|10 D3	protein-coding	1009
[R].lDFLTMSSTDLHTALk.[T]	NP_705826.1	100727	Ugt2b34	Ugt2b34	UDP glucuronosyltransferase 2 family, polypeptide B34	100727	5|5 E1	protein-coding	1010
[K].rVNAIEEVNNNVk.[L]	NP_666041.1	106039	Gga1	Gga1	golgi associated, gamma adaptin ear containing, ARF binding protein 1	106039	15|15 E1	protein-coding	1011
[R].lQLEAQAQEVQk.[A]	NP_997090.1	99045	Mrps26	Mrps26	mitochondrial ribosomal protein S26	99045	2|2 F1	protein-coding	1012
[K].gYTVGPDASIILGQEQDSYGGDFDAk.[Q]	NP_031794.3	12944	Crp	Crp	C-reactive protein, pentraxin-related	12944	1 H3|1 80.13 cM	protein-coding	1013
[K].dLSTQLSR.[T]	XP_017170196.1	66610	Abi3	Abi3	ABI gene family, member 3	66610	11|11 D	protein-coding	1014
[K].dTTPDELLSAVLTAVLQDVk.[L]	NP_666342.1	235674	Acaa1b	Acaa1b	acetyl-Coenzyme A acyltransferase 1B	235674	9|9 F3	protein-coding	1015
[R].qESkDPAEGNGAQPEATPGDGDkPEETQEk.[A]	NP_032086.1	14376	Ganab	Ganab	alpha glucosidase 2 alpha neutral subunit	14376	19|19 A	protein-coding	1016
[K].aENNDGIHIILk.[-]	XP_006512114.2	22221	Ubp1	Ubp1	upstream binding protein 1	22221	9|9 F3	protein-coding	1017
[K].fDPEIVGPR.[D]	XP_006509070.1	11979	Atp7b	Atp7b	ATPase, Cu++ transporting, beta polypeptide	11979	8 A2|8 10.78 cM	protein-coding	1018
[K].qLPAAAPDkTEVTGDHIPTPQDLPQR.[K]	NP_001136127.1	59046	Arpp19	Arpp19	cAMP-regulated phosphoprotein 19	59046	9|9 D	protein-coding	1019
[K].lQALQSQVEFLEQSMVDk.[S]	XP_006533666.1	360013	Myo18a	Myo18a	myosin XVIIIA	360013	11|11 B5	protein-coding	1020
[K].lLLPLRDTk.[L]	NP_001074267.1	17355	Aff1	Aff1	AF4/FMR2 family, member 1	17355	5 E5|5 50.45 cM	protein-coding	1021
[R].eVAGQVGVPLQDLMVR.[N]	NP_001104301.1	13437	Dnpep	Dnpep	aspartyl aminopeptidase	13437	1|1 C4	protein-coding	1022
[R].mDkEHEVR.[V]	NP_034414.2	14600	Ghr	Ghr	growth hormone receptor	14600	15 A1|15 1.84 cM	protein-coding	1023
[R].sGDITYGQFAQLYR.[S]	NP_067255.2	18803	Plcg1	Plcg1	phospholipase C, gamma 1	18803	2 H2|2 80.97 cM	protein-coding	1024
[K].sIIPLPHPVRPEDIE.[-]	NP_080701.1	67877	Naa20	Naa20	N(alpha)-acetyltransferase 20, NatB catalytic subunit	67877	2 G1|2 71.28 cM	protein-coding	1025
[K].hEIIHSGVKPYAck.[L]	NP_766046.3	208292	Zfp871	Zfp871	zinc finger protein 871	208292	17|17 B1	protein-coding	1026
[K].tkTDVLILPEAVQWIk.[F]	XP_006517539.1	80898	Erap1	Erap1	endoplasmic reticulum aminopeptidase 1	80898	13|13 C1	protein-coding	1027
[K].eSDEQmVAYWEVk.[Y]	NP_032822.2	18559	Pctp	Pctp	phosphatidylcholine transfer protein	18559	11 C|11 54.7 cM	protein-coding	1028
[R].kGHEENGDAVTEPQVAEEk.[I]	XP_006535789.1	27407	Abcf2	Abcf2	ATP-binding cassette, sub-family F (GCN20), member 2	27407	5|5 A3	protein-coding	1029
[R].lGNVFHAIQATEQSIQAADLAPR.[L]	NP_035198.1	18631	Pex11a	Pex11a	peroxisomal biogenesis factor 11 alpha	18631	7|7 D2	protein-coding	1030
[R].aLPVFEQFPLVDGTLFLSPSR.[H]	NP_001028604.1	380629	Heca	Heca	hdc homolog, cell cycle regulator	380629	10|10 A3	protein-coding	1031
[R].sIIGYVEELEA.[-]	XP_006520033.1	16880	Lifr	Lifr	LIF receptor alpha	16880	15 A1|15 3.46 cM	protein-coding	1032
[R].eHGNEAQAGPDAALGR.[T]	XP_006497223.1	23827	Bpnt1	Bpnt1	bisphosphate 3'-nucleotidase 1	23827	1|1 H5	protein-coding	1033
[R].fEDAVINLDPFTR.[V]	XP_006538867.1	230895	Vps13d	Vps13d	vacuolar protein sorting 13D	230895	4|4 E1	protein-coding	1034
[K].qVTAPELNSIIR.[Q]	NP_034477.1	14797	Tle5	Tle5	TLE family member 5, transcriptional modulator	14797	10 C1|10 39.72 cM	protein-coding	1035
[R].gSVPGPAAQQPPGSR.[Q]	XP_011246503.1	252972	Tpcn1	Tpcn1	two pore channel 1	252972	5|5 F	protein-coding	1036
[R].sIAQYWLGcPTSEk.[-]	NP_035837.1	22370	Vtn	Vtn	vitronectin	22370	11 B5|11 46.74 cM	protein-coding	1037
[R].vAELETLLEDTQATcR.[E]	XP_011248632.1	70012	Cep85	Cep85	centrosomal protein 85	70012	4|4 D3	protein-coding	1038
[R].lNLVADLVEEAQESVSk.[S]	NP_034305.1	14082	Fadd	Fadd	Fas (TNFRSF6)-associated via death domain	14082	7 F5|7 88.85 cM	protein-coding	1039
[R].gGVLGSTGEGcALPR.[C]	NP_663557.1	233189	Ctu1	Ctu1	cytosolic thiouridylase subunit 1	233189	7|7 B3	protein-coding	1040
[R].ekPEGHGQSSER.[H]	NP_001012309.1	237859	Nsrp1	Nsrp1	nuclear speckle regulatory protein 1	237859	11|11 B5	protein-coding	1041
[K].tVVNVFPGGLDLMTLk.[G]	NP_001272801.1	100163	Pafah2	Pafah2	platelet-activating factor acetylhydrolase 2	100163	4|4 D3	protein-coding	1042
[R].wTFNPAVLTk.[A]	XP_006525874.1	225164	Mib1	Mib1	mindbomb E3 ubiquitin protein ligase 1	225164	18|18 A1	protein-coding	1043
[R].hGELQYLR.[Q]	NP_067263.1	22171	Tyms	Tyms	thymidylate synthase	22171	5 B1|5 15.81 cM	protein-coding	1044
[K].lEQALSPEVLELR.[N]	XP_006502075.1	69168	Bola1	Bola1	bolA-like 1 (E. coli)	69168	3|3 F2.1	protein-coding	1045
[R].iYGGILSLSEITk.[E]	NP_032481.2	16621	Klkb1	Klkb1	kallikrein B, plasma 1	16621	8 B1.1|8 25.17 cM	protein-coding	1046
[K].aGGTEAAGSDPSAR.[G]	XP_006505092.1	213819	Casd1	Casd1	CAS1 domain containing 1	213819	6 A1|6 1.81 cM	protein-coding	1047
[R].tIFDTPDEDPNYNPLPEERPGGFAWGEGQR.[L]	NP_291040.1	116891	Derl2	Derl2	Der1-like domain family, member 2	116891	11 B4|11 43.21 cM	protein-coding	1048
[K].tcPGATSR.[F]	NP_114090.1	27409	Abcg5	Abcg5	ATP binding cassette subfamily G member 5	27409	17 E4|17 55.02 cM	protein-coding	1049
[K].aAVLGESAGLVR.[A]	NP_032432.2	16424	Itih1	Itih1	inter-alpha trypsin inhibitor, heavy chain 1	16424	14|14 B	protein-coding	1050
[K].dVYVPEASRPHQWQTDEEGVR.[T]	XP_006515635.2	18222	Numb	Numb	NUMB endocytic adaptor protein	18222	12|12 D1	protein-coding	1051
[K].aAVSGDEk.[A]	XP_006523465.1	106633	Ift140	Ift140	intraflagellar transport 140	106633	17|17 A3.3	protein-coding	1052
[R].gDGYVDTESk.[F]	NP_033182.1	20364	Selenow	Selenow	selenoprotein W	20364	7|7 A2	protein-coding	1053
[K].sSQSQPSFPWQVR.[L]	NP_080110.1	66901	Proz	Proz	protein Z, vitamin K-dependent plasma glycoprotein	66901	8|8 A1.1	protein-coding	1054
[K].scSSTPSSGATVDSGQR.[R]	XP_011239560.1	194401	Mical3	Mical3	microtubule associated monooxygenase, calponin and LIM domain containing 3	194401	6|6 F1	protein-coding	1055
[R].eVEAGSEPEPAPAPR.[S]	NP_082295.1	71956	Rnf135	Rnf135	ring finger protein 135	71956	11 B5|11 47.59 cM	protein-coding	1056
[K].vLQSEFcTAIR.[E]	NP_001034443.1	108030	Lin7a	Lin7a	lin-7 homolog A (C. elegans)	108030	10|10 D1	protein-coding	1057
[R].fAPDFLFTPVDASLPAPQGR.[S]	NP_065602.2	57344	As3mt	As3mt	arsenic (+3 oxidation state) methyltransferase	57344	19|19 C3	protein-coding	1058
[R].lATLFEGYk.[H]	XP_011241203.1	67789	Dalrd3	Dalrd3	DALR anticodon binding domain containing 3	67789	9|9 F2	protein-coding	1059
[R].hFPQSQAGVSVk.[D]	NP_808330.1	229445	Ctso	Ctso	cathepsin O	229445	3|3 E3	protein-coding	1060
[R].eLELHSPTQLDISR.[N]	NP_660127.1	99011	Pomt1	Pomt1	protein-O-mannosyltransferase 1	99011	2|2 B	protein-coding	1061
[R].aIAAPqAGANTK.[A]	NP_775273.1	67306	Zc2hc1a	Zc2hc1a	zinc finger, C2HC-type containing 1A	67306	3|3 A1	protein-coding	1062
[R].vEIYLTk.[M]	XP_006506085.1	232339	Ankrd26	Ankrd26	ankyrin repeat domain 26	232339	6|6 F1	protein-coding	1063
[K].gPSEGAYDVILPR.[A]	XP_006534224.1	70355	Gprc5c	Gprc5c	G protein-coupled receptor, family C, group 5, member C	70355	11|11 E2	protein-coding	1064
[K].eITELATcAAVSEADIGR.[S]	XP_006523032.1	20658	Son	Son	Son DNA binding protein	20658	16 C3.3-C4|16 53.22 cM	protein-coding	1065
[K].nNHLNQAVHEER.[E]	NP_033093.2	19765	Ralbp1	Ralbp1	ralA binding protein 1	19765	17 E1.1|17 35.26 cM	protein-coding	1066
[K].aSLDAEVPk.[L]	NP_001264909.1	78469	Tmem247	Tmem247	transmembrane protein 247	78469	17|17 E4	protein-coding	1067
[K].nIVHNYSEAEIk.[V]	XP_006539592.2	13854	Epn1	Epn1	epsin 1	13854	7|7 A1	protein-coding	1068
[R].iGDELLEINNQILYGR.[S]	XP_006502762.1	12695	Patj	Patj	PATJ, crumbs cell polarity complex component	12695	4|4 C6	protein-coding	1069
[K].mSGPTTDTPAAIQIcR.[I]	NP_579926.2	70025	Acot7	Acot7	acyl-CoA thioesterase 7	70025	4|4 E2	protein-coding	1070
[K].vPFALFESFPEDFYVEGLPEGVPFR.[R]	XP_006504447.1	14886	Gtf2i	Gtf2i	general transcription factor II I	14886	5 G2|5 74.48 cM	protein-coding	1071
[K].gAGLGAk.[G]	XP_006511934.1	83486	Rbm5	Rbm5	RNA binding motif protein 5	83486	9|9 F1	protein-coding	1072
[K].kcEAFLPFSTGk.[R]	XP_011248733.1	13094	Cyp2b9	Cyp2b9	cytochrome P450, family 2, subfamily b, polypeptide 9	13094	7 A3|7 14.11 cM	protein-coding	1073
[K].nQQEILNFITHR.[V]	XP_006539571.1	13089	Cyp2b13	Cyp2b13	cytochrome P450, family 2, subfamily b, polypeptide 13	13089	7 A3|7 14.11 cM	protein-coding	1074
[R].qQGQVAGAR.[G]	XP_006511697.1	12217	Bsn	Bsn	bassoon	12217	9 F1|9 59.07 cM	protein-coding	1075
[K].sGAcNLAHk.[N]	NP_001317292.1	16523	Kcnj8	Kcnj8	potassium inwardly-rectifying channel, subfamily J, member 8	16523	6 G2|6 74.31 cM	protein-coding	1076
[K].qGDEEEkWAEk.[A]	XP_006517180.1	17129	Smad5	Smad5	SMAD family member 5	17129	13 B1|13 30.12 cM	protein-coding	1077
[R].sHNLDmTR.[L]	NP_031825.2	13034	Ctse	Ctse	cathepsin E	13034	1 E4|1 57.14 cM	protein-coding	1078
[K].lEDAcQGDSGGPHVTR.[F]	NP_001229297.1	14058	F10	F10	coagulation factor X	14058	8 A1.1|8 5.73 cM	protein-coding	1079
[M].iALILQER.[H]	XP_017175228.1	214791	Sertad4	Sertad4	SERTA domain containing 4	214791	1|1 H6	protein-coding	1080
[K].aALGLEk.[Q]	XP_017169743.1	14027	Evpl	Evpl	envoplakin	14027	11|11 E2	protein-coding	1081
[K].aIAnISGk.[R]	XP_011240142.1	434223	Gm1966	Gm1966	predicted gene 1966	434223	7|7 E3	protein-coding	1082
[K].kASNSnAAk.[A]	XP_006504953.1	77521	Mtus2	Mtus2	microtubule associated tumor suppressor candidate 2	77521	5|5 G3	protein-coding	1083
[R].iQKEEEEILMAnk.[R]	XP_006528927.1	27494	Amot	Amot	angiomotin	27494	X|X F2	protein-coding	1084
[K].yIPAFcELLLDDQVALLR.[A]	NP_032287.2	15378	Hnf4a	Hnf4a	hepatic nuclear factor 4, alpha	15378	2 H3|2 84.32 cM	protein-coding	1085
[R].lFNLVHQAYEVLSDPQTR.[A]	XP_017175673.1	230935	Dnajc11	Dnajc11	DnaJ heat shock protein family (Hsp40) member C11	230935	4|4 E2	protein-coding	1086
[R].tLPLVVILGATGTGk.[S]	NP_080149.2	66966	Trit1	Trit1	tRNA isopentenyltransferase 1	66966	4|4 D2.2	protein-coding	1087
[R].iNEVQqAk.[K]	NP_001137237.1	74075	Syce1	Syce1	synaptonemal complex central element protein 1	74075	7 F4|7	protein-coding	1088
[K].sAASLASk.[L]	XP_006515766.1	217716	Mlh3	Mlh3	mutL homolog 3	217716	12|12 D1	protein-coding	1089
[K].aInTLnGLk.[L]	NP_034617.1	15571	Elavl3	Elavl3	ELAV like RNA binding protein 3	15571	9 A3|9 8.07 cM	protein-coding	1090
[R].aSFnqAVAGAk.[S]	XP_006504110.1	665270	Plb1	Plb1	phospholipase B1	665270	5|5 B1	protein-coding	1091
[R].sFLIGVVVPDPDSLPSFAAk.[I]	XP_006527241.1	433256	Acsl5	Acsl5	acyl-CoA synthetase long-chain family member 5	433256	19|19 D2	protein-coding	1092
[K].aGIQTSPPIVPLDR.[E]	NP_660104.2	18633	Pex16	Pex16	peroxisomal biogenesis factor 16	18633	2|2 E1	protein-coding	1093
[R].dVLQHVDTIQk.[D]	NP_035974.1	23945	Mgll	Mgll	monoglyceride lipase	23945	6|6 D1	protein-coding	1094
[R].vLAEHGVAALFTAPTAIR.[A]	NP_001136276.1	380660	Acss3	Acss3	acyl-CoA synthetase short-chain family member 3	380660	10|10 D1	protein-coding	1095
[R].nDAVGGcENPSmIPIEk.[A]	NP_599008.3	171282	Acot4	Acot4	acyl-CoA thioesterase 4	171282	12|12 D1	protein-coding	1096
[R].qELEEMMENLk.[V]	NP_964005.2	394433	Ugt1a5	Ugt1a5	UDP glucuronosyltransferase 1 family, polypeptide A5	394433	1|1 D	protein-coding	1097
[K].tVPVLDTNDSVELFIFDSAGk.[E]	NP_080207.1	67042	Ift27	Ift27	intraflagellar transport 27	67042	15|15 E1	protein-coding	1098
[K].sLcTELQGTVAIPR.[N]	XP_006518732.1	17194	Mbl1	Mbl1	mannose-binding lectin (protein A) 1	17194	14 B|14 22.36 cM	protein-coding	1099
[K].fTDEGNPEPVNNnGYScVPSDEk.[N]	XP_006507026.1	28253	Slco1b2	Slco1b2	solute carrier organic anion transporter family, member 1b2	28253	6 G2|6 72.57 cM	protein-coding	1100
[R].lkSYENQkPPFDAk.[N]	XP_006504461.1	18984	Por	Por	P450 (cytochrome) oxidoreductase	18984	5 G2|5 75.34 cM	protein-coding	1101
[K].lYTGkPNLVnGLQAR.[T]	XP_006516180.1	58520	Erg28	Erg28	ergosterol biosynthesis 28	58520	12|12 D2	protein-coding	1102
[R].aSVVPLGAGR.[R]	NP_031924.1	13595	Ebp	Ebp	phenylalkylamine Ca2+ antagonist (emopamil) binding protein	13595	X A1.1|X 3.7 cM	protein-coding	1103
[K].rPSLILk.[K]	NP_034090.1	12942	Pcdha11	Pcdha11	protocadherin alpha 11	12942	18|18 B2-B3	protein-coding	1104
[R].eVQPDVVVVELcQYR.[V]	XP_006521370.1	67976	Trabd	Trabd	TraB domain containing	67976	15|15 E3	protein-coding	1105
[R].aRPPEESEDSRPPR.[L]	XP_017172163.1	381022	Kmt2d	Kmt2d	lysine (K)-specific methyltransferase 2D	381022	15|15 F1	protein-coding	1106
[K].ncGSGDILLk.[I]	NP_081748.1	70591	5730455P16Rik	5730455P16Rik	RIKEN cDNA 5730455P16 gene	70591	11|11 B5	protein-coding	1107
[R].aSDGFcIAQNIELIEDSQR.[R]	NP_001238985.1	17067	Ly6c1	Ly6c1	lymphocyte antigen 6 complex, locus C1	17067	15 D3|15 34.29 cM	protein-coding	1108
[R].aVYEDRPPGSVVPTSVAEASR.[A]	XP_006527766.1	73447	Wdr13	Wdr13	WD repeat domain 13	73447	X A1.1|X 3.67 cM	protein-coding	1109
[K].lSFGDTLQVQNVHGAFNALGGADR.[L]	XP_006524886.1	67458	Ergic1	Ergic1	endoplasmic reticulum-golgi intermediate compartment (ERGIC) 1	67458	17|17 A3.3	protein-coding	1110
[R].eSLASPGPGTGAVSQLGLVLLQEEAADAR.[R]	XP_006540538.1	74463	Exoc3l2	Exoc3l2	exocyst complex component 3-like 2	74463	7|7 A3	protein-coding	1111
[K].eSQELAQHAAEIGADGIAVIAPFFFk.[S]	NP_083025.1	74091	Npl	Npl	N-acetylneuraminate pyruvate lyase	74091	1|1 G3	protein-coding	1112
[K].hVSILDLPGDVLIIPQATLGGR.[V]	NP_083821.1	328092	Dtd2	Dtd2	D-tyrosyl-tRNA deacylase 2	328092	12|12 C1	protein-coding	1113
[R].aLLEPELcPEDR.[I]	NP_808810.1	110599584	Eef1akmt4-ece2	Eef1akmt4-ece2	Eef1akmt4-Ece2 readthrough	110599584	16 B1	protein-coding	1114
[R].dISEASVFDAYVLPk.[L]	NP_038793.2	27370	Rps26	Rps26	ribosomal protein S26	27370	10|10 D3	protein-coding	1115
[K].aLPVHLGLEPQTEEk.[S]	XP_006538373.1	74152	Stra6l	Stra6l	STRA6-like	74152	4|4 B1	protein-coding	1116
[R].eGnDLYHEmIESGVINLk.[D]	NP_058054.2	11947	Atp5b	Atp5b	ATP synthase, H+ transporting mitochondrial F1 complex, beta subunit	11947	10|10 D3	protein-coding	1117
[R].lASLSEkPPAIDWAYYR.[A]	XP_006534317.1	71679	Atp5h	Atp5h	ATP synthase, H+ transporting, mitochondrial F0 complex, subunit D	71679	11|11 E2	protein-coding	1118
[R].iERELAEAQDDSILk.[-]	NP_031533.2	11958	Atp5k	Atp5k	ATP synthase, H+ transporting, mitochondrial F1F0 complex, subunit E	11958	5 F|5 53.11 cM	protein-coding	1119
[K].aLAEEVEVQDGPNDDGEMFmRPGk.[L]	NP_079843.1	66445	Cyc1	Cyc1	cytochrome c-1	66445	15|15 D3	protein-coding	1120
[K].fENAFLSHVISQHQSLLGNIR.[S]	NP_031531.1	11946	Atp5a1	Atp5a1	ATP synthase, H+ transporting, mitochondrial F1 complex, alpha subunit 1	11946	18 E3|18 52.38 cM	protein-coding	1121
[K].hVnGQDQIVPGLYAcGEAAcASVHGANR.[L]	NP_075770.1	66945	Sdha	Sdha	succinate dehydrogenase complex, subunit A, flavoprotein (Fp)	66945	13|13 C1	protein-coding	1122
[M].aGAESDGQFQFTGIk.[K]	NP_075700.2	66477	Atp5md	Atp5md	ATP synthase membrane subunit DAPIT	66477	19|19 C3	protein-coding	1123
[R].hRDDTTPAAAPAPQGLEHGk.[R]	NP_075527.2	11692	Gfer	Gfer	growth factor, augmenter of liver regeneration	11692	17 A3.3|17 12.48 cM	protein-coding	1124
[R].lGDPAEYAHLVQTIIENPFLNGEVIR.[L]	NP_058043.3	15108	Hsd17b10	Hsd17b10	hydroxysteroid (17-beta) dehydrogenase 10	15108	X|X F3	protein-coding	1125
[R].qAGVLAAAALVGLAEAEEVLPR.[D]	NP_082195.2	71776	Tha1	Tha1	threonine aldolase 1	71776	11|11 E2	protein-coding	1126
[K].lkEVAGIPLQAPTVDNWR.[Q]	NP_081211.3	69083	Sult1c2	Sult1c2	sulfotransferase family, cytosolic, 1C, member 2	69083	17|17 C	protein-coding	1127
[K].vAVLLMDTQGAFDSQSTIk.[D]	XP_006524716.1	56298	Atl2	Atl2	atlastin GTPase 2	56298	17|17 E3	protein-coding	1128
[K].sFVEQQDNSIR.[E]	NP_038941.1	30924	Angptl3	Angptl3	angiopoietin-like 3	30924	4 C6|4 45.6 cM	protein-coding	1129
[K].eLEPITTSQALQIAGR.[A]	NP_852088.1	338359	Supv3l1	Supv3l1	suppressor of var1, 3-like 1 (S. cerevisiae)	338359	10|10 B4	protein-coding	1130
[R].gLLcGLGAGVAEAVVVVcPmETIk.[V]	NP_694790.1	13358	Slc25a1	Slc25a1	solute carrier family 25 (mitochondrial carrier, citrate transporter), member 1	13358	16 A3|16 11.11 cM	protein-coding	1131
[K].lTGEDVFGITVPLITSTTGAk.[L]	NP_937889.1	70120	Yars2	Yars2	tyrosyl-tRNA synthetase 2 (mitochondrial)	70120	16|16 A2	protein-coding	1132
[R].dLPFETLDVDAR.[V]	NP_059100.3	27393	Mrpl39	Mrpl39	mitochondrial ribosomal protein L39	27393	16|16 C3.3	protein-coding	1133
[R].qQAELEAFENR.[L]	XP_011238988.1	100978	Nfxl1	Nfxl1	nuclear transcription factor, X-box binding-like 1	100978	5|5 C3.2	protein-coding	1134
[R].eASDmGQPVVFSQPGSDEAk.[A]	NP_084036.2	76826	Nubpl	Nubpl	nucleotide binding protein-like	76826	12|12 C1	protein-coding	1135
[K].vLPAQGEPLIQLAHNLGLR.[V]	NP_766139.2	216151	Polrmt	Polrmt	polymerase (RNA) mitochondrial (DNA directed)	216151	10|10 C1	protein-coding	1136
[R].ekFSPLTANLMNLLAEnGR.[L]	NP_613063.1	28080	Atp5o	Atp5o	ATP synthase, H+ transporting, mitochondrial F1 complex, O subunit	28080	16|16 C4	protein-coding	1137
[R].kNPAMYEnDk.[-]	NP_079628.1	22272	Uqcrq	Uqcrq	ubiquinol-cytochrome c reductase, complex III subunit VII	22272	11|11 B1.3	protein-coding	1138
[R].sDIEILMEFLLNVTTAPEFR.[R]	NP_080175.1	67003	Uqcrc2	Uqcrc2	ubiquinol cytochrome c reductase core protein 2	67003	7|7 F2	protein-coding	1139
[R].aFPANAAcFLGFEIAmk.[F]	NP_065266.1	57279	Slc25a20	Slc25a20	solute carrier family 25 (mitochondrial carnitine/acylcarnitine translocase), member 20	57279	9|9 F2	protein-coding	1140
[K].vVELLADIVQNSSLEDSQIEk.[E]	NP_079683.2	22273	Uqcrc1	Uqcrc1	ubiquinol-cytochrome c reductase core protein 1	22273	9 F2|9 59.63 cM	protein-coding	1141
[R].dVNYGWLIR.[Y]	NP_904340.1	17711	CYTB	CYTB	cytochrome b	17711	-	protein-coding	1142
[R].mLISSEDVLHSWAVPSLGLk.[T]	NP_904331.1	17709	COX2	COX2	cytochrome c oxidase subunit II	17709	-	protein-coding	1143
[K].lNSELDLDDAILEk.[F]	XP_017169542.1	66084	Rmnd1	Rmnd1	required for meiotic nuclear division 1 homolog	66084	10|10 A1	protein-coding	1144
[R].iEANEALVkALE.[-]	XP_017169541.1	66043	Atp5d	Atp5d	ATP synthase, H+ transporting, mitochondrial F1 complex, delta subunit	66043	10|10 C1	protein-coding	1145
[R].lALFNPDVSWDRk.[N]	NP_035016.1	17992	Ndufa4	Ndufa4	Ndufa4, mitochondrial complex associated	17992	6|6 A1	protein-coding	1146
[K].vELVPPTPAEIPTAIQSVk.[K]	NP_038823.2	27425	Atp5l	Atp5l	ATP synthase, H+ transporting, mitochondrial F0 complex, subunit G	27425	9|9 A5.2	protein-coding	1147
[K].yGASFGEFIDkLNEEk.[I]	NP_033855.2	11950	Atp5pb	Atp5pb	ATP synthase peripheral stalk-membrane subunit b	11950	3 F2.2|3 46.46 cM	protein-coding	1148
[R].kAGIFQSAk.[-]	NP_444301.1	12864	Cox6c	Cox6c	cytochrome c oxidase subunit 6C	12864	15|15 B3.1	protein-coding	1149
[R].qkIVQAEGEAEAAk.[M]	NP_031557.2	12034	Phb2	Phb2	prohibitin 2	12034	6 F2|6 59.17 cM	protein-coding	1150
[K].nTSSNRPLSPHLTIYk.[W]	NP_079597.2	66052	Sdhc	Sdhc	succinate dehydrogenase complex, subunit C, integral membrane protein	66052	1|1 H3	protein-coding	1151
[K].lPIFGQYFALENPGTIR.[V]	NP_001277202.1	66112	Mtarc1	Mtarc1	mitochondrial amidoxime reducing component 1	66112	1|1 H5	protein-coding	1152
[K].qQSEEDLLLQDFSR.[N]	NP_080431.1	67437	Ssr3	Ssr3	signal sequence receptor, gamma	67437	3|3 E1	protein-coding	1153
[K].lGELPSWIMMR.[D]	NP_065607.1	57423	Atp5j2	Atp5j2	ATP synthase, H+ transporting, mitochondrial F0 complex, subunit F2	57423	5|5 G2	protein-coding	1154
[K].lLAPGFYQPSLAVPELPR.[G]	NP_079805.1	66387	Nudt8	Nudt8	nudix (nucleoside diphosphate linked moiety X)-type motif 8	66387	19|19 A	protein-coding	1155
[R].gLISYLEAGVLPSALNPk.[V]	XP_006521009.1	239555	Mief1	Mief1	mitochondrial elongation factor 1	239555	15|15 E1	protein-coding	1156
[K].iIEVGDTPkDR.[A]	NP_058602.1	53421	Sec61a1	Sec61a1	Sec61 alpha 1 subunit (S. cerevisiae)	53421	6|6 D1	protein-coding	1157
[R].iQFNESFAEmNR.[G]	NP_034071.2	12857	Cox4i1	Cox4i1	cytochrome c oxidase subunit 4I1	12857	8 E1|8 69.99 cM	protein-coding	1158
[K].aAPEHSGPQDTSGGR.[A]	NP_080571.2	67655	Ctdp1	Ctdp1	CTD (carboxy-terminal domain, RNA polymerase II, polypeptide A) phosphatase, subunit 1	67655	18 E3|18 53.48 cM	protein-coding	1159
[K].aSYGVEDPEYAVTQLAQTTmR.[S]	NP_075720.1	66592	Stoml2	Stoml2	stomatin (Epb7.2)-like 2	66592	4|4 A5	protein-coding	1160
[K].dTAVGTVTETR.[N]	XP_006526647.1	107351	Kank1	Kank1	KN motif and ankyrin repeat domains 1	107351	19|19 B	protein-coding	1161
[K].kYPLLLDVYAGPcSQk.[A]	NP_034204.1	13482	Dpp4	Dpp4	dipeptidylpeptidase 4	13482	2 C1.3|2 35.85 cM	protein-coding	1162
[R].gLLLFVDEADAFLRk.[R]	NP_849534.2	108888	Atad3a	Atad3a	ATPase family, AAA domain containing 3A	108888	4|4 E2	protein-coding	1163
[R].lLIAELAISAcEFMFEETR.[N]	NP_031407.2	11363	Acadl	Acadl	acyl-Coenzyme A dehydrogenase, long-chain	11363	1 C3|1 33.64 cM	protein-coding	1164
[K].rPILQSLLLPVmDQDYAk.[V]	NP_001034289.1	230866	Emc1	Emc1	ER membrane protein complex subunit 1	230866	4|4 D3	protein-coding	1165
[R].aLQSTAVEQFSmVFGk.[V]	XP_006497024.1	67426	Coq8a	Coq8a	coenzyme Q8A	67426	1|1 H4	protein-coding	1166
[K].wIQGLQETNPTLAQIPVVFR.[L]	XP_011240840.1	26940	Ecsit	Ecsit	ECSIT signalling integrator	26940	9|9 A3	protein-coding	1167
[K].kEETDPLQDk.[S]	XP_006525587.1	108654	Fam210a	Fam210a	family with sequence similarity 210, member A	108654	18|18 E2	protein-coding	1168
[R].aEAAASPk.[A]	NP_001095005.1	434130	Ccdc8	Ccdc8	coiled-coil domain containing 8	434130	7|7 A2	protein-coding	1169
[R].qASGGPVDIGPEYQQDLDRELYk.[L]	XP_011244394.1	11957	Atp5j	Atp5j	ATP synthase, H+ transporting, mitochondrial F0 complex, subunit F	11957	16|16 C3.3	protein-coding	1170
[R].eLILLGkPk.[R]	NP_033386.1	21780	Tfam	Tfam	transcription factor A, mitochondrial	21780	10 B5.3|10 36.83 cM	protein-coding	1171
[R].hGADLVPTYSFGENEVYk.[Q]	NP_080660.1	67800	Dgat2	Dgat2	diacylglycerol O-acyltransferase 2	67800	7|7 E1	protein-coding	1172
[K].eLkDLLQTELSGFLDVQk.[D]	NP_035439.1	20193	S100a1	S100a1	S100 calcium binding protein A1	20193	3 F1|3 39.24 cM	protein-coding	1173
[R].yVVTcAGLYSDR.[I]	NP_663418.1	217666	L2hgdh	L2hgdh	L-2-hydroxyglutarate dehydrogenase	217666	12|12 C2	protein-coding	1174
[R].vAAQEVPIEIk.[V]	NP_573503.2	170789	Acot8	Acot8	acyl-CoA thioesterase 8	170789	2|2 H3	protein-coding	1175
[R].vAEQAGcVVSASR.[A]	NP_082188.1	71767	Tysnd1	Tysnd1	trypsin domain containing 1	71767	10|10 B4	protein-coding	1176
[K].yVIHTVGPIAVGQPTASQAAELR.[S]	XP_006526625.1	107227	Macrod1	Macrod1	mono-ADP ribosylhydrolase 1	107227	19|19 A	protein-coding	1177
[R].fIGGAADTHR.[L]	NP_001033681.1	69367	Glrx2	Glrx2	glutaredoxin 2 (thioltransferase)	69367	1 F|1 62.53 cM	protein-coding	1178
[R].aFPVNAATFLSYEYLLR.[L]	XP_006531684.1	107375	Slc25a45	Slc25a45	solute carrier family 25, member 45	107375	19|19 A	protein-coding	1179
[R].iQGPQPVPGEIk.[Y]	NP_001161448.1	217593	Slc25a21	Slc25a21	solute carrier family 25 (mitochondrial oxodicarboxylate carrier), member 21	217593	12|12 C1	protein-coding	1180
[R].vSNTGEYESQR.[F]	NP_079856.2	56695	Pnkd	Pnkd	paroxysmal nonkinesiogenic dyskinesia	56695	1|1 C3	protein-coding	1181
[K].aGEVPSPEAGR.[N]	NP_080719.2	67900	Mtfp1	Mtfp1	mitochondrial fission process 1	67900	11|11 A1	protein-coding	1182
[R].gAPGVSVDmNITYmSPAk.[I]	NP_080066.1	66834	Acot13	Acot13	acyl-CoA thioesterase 13	66834	13|13 A3.1	protein-coding	1183
[R].qDPQAHDAQHkT.[-]	XP_006517538.1	80289	Lysmd3	Lysmd3	LysM, putative peptidoglycan-binding, domain containing 3	80289	13|13 C3	protein-coding	1184
[K].vSDcEEGQEDGSR.[N]	NP_001028469.1	228715	Smim26	Smim26	small integral membrane protein 26	228715	2|2 G1	protein-coding	1185
[R].gLWGLVNNAGISTPSGPNEWmk.[K]	XP_006513452.1	19683	Rdh16	Rdh16	retinol dehydrogenase 16	19683	10|10 D3	protein-coding	1186
[R].kDAQmVHSNALNEDTQDELGDPR.[L]	NP_038615.2	16976	Lrpap1	Lrpap1	low density lipoprotein receptor-related protein associated protein 1	16976	5 B2|5 18.01 cM	protein-coding	1187
[K].iQNIFSEEDFQLYR.[D]	NP_079678.1	66179	Ogfod3	Ogfod3	2-oxoglutarate and iron-dependent oxygenase domain containing 3	66179	11|11 E2	protein-coding	1188
[R].iITEkETEINGFLFPk.[N]	NP_077226.2	104086	Cyp27a1	Cyp27a1	cytochrome P450, family 27, subfamily a, polypeptide 1	104086	1 C4|1 38.54 cM	protein-coding	1189
[R].eYFYYVDHQGQLFLDDSk.[M]	NP_663447.1	223665	C030006K11Rik	C030006K11Rik	RIKEN cDNA C030006K11 gene	223665	15|15 D3	protein-coding	1190
[R].iDSDISGTLk.[F]	XP_006513965.1	56530	Cnpy2	Cnpy2	canopy FGF signaling regulator 2	56530	10 D3|10 76.52 cM	protein-coding	1191
[R].cSANccEDTQASMQQVHQcIER.[C]	NP_079867.1	66488	Fam136a	Fam136a	family with sequence similarity 136, member A	66488	6|6 D1	protein-coding	1192
[K].sVSINGVPDDLALGLELSR.[R]	NP_001153355.1	56812	Dnajb2	Dnajb2	DnaJ heat shock protein family (Hsp40) member B2	56812	1|1 C4	protein-coding	1193
[K].kQAESASEAAk.[K]	XP_006528111.1	27061	Bcap31	Bcap31	B cell receptor associated protein 31	27061	X|X A7.3	protein-coding	1194
[K].eDTGTFDTVLWAIGR.[V]	NP_038739.2	26462	Txnrd2	Txnrd2	thioredoxin reductase 2	26462	16 A3|16 11.41 cM	protein-coding	1195
[R].dTDLEDELEPDPR.[I]	XP_006525784.1	19123	Proc	Proc	protein C	19123	18|18 B1	protein-coding	1196
[R].gQENQLVALIPYSDQR.[L]	XP_006505232.1	71900	Tmem106b	Tmem106b	transmembrane protein 106B	71900	6|6 A1	protein-coding	1197
[K].gLASYYEISVDDGPWEk.[Q]	NP_001078879.1	68646	Nadk2	Nadk2	NAD kinase 2, mitochondrial	68646	15|15 A1	protein-coding	1198
[R].kTQEILSQLPFk.[Q]	XP_006517540.1	93692	Glrx	Glrx	glutaredoxin	93692	13 C1|13 40.95 cM	protein-coding	1199
[R].qNEkQEEAEQP.[-]	NP_079850.1	66459	Pyurf	Pyurf	Pigy upstream reading frame	66459	6|6 B3	protein-coding	1200
[K].aGkFPSLLTHNENmVAk.[V]	NP_035417.2	19896	Rpl10a	Rpl10a	ribosomal protein L10A	19896	17|17 A3.3	protein-coding	1201
[K].anGTTVHVGIHPSk.[V]	NP_033106.1	19941	Rpl26	Rpl26	ribosomal protein L26	19941	11|11 B3	protein-coding	1202
[R].wcERPEWVHLDTTPFASLFk.[N]	NP_032087.2	14377	G6pc	G6pc	glucose-6-phosphatase, catalytic	14377	11|11 D	protein-coding	1203
[K].lLDFGSLSNLQVTQPTVGmNFk.[T]	NP_033118.1	20068	Rps17	Rps17	ribosomal protein S17	20068	7|7 D3	protein-coding	1204
[K].dTQNASQNk.[A]	XP_006500167.1	68526	Gpr155	Gpr155	G protein-coupled receptor 155	68526	2|2 C3	protein-coding	1205
[K].vQVLDAVPTnGLTDADVTk.[L]	NP_080488.1	67512	Agpat2	Agpat2	1-acylglycerol-3-phosphate O-acyltransferase 2 (lysophosphatidic acid acyltransferase, beta)	67512	2|2 A3	protein-coding	1206
[R].vAVPLLSSGGQVAVLELQkPGR.[L]	NP_084481.3	78885	Coro7	Coro7	coronin 7	78885	16 A1|16 2.45 cM	protein-coding	1207
[R].eLALYLEHQVR.[V]	NP_598891.1	106861	Abhd3	Abhd3	abhydrolase domain containing 3	106861	18|18 A1	protein-coding	1208
[R].sVLGnNFYEYYVNDPPR.[I]	NP_796131.1	320415	Gchfr	Gchfr	GTP cyclohydrolase I feedback regulator	320415	2|2 E5	protein-coding	1209
[R].iAVSkPnGPLADLQSLLQSGAQVR.[M]	XP_006539705.1	18807	Pld3	Pld3	phospholipase D family, member 3	18807	7|7 A3	protein-coding	1210
[R].eLDVSYVLVIFGGLTGYSSDDINk.[F]	XP_006510101.1	16430	Stt3a	Stt3a	STT3, subunit of the oligosaccharyltransferase complex, homolog A (S. cerevisiae)	16430	9 A4|9 20.67 cM	protein-coding	1211
[R].rAFmEEFGAEPELAVSAPGR.[V]	NP_058601.2	14635	Galk1	Galk1	galactokinase 1	14635	11 E2|11 80.91 cM	protein-coding	1212
[R].eFFNFLPLSSQDPAPIR.[E]	NP_080111.1	66904	Pccb	Pccb	propionyl Coenzyme A carboxylase, beta polypeptide	66904	9|9 E4	protein-coding	1213
[R].eVkPEEVTcSEHcLQk.[Y]	XP_011242424.1	30056	Timm9	Timm9	translocase of inner mitochondrial membrane 9	30056	12 C2|12	protein-coding	1214
[R].lLTPAFHFDILk.[S]	NP_570952.1	170716	Cyp4f13	Cyp4f13	cytochrome P450, family 4, subfamily f, polypeptide 13	170716	17|17 B1	protein-coding	1215
[K].eEIPTHSYSPETAYAk.[V]	NP_082619.3	72759	Tmem135	Tmem135	transmembrane protein 135	72759	7|7 D3	protein-coding	1216
[R].eIEIDYTGTEPSSPcNk.[C]	NP_598479.1	69981	Tmem30a	Tmem30a	transmembrane protein 30A	69981	9 E1|9 43.82 cM	protein-coding	1217
[K].tccTDWGQFFLIQER.[G]	XP_006510073.1	14385	Slc37a4	Slc37a4	solute carrier family 37 (glucose-6-phosphate transporter), member 4	14385	9|9 A5.2	protein-coding	1218
[R].nLLSLITVR.[K]	XP_006516709.1	218103	Slc17a2	Slc17a2	solute carrier family 17 (sodium phosphate), member 2	218103	13|13 A3.1	protein-coding	1219
[K].iSkPAPYWEGTAVINGEFk.[E]	NP_058044.1	53381	Prdx4	Prdx4	peroxiredoxin 4	53381	X F3|X 72.38 cM	protein-coding	1220
[K].mDPALFPPVPLFSGVPSR.[S]	NP_065644.2	57377	Mogs	Mogs	mannosyl-oligosaccharide glucosidase	57377	6|6 C3	protein-coding	1221
[R].hEEHERPPFVAYPHLR.[I]	NP_031774.1	12861	Cox6a1	Cox6a1	cytochrome c oxidase subunit 6A1	12861	5 F|5 56.06 cM	protein-coding	1222
[K].qGTVHAEVEENPGSGQFEFR.[Y]	NP_080245.1	67105	Timm21	Timm21	translocase of inner mitochondrial membrane 21	67105	18|18 E4	protein-coding	1223
[R].lTLPDGLTSAASPEEGLSAELLEAQTEEPADTASLDcR.[A]	NP_083252.1	74498	Gorasp1	Gorasp1	golgi reassembly stacking protein 1	74498	9|9 F3	protein-coding	1224
[K].sLLFELLQR.[K]	XP_006508708.1	56843	Trpm5	Trpm5	transient receptor potential cation channel, subfamily M, member 5	56843	7|7 F5	protein-coding	1225
[R].eYLLQYNDPk.[R]	XP_001476621.1	100041273	Ndufb4c	Ndufb4c	NADH:ubiquinone oxidoreductase subunit B4C	100041273	15 D3|15	protein-coding	1226
[K].gEDFPAnNIVk.[F]	NP_080241.3	107513	Ssr1	Ssr1	signal sequence receptor, alpha	107513	13|13 A3.3	protein-coding	1227
[K].dTGkTPVEPEVAIHR.[I]	NP_080423.1	67427	Rps20	Rps20	ribosomal protein S20	67427	4|4 A1	protein-coding	1228
[R].lRDVAAVnGLYR.[V]	NP_932108.2	69683	Emc10	Emc10	ER membrane protein complex subunit 10	69683	7|7 B3	protein-coding	1229
[K].aGIYEILNQLGFPELESIEEQPLSR.[L]	XP_006513768.1	27355	Pald1	Pald1	phosphatase domain containing, paladin 1	27355	10|10 B4	protein-coding	1230
[R].aGmYQGQWR.[M]	NP_001028451.2	224647	Ilrun	Ilrun	inflammation and lipid regulator with UBA-like and NBR1-like domains	224647	17 A3.3|17 14.59 cM	protein-coding	1231
[R].lHSFQHWLVk.[L]	NP_904333.1	17705	ATP6	ATP6	ATP synthase F0 subunit 6	17705	-	protein-coding	1232
[K].aVQIHQDTLR.[T]	NP_700451.2	214150	Ago3	Ago3	argonaute RISC catalytic subunit 3	214150	4|4 D2.2	protein-coding	1233
[R].lQVLHPFDPEQR.[K]	NP_075779.2	67027	Mkrn2	Mkrn2	makorin, ring finger protein, 2	67027	6|6 E3	protein-coding	1234
[K].nIQLFNTSDLISILk.[A]	NP_937819.2	380601	Fastkd5	Fastkd5	FAST kinase domains 5	380601	2|2 F1	protein-coding	1235
[K].lTGELQEVQPNHEAGPR.[R]	NP_001277998.1	73124	Golim4	Golim4	golgi integral membrane protein 4	73124	3|3 E3	protein-coding	1236
[R].lEGLIQPDDLINQLTFImDANQTYLVSER.[L]	NP_848484.2	76577	Faf2	Faf2	Fas associated factor family member 2	76577	13|13 B1	protein-coding	1237
[K].tEcGLLGFVTDLk.[Q]	XP_011246340.1	381290	Atp2b4	Atp2b4	ATPase, Ca++ transporting, plasma membrane 4	381290	1 E4|1 57.95 cM	protein-coding	1238
[R].eEPRPVPQGScQSELHR.[A]	NP_034647.1	16010	Igfbp4	Igfbp4	insulin-like growth factor binding protein 4	16010	11|11 D	protein-coding	1239
[R].lILDWVPYInGk.[F]	NP_079926.1	66594	Uqcr11	Uqcr11	ubiquinol-cytochrome c reductase, complex III subunit XI	66594	10|10 C1	protein-coding	1240
[R].ekDEDAVQFANR.[V]	XP_011240406.1	102247	Gpat4	Gpat4	glycerol-3-phosphate acyltransferase 4	102247	8|8 A2	protein-coding	1241
[R].nNDGNLVIDSLLQYINQR.[K]	NP_001239221.1	17294	Mest	Mest	mesoderm specific transcript	17294	6 A3.3|6 12.53 cM	protein-coding	1242
[R].sSASPTGNVLLSPLSVATALSALSLGAEHR.[T]	NP_035470.3	20317	Serpinf1	Serpinf1	serine (or cysteine) peptidase inhibitor, clade F, member 1	20317	11|11 B5	protein-coding	1243
[K].vSIIQELVTNYEASLk.[M]	NP_080108.1	66897	Naa16	Naa16	N(alpha)-acetyltransferase 16, NatA auxiliary subunit	66897	14|14 D3	protein-coding	1244
[K].vVSLFSEQPLAk.[K]	NP_034400.1	14548	Mrps33	Mrps33	mitochondrial ribosomal protein S33	14548	6 B1|6	protein-coding	1245
[R].mHPEVDGEDVPGQmGSSGcGPDTSPk.[A]	XP_006523176.1	93871	Brwd1	Brwd1	bromodomain and WD repeat domain containing 1	93871	16|16 C4	protein-coding	1246
[R].aATGGADDLSAVR.[N]	XP_006508314.1	74349	Fam160a2	Fam160a2	family with sequence similarity 160, member A2	74349	7|7 E3	protein-coding	1247
[R].lVQFEQEIER.[E]	NP_001177337.1	78926	Gas2l1	Gas2l1	growth arrest-specific 2 like 1	78926	11|11 A1	protein-coding	1248
[R].tHFFLNAGNLcNLNYGEGPk.[A]	NP_848729.1	68653	Samm50	Samm50	SAMM50 sorting and assembly machinery component	68653	15|15 E2	protein-coding	1249
[R].iIDLIPDGYPQIScLPk.[E]	NP_031528.1	11933	Atp1b3	Atp1b3	ATPase, Na+/K+ transporting, beta 3 polypeptide	11933	9 E3.3|9 50.31 cM	protein-coding	1250
[K].dDLILNIISR.[K]	NP_079736.1	66271	Tmem126a	Tmem126a	transmembrane protein 126A	66271	7|7 E1	protein-coding	1251
[R].vPFLVLEcPNLk.[L]	NP_079785.1	66357	Ostc	Ostc	oligosaccharyltransferase complex subunit (non-catalytic)	66357	3|3 G3	protein-coding	1252
[K].dASSQDcYDIPR.[T]	XP_006530737.1	14388	Gab1	Gab1	growth factor receptor bound protein 2-associated protein 1	14388	8|8 C2	protein-coding	1253
[K].lFEETGHEDPITk.[T]	NP_001157094.1	213760	Prepl	Prepl	prolyl endopeptidase-like	213760	17|17 E4	protein-coding	1254
[R].dTPENNPDTPFDFTPENYk.[R]	NP_082664.1	72900	Ndufv2	Ndufv2	NADH:ubiquinone oxidoreductase core subunit V2	72900	17 35.26 cM|17 E1.1	protein-coding	1255
[K].iTVVEALTLLNNHk.[L]	NP_081018.1	68493	Ndufaf4	Ndufaf4	NADH:ubiquinone oxidoreductase complex assembly factor 4	68493	4|4 A3	protein-coding	1256
[K].gILAADESVGSmAk.[R]	NP_033787.2	11676	Aldoc	Aldoc	aldolase C, fructose-bisphosphate	11676	11 B5|11 46.74 cM	protein-coding	1257
[K].iEPYnGPDFGISFDQFGSPR.[C]	XP_006509181.1	244416	Ppp1r3b	Ppp1r3b	protein phosphatase 1, regulatory subunit 3B	244416	8|8 A4	protein-coding	1258
[R].qAGLSYIR.[F]	NP_080259.1	67126	Atp5e	Atp5e	ATP synthase, H+ transporting, mitochondrial F1 complex, epsilon subunit	67126	2|2 H4	protein-coding	1259
[R].gSPGGLcSPSVEEk.[L]	NP_084028.1	76809	Bri3bp	Bri3bp	Bri3 binding protein	76809	5|5 G1.1	protein-coding	1260
[K].qYPYnNLYLER.[G]	NP_080337.1	67264	Ndufb8	Ndufb8	NADH:ubiquinone oxidoreductase subunit B8	67264	19|19 C3	protein-coding	1261
[R].qQNLILSYAEDETDVEGTVNGVTHTSTGk.[R]	NP_001128584.1	83945	Dnaja3	Dnaja3	DnaJ heat shock protein family (Hsp40) member A3	83945	16 A1|16 2.46 cM	protein-coding	1262
[R].qLQQHEEELR.[A]	NP_065585.1	57312	Mrps31	Mrps31	mitochondrial ribosomal protein S31	57312	8|8 A2	protein-coding	1263
[K].iWPEINVPRPDALDNESWGFVHPR.[L]	NP_080777.1	67998	Retreg3	Retreg3	reticulophagy regulator family member 3	67998	11|11 D	protein-coding	1264
[K].yTPEkETLEScTNATLk.[S]	XP_006509313.1	11988	Slc7a2	Slc7a2	solute carrier family 7 (cationic amino acid transporter, y+ system), member 2	11988	8 A4|8 23.89 cM	protein-coding	1265
[K].fLVDHLDGILTVLEEAmDSk.[S]	NP_001157059.1	71760	Etnppl	Etnppl	ethanolamine phosphate phospholyase	71760	3|3 G3	protein-coding	1266
[R].aATNSHHGGAGAmETR.[S]	NP_031548.1	12015	Bad	Bad	BCL2-associated agonist of cell death	12015	19|19 A	protein-coding	1267
[R].iADFQDVLkEPSIVLEk.[L]	NP_666364.1	70296	Tbc1d13	Tbc1d13	TBC1 domain family, member 13	70296	2|2 B	protein-coding	1268
[K].aAESSAMAATEk.[K]	NP_075691.1	66416	Ndufa7	Ndufa7	NADH:ubiquinone oxidoreductase subunit A7	66416	17|17 B1	protein-coding	1269
[K].aEEEGYFEAFkNELEAFk.[S]	NP_080226.1	67072	Cdc37l1	Cdc37l1	cell division cycle 37-like 1	67072	19|19 C1	protein-coding	1270
[K].tScQQAPEQVYk.[H]	NP_659056.3	212862	Chpt1	Chpt1	choline phosphotransferase 1	212862	10|10 C1	protein-coding	1271
[K].eDPNLVPSISNkR.[I]	NP_034072.2	12859	Cox5b	Cox5b	cytochrome c oxidase subunit 5B	12859	1|1 B	protein-coding	1272
[K].sLcPVSWVSAWDDRIAEGTFPGk.[I]	NP_079904.1	110323	Cox6b1	Cox6b1	cytochrome c oxidase, subunit 6B1	110323	7 B1|7 18.84 cM	protein-coding	1273
[R].vQFFIGDLcNQQDLYPALk.[G]	NP_035071.3	18194	Nsdhl	Nsdhl	NAD(P) dependent steroid dehydrogenase-like	18194	X A7.3|X 37.29 cM	protein-coding	1274
[R].aPSFHDk.[Y]	NP_079655.1	66142	Cox7b	Cox7b	cytochrome c oxidase subunit 7B	66142	X|X D	protein-coding	1275
[R].iLLLFGESELSPTATPSTLk.[L]	NP_035030.2	18020	Nfatc2ip	Nfatc2ip	nuclear factor of activated T cells, cytoplasmic, calcineurin dependent 2 interacting protein	18020	7 F3|7 69.01 cM	protein-coding	1276
[R].gLVHAEQGQGSGSPTGSSTR.[G]	NP_079965.2	66658	Ccdc51	Ccdc51	coiled-coil domain containing 51	66658	9|9 F2	protein-coding	1277
[R].fQVAVEAPPTDAVLPQEAPADTQEPEPTDTTTYk.[N]	NP_084363.2	78330	Ndufv3	Ndufv3	NADH:ubiquinone oxidoreductase core subunit V3	78330	17|17 B1	protein-coding	1278
[R].iGTLVGEDkYGNk.[Y]	NP_079827.2	66414	Ndufa12	Ndufa12	NADH:ubiquinone oxidoreductase subunit A12	66414	10|10 C2	protein-coding	1279
[K].lDPGDDISSLQQEITILR.[E]	NP_033032.1	26412	Map4k2	Map4k2	mitogen-activated protein kinase kinase kinase kinase 2	26412	19|19 A	protein-coding	1280
[R].aSELAVSEVAGLLQADLQnGLNk.[S]	NP_001240760.1	235574	Atp2c1	Atp2c1	ATPase, Ca++-sequestering	235574	9|9 F1	protein-coding	1281
[K].qIFEENk.[E]	XP_006531337.1	66320	Tmem208	Tmem208	transmembrane protein 208	66320	8|8 D3	protein-coding	1282
[R].sYETLVDFDNHLDDIR.[S]	NP_035056.1	18117	Emc8	Emc8	ER membrane protein complex subunit 8	18117	8 E1|8 69.98 cM	protein-coding	1283
[K].kQENQANk.[G]	NP_079638.2	66114	Dnajc30	Dnajc30	DnaJ heat shock protein family (Hsp40) member C30	66114	5|5 G2	protein-coding	1284
[R].aSDTSSAPEDSEk.[L]	XP_006509106.1	20516	Slc20a2	Slc20a2	solute carrier family 20, member 2	20516	8 A2|8 11.42 cM	protein-coding	1285
[R].lVAEcSR.[S]	NP_068688.2	60507	Qtrt1	Qtrt1	queuine tRNA-ribosyltransferase catalytic subunit 1	60507	9|9 A3	protein-coding	1286
[K].kPLVAVHSNVSGQk.[Y]	NP_001025185.1	223722	Mcat	Mcat	malonyl CoA:ACP acyltransferase (mitochondrial)	223722	15|15 E1	protein-coding	1287
[R].sHYEEGPGk.[N]	NP_031775.1	12867	Cox7c	Cox7c	cytochrome c oxidase subunit 7C	12867	13|13 C3	protein-coding	1288
[R].sTSSDDNSScQPk.[L]	XP_006514673.1	21452	Tcn2	Tcn2	transcobalamin 2	21452	11 A1|11 2.76 cM	protein-coding	1289
[R].dIDTAAk.[F]	NP_080744.1	67942	Atp5g2	Atp5g2	ATP synthase, H+ transporting, mitochondrial F0 complex, subunit C2 (subunit 9)	67942	15|15 F3	protein-coding	1290
[K].sTSETTEEAFSSSVR.[E]	NP_001240610.1	76614	Immt	Immt	inner membrane protein, mitochondrial	76614	6|6 C1	protein-coding	1291
[R].lPLHTLTSSTPVVLVR.[K]	NP_775655.1	216821	Tmem11	Tmem11	transmembrane protein 11	216821	11|11 B2	protein-coding	1292
[R].tSAATPGR.[W]	XP_017169383.1	216169	Abhd17a	Abhd17a	abhydrolase domain containing 17A	216169	10 C1|10 39.72 cM	protein-coding	1293
[K].iLDDSFIEGTSR.[V]	XP_011245618.1	66980	Zdhhc6	Zdhhc6	zinc finger, DHHC domain containing 6	66980	19|19 D2	protein-coding	1294
[R].eEVASYYHcPEAPLEAk.[D]	NP_666326.1	234724	Tat	Tat	tyrosine aminotransferase	234724	8 D3|8 57.38 cM	protein-coding	1295
[R].tENLGLEELAHVLR.[A]	NP_001028376.1	101122	Rpusd3	Rpusd3	RNA pseudouridylate synthase domain containing 3	101122	6|6 E3	protein-coding	1296
[R].imEVIDAITTTAQSHQR.[T]	NP_032852.2	18641	Pfkl	Pfkl	phosphofructokinase, liver, B-type	18641	10 C1|10 39.72 cM	protein-coding	1297
[K].aSDPESGVAR.[G]	NP_080814.1	52513	Ddx56	Ddx56	DEAD (Asp-Glu-Ala-Asp) box polypeptide 56	52513	11 A1|11 3.94 cM	protein-coding	1298
[R].lIPEDGPAAHSPEQVQR.[L]	NP_001074599.1	239017	Ogdhl	Ogdhl	oxoglutarate dehydrogenase-like	239017	14|14 B	protein-coding	1299
[K].iYLEENYER.[I]	XP_017177408.1	64294	Itm2c	Itm2c	integral membrane protein 2C	64294	1|1 C5	protein-coding	1300
[R].smTQLQGkEDcTQPDYEATSR.[SR]	NP_062419.2	56189	Prodh2	Prodh2	proline dehydrogenase (oxidase) 2	56189	7|7 B1	protein-coding	1301
[K].gEHTYSGIIHAFk.[T]	NP_780403.1	73132	Slc25a16	Slc25a16	solute carrier family 25 (mitochondrial carrier, Graves disease autoantigen), member 16	73132	10|10 B4	protein-coding	1302
[K].aASLHWTSER.[V]	NP_080124.1	66925	Sdhd	Sdhd	succinate dehydrogenase complex, subunit D, integral membrane protein	66925	9|9 A5.3	protein-coding	1303
[R].nLLVLGk.[V]	XP_006498923.1	17289	Mertk	Mertk	MER proto-oncogene tyrosine kinase	17289	2|2 F1	protein-coding	1304
[K].iYAHSGEDIEFEck.[R]	NP_001020746.1	545366	Cfhr2	Cfhr2	complement factor H-related 2	545366	1|1 F	protein-coding	1305
[R].yNLYTADGk.[Y]	XP_006514102.1	69090	Ascc1	Ascc1	activating signal cointegrator 1 complex subunit 1	69090	10|10 B4	protein-coding	1306
[K].eYLDTAPVLILIFk.[Q]	NP_081667.1	70337	Iyd	Iyd	iodotyrosine deiodinase	70337	10|10 A1	protein-coding	1307
[R].qNSVSSNTSQR.[G]	NP_001129731.1	21968	Tom1	Tom1	target of myb1 trafficking protein	21968	8|8 C1	protein-coding	1308
[R].iLASGDNQGIPILSNIk.[L]	NP_032516.2	16816	Lcat	Lcat	lecithin cholesterol acyltransferase	16816	8 D3|8 53.06 cM	protein-coding	1309
[K].fYFnGEYAGFDEmQPTAESGGk.[G]	XP_006504337.1	100678	Psph	Psph	phosphoserine phosphatase	100678	5|5 G1.3	protein-coding	1310
[R].wYEEEEPQLR.[C]	XP_006512260.1	54369	Nme6	Nme6	NME/NM23 nucleoside diphosphate kinase 6	54369	9|9 F2	protein-coding	1311
[R].lLAESEDLVTELQGR.[S]	NP_694696.2	209011	Sirt7	Sirt7	sirtuin 7	209011	11|11 E2	protein-coding	1312
[R].lMYGQEDVPkDVLEYVVFER.[H]	XP_017170202.1	67036	Mrpl45	Mrpl45	mitochondrial ribosomal protein L45	67036	11|11 D	protein-coding	1313
[R].vYSVNDDLEPATR.[E]	XP_017174839.1	98870	AI182371	AI182371	expressed sequence AI182371	98870	2|2 B	protein-coding	1314
[R].lINSELGSPSR.[A]	NP_084160.1	52120	Hgsnat	Hgsnat	heparan-alpha-glucosaminide N-acetyltransferase	52120	8 A2|8 14.22 cM	protein-coding	1315
[K].aAFFLLLPER.[-]	NP_058058.1	51800	Bok	Bok	BCL2-related ovarian killer	51800	1|1 D	protein-coding	1316
[R].gNSLTLIDLPGHESLR.[F]	NP_033301.1	20818	Srprb	Srprb	signal recognition particle receptor, B subunit	20818	9|9 F1	protein-coding	1317
[K].qGPQDPQELQcIk.[I]	NP_001334097.1	71660	Rarres2	Rarres2	retinoic acid receptor responder (tazarotene induced) 2	71660	6|6 B2.3	protein-coding	1318
[K].vQGLDPLQDLQSTLAER.[V]	NP_849221.2	99382	Abtb2	Abtb2	ankyrin repeat and BTB (POZ) domain containing 2	99382	2|2 E2	protein-coding	1319
[R].gSDSAVLGR.[L]	NP_079814.1	66400	Alkbh7	Alkbh7	alkB homolog 7	66400	17|17 D	protein-coding	1320
[K].cPnGDSAGk.[F]	NP_031927.2	13609	S1pr1	S1pr1	sphingosine-1-phosphate receptor 1	13609	3|3 G1	protein-coding	1321
[R].dAAPASQEPSQALSPPAGLAEWR.[S]	NP_149071.2	110959	Nudt19	Nudt19	nudix (nucleoside diphosphate linked moiety X)-type motif 19	110959	7 B2|7 21.37 cM	protein-coding	1322
[R].gQATDIAIQAEEImk.[L]	NP_059089.1	53895	Clpp	Clpp	caseinolytic mitochondrial matrix peptidase proteolytic subunit	53895	17 D|17 29.61 cM	protein-coding	1323
[R].sDDIYNQVSAYPLPEHR.[S]	NP_705776.2	223593	Washc5	Washc5	WASH complex subunit 5	223593	15|15 D1	protein-coding	1324
[R].rEESGVPGPNSPPTNR.[N]	XP_006524834.1	63959	Slc29a1	Slc29a1	solute carrier family 29 (nucleoside transporters), member 1	63959	17|17 B3	protein-coding	1325
[R].nVLYPLYQLGGPQLR.[V]	NP_035418.1	19935	Mrpl23	Mrpl23	mitochondrial ribosomal protein L23	19935	7 F5|7 87.95 cM	protein-coding	1326
[R].qEVISELLVTEAAHVR.[M]	XP_006539628.1	16801	Arhgef1	Arhgef1	Rho guanine nucleotide exchange factor (GEF) 1	16801	7|7 A3	protein-coding	1327
[R].ekWDDNVSSFEIVQSITDMLcVSR.[T]	NP_075866.2	170460	Stard5	Stard5	StAR-related lipid transfer (START) domain containing 5	170460	7 D3|7 47.43 cM	protein-coding	1328
[K].yPPVFLVSSLDPLLYDFPk.[L]	NP_032352.1	15944	Irgm1	Irgm1	immunity-related GTPase family M member 1	15944	11|11 B1.2	protein-coding	1329
[K].dHLNEkPcAEAGSAR.[T]	NP_705745.3	233724	Tmem41b	Tmem41b	transmembrane protein 41B	233724	7 E3|7 57.69 cM	protein-coding	1330
[K].lIATPSNALVDEPVSIR.[A]	XP_011248302.1	230161	Acnat1	Acnat1	acyl-coenzyme A amino acid N-acyltransferase 1	230161	4|4 B1	protein-coding	1331
[R].qQEGFAAALGDGkEPEGIFSR.[V]	XP_006539167.1	66448	Mrpl20	Mrpl20	mitochondrial ribosomal protein L20	66448	4 E2|4 87.44 cM	protein-coding	1332
[K].lTLENFYSNLILQHEER.[E]	XP_006507092.1	232533	Stk38l	Stk38l	serine/threonine kinase 38 like	232533	6|6 G3	protein-coding	1333
[R].fLEQkNVATEALGALEAR.[T]	XP_006514140.1	70335	Reep6	Reep6	receptor accessory protein 6	70335	10|10 C1	protein-coding	1334
[K].iLVcSLLLLTR.[R]	NP_035929.1	23834	Cdc6	Cdc6	cell division cycle 6	23834	11|11 D	protein-coding	1335
[M].gQNDLmGTAEDFADQFLR.[V]	NP_035642.1	20932	Surf4	Surf4	surfeit gene 4	20932	2 A3|2 19.1 cM	protein-coding	1336
[R].eLTELDIYHR.[I]	XP_011236989.1	245860	Atg9a	Atg9a	autophagy related 9A	245860	1|1 C4	protein-coding	1337
[K].tTVSGPSHSYQGSQDLSk.[L]	NP_899109.2	70451	Dhrs13	Dhrs13	dehydrogenase/reductase (SDR family) member 13	70451	11|11 B5	protein-coding	1338
[K].nILAVSFAPLVQPSk.[N]	NP_898849.1	319263	Pcmtd1	Pcmtd1	protein-L-isoaspartate (D-aspartate) O-methyltransferase domain containing 1	319263	1|1 A1	protein-coding	1339
[R].vVDGAVGAQWLAEFkk.[Y]	NP_663589.3	235339	Dlat	Dlat	dihydrolipoamide S-acetyltransferase (E2 component of pyruvate dehydrogenase complex)	235339	9|9 A5.3	protein-coding	1340
[R].iQDSLSDkPR.[V]	NP_766594.1	269823	Pon3	Pon3	paraoxonase 3	269823	6 A1|6 1.99 cM	protein-coding	1341
[K].vYEDSGIPLPAESPk.[K]	NP_001171072.1	104457	0610010K14Rik	0610010K14Rik	RIKEN cDNA 0610010K14 gene	104457	11|11 B3	protein-coding	1342
[R].sLTGQASSATAQQSGk.[L]	XP_006530521.1	71985	Acad10	Acad10	acyl-Coenzyme A dehydrogenase family, member 10	71985	5|5 F	protein-coding	1343
[R].lLTAHGQGYGk.[N]	XP_006515120.1	217449	Trappc12	Trappc12	trafficking protein particle complex 12	217449	12|12 A2	protein-coding	1344
[R].aASSVPETPTAVPAASSSSWDTYYQPR.[A]	XP_017172840.1	193742	Abhd16a	Abhd16a	abhydrolase domain containing 16A	193742	17 B1|17 18.59 cM	protein-coding	1345
[R].hLVAGGGAGAVSR.[T]	NP_666230.2	227731	Slc25a25	Slc25a25	solute carrier family 25 (mitochondrial carrier, phosphate carrier), member 25	227731	2|2 B	protein-coding	1346
[R].yDDIEETnYFQQASELAk.[L]	XP_006496015.1	227197	Ndufs1	Ndufs1	NADH:ubiquinone oxidoreductase core subunit S1	227197	1|1 C2	protein-coding	1347
[K].kmGLVDQLVEPLGPGIk.[S]	NP_849209.1	97212	Hadha	Hadha	hydroxyacyl-CoA dehydrogenase trifunctional multienzyme complex subunit alpha	97212	5|5 B1	protein-coding	1348
[K].mLcDSWcIEAATR.[I]	NP_059062.1	11370	Acadvl	Acadvl	acyl-Coenzyme A dehydrogenase, very long chain	11370	11 B3|11 42.96 cM	protein-coding	1349
[R].nDLRPANk.[L]	NP_080094.3	66874	Ncbp3	Ncbp3	nuclear cap binding subunit 3	66874	11|11 B4	protein-coding	1350
[K].lkDFEPYLEILESYSTk.[A]	XP_017169349.1	20397	Sgpl1	Sgpl1	sphingosine phosphate lyase 1	20397	10 B4|10 32.14 cM	protein-coding	1351
[R].dTSFSGLSVEEYk.[L]	NP_080339.1	67267	Uqcc2	Uqcc2	ubiquinol-cytochrome c reductase complex assembly factor 2	67267	17|17 A3.3	protein-coding	1352
[K].aEEQEPELTSTPNFVVEVTk.[T]	NP_031599.2	12261	C1qbp	C1qbp	complement component 1, q subcomponent binding protein	12261	11 B4|11 43.21 cM	protein-coding	1353
[R].lkDTENAIENMIGPDWk.[K]	XP_006522720.1	74143	Opa1	Opa1	OPA1, mitochondrial dynamin like GTPase	74143	16 B2|16 20.65 cM	protein-coding	1354
[K].dLGSmSHLTGYETDR.[Q]	XP_006515762.1	217707	Coq6	Coq6	coenzyme Q6 monooxygenase	217707	12|12 D1	protein-coding	1355
[R].lLQYADALEHLLSTGQGVVLER.[S]	NP_077159.1	67273	Ndufa10	Ndufa10	NADH:ubiquinone oxidoreductase subunit A10	67273	1|1 D	protein-coding	1356
[R].eGTYQGHHTPIVQk.[G]	NP_904334.1	17710	COX3	COX3	cytochrome c oxidase subunit III	17710	-	protein-coding	1357
[R].tAASGPDSmGGPAPR.[Q]	NP_080829.1	68090	Yif1a	Yif1a	Yip1 interacting factor homolog A (S. cerevisiae)	68090	19|19 A	protein-coding	1358
[R].eVPNTVHLmQLDITVk.[Q]	NP_080263.1	67130	Ndufa6	Ndufa6	NADH:ubiquinone oxidoreductase subunit A6	67130	15|15 E1	protein-coding	1359
[R].ePATINYPFEk.[G]	NP_659119.2	225887	Ndufs8	Ndufs8	NADH:ubiquinone oxidoreductase core subunit S8	225887	19|19 A	protein-coding	1360
[K].tQPYDVYDQVEFDVPIGSR.[G]	NP_694704.1	226646	Ndufs2	Ndufs2	NADH:ubiquinone oxidoreductase core subunit S2	226646	1|1 H3	protein-coding	1361
[R].wRPLVEk.[N]	XP_011238006.1	56046	Uqcc1	Uqcc1	ubiquinol-cytochrome c reductase complex assembly factor 1	56046	2|2 H1	protein-coding	1362
[K].kTYAEILEPFHPVR.[-]	NP_077182.1	68197	Ndufc2	Ndufc2	NADH:ubiquinone oxidoreductase subunit C2	68197	7|7 E1	protein-coding	1363
[R].kLGLQLNNLGPEAcR.[D]	NP_848507.2	270151	Nlrx1	Nlrx1	NLR family member X1	270151	9|9 A5.2	protein-coding	1364
[K].vEESYAmPTk.[T]	NP_942128.2	52443	Mrpl48	Mrpl48	mitochondrial ribosomal protein L48	52443	7|7 E2	protein-coding	1365
[K].mmTHQTk.[T]	NP_904329.1	17717	ND2	ND2	NADH dehydrogenase subunit 2	17717	-	protein-coding	1366
[K].nPDFHGYDSDPVVDVWNmR.[A]	XP_006527617.1	104130	Ndufb11	Ndufb11	NADH:ubiquinone oxidoreductase subunit B11	104130	X|X A1.3	protein-coding	1367
[K].lPFTPLSYIQGLSHR.[N]	NP_001034572.1	68944	Tmco1	Tmco1	transmembrane and coiled-coil domains 1	68944	1|1 H2.3	protein-coding	1368
[R].aFDQGADAIYEHInEGk.[L]	NP_932096.1	66152	Uqcr10	Uqcr10	ubiquinol-cytochrome c reductase, complex III subunit X	66152	11|11 A1	protein-coding	1369
[R].fINLQPSTLTDk.[W]	XP_006527376.1	67979	Atad1	Atad1	ATPase family, AAA domain containing 1	67979	19|19 C1	protein-coding	1370
[R].aVEFLASNESR.[I]	NP_666187.2	224640	Lemd2	Lemd2	LEM domain containing 2	224640	17|17 A3.3	protein-coding	1371
[K].fGYVLPDITkDELFR.[M]	NP_001171129.1	27395	Mrpl15	Mrpl15	mitochondrial ribosomal protein L15	27395	1|1 A1	protein-coding	1372
[K].iSVSDLInGIASLk.[M]	XP_006521870.1	16423	Cd47	Cd47	CD47 antigen (Rh-related antigen, integrin-associated signal transducer)	16423	16|16 B5	protein-coding	1373
[R].eVmSVSYASTNLEWLHGcPPPYHTFEEPTYVk.[V]	NP_904330.1	17708	COX1	COX1	cytochrome c oxidase subunit I	17708	-	protein-coding	1374
[R].tQQNLSWEEIAk.[K]	NP_080780.1	52064	Coq5	Coq5	coenzyme Q5 methyltransferase	52064	5 F|5 56.03 cM	protein-coding	1375
[R].rPGEEGTVMSLAGk.[Y]	NP_001103218.1	53333	Tomm40	Tomm40	translocase of outer mitochondrial membrane 40	53333	7|7 A3	protein-coding	1376
[K].lATSLGASEQALR.[L]	NP_660112.1	14792	Lpcat3	Lpcat3	lysophosphatidylcholine acyltransferase 3	14792	6 F2|6 59.17 cM	protein-coding	1377
[K].tLVLnEEPATk.[E]	XP_017173937.1	209091	Ccnb3	Ccnb3	cyclin B3	209091	X|X A1.1	protein-coding	1378
[K].vTkEEWDIIEGLIRk.[T]	NP_080448.1	67460	Decr1	Decr1	2,4-dienoyl CoA reductase 1, mitochondrial	67460	4|4 A2	protein-coding	1379
[K].tSNPWQSPSGTLPALR.[T]	NP_038632.2	17827	Mtx1	Mtx1	metaxin 1	17827	3 F1|3 39.01 cM	protein-coding	1380
[K].qVQPEDAVALYk.[K]	NP_035357.1	19332	Rab20	Rab20	RAB20, member RAS oncogene family	19332	8 A1.1|8 5.73 cM	protein-coding	1381
[K].nLDTGEEIPLSLAEEk.[L]	XP_006527763.1	72404	Wdr44	Wdr44	WD repeat domain 44	72404	X|X A2	protein-coding	1382
[K].gPNIVGPYGILQPFADAMk.[L]	NP_904328.1	17716	ND1	ND1	NADH dehydrogenase subunit 1	17716	-	protein-coding	1383
[K].qQLTNETSR.[I]	NP_079791.2	66365	Ccdc90b	Ccdc90b	coiled-coil domain containing 90B	66365	7|7 E1	protein-coding	1384
[R].dVQGPLVLDk.[I]	XP_006500212.1	69702	Ndufaf1	Ndufaf1	NADH:ubiquinone oxidoreductase complex assembly factor 1	69702	2|2 E5	protein-coding	1385
[R].tNIPkDVVDYIIFGTVIQEVk.[T]	XP_017176317.1	231086	Hadhb	Hadhb	hydroxyacyl-CoA dehydrogenase trifunctional multienzyme complex subunit beta	231086	5|5 B1	protein-coding	1386
[R].lTSPEEIALLPk.[T]	NP_001122073.1	100039707	Mthfsl	Mthfsl	5, 10-methenyltetrahydrofolate synthetase-like	100039707	9 E3.1|9	protein-coding	1387
[K].iEFDDFEEcLLR.[Y]	NP_001025445.1	595136	Ndufs5	Ndufs5	NADH:ubiquinone oxidoreductase core subunit S5	595136	4|4 D2.2	protein-coding	1388
[R].rSDTGSSGEAYkR.[S]	NP_001005767.1	381038	Parl	Parl	presenilin associated, rhomboid-like	381038	16 A3|16 12.4 cM	protein-coding	1389
[R].tQLEENISQLR.[H]	NP_001186266.1	68316	Apoo	Apoo	apolipoprotein O	68316	X|X C3	protein-coding	1390
[R].wEVLIIGPPDTLYEGGVFk.[A]	NP_080261.2	67128	Ube2g1	Ube2g1	ubiquitin-conjugating enzyme E2G 1	67128	11|11 B4	protein-coding	1391
[M].aEGETESPRPk.[K]	XP_006529952.1	72999	Insig2	Insig2	insulin induced gene 2	72999	1|1 E2.3	protein-coding	1392
[R].aLYDYAGQEADELSFR.[A]	XP_006500487.1	80708	Pacsin3	Pacsin3	protein kinase C and casein kinase substrate in neurons 3	80708	2|2 E1	protein-coding	1393
[K].aLkGPAPAHGHH.[-]	XP_006516277.1	70257	Atp5mpl	Atp5mpl	ATP synthase membrane subunit 6.8PL	70257	12|12 F1	protein-coding	1394
[R].sSVQEFMTFTSQLIVER.[S]	NP_062635.2	56418	Ykt6	Ykt6	YKT6 v-SNARE homolog (S. cerevisiae)	56418	11|11 A1	protein-coding	1395
[R].qYAGLDHELAFSR.[L]	XP_017175516.1	18391	Sigmar1	Sigmar1	sigma non-opioid intracellular receptor 1	18391	4|4 A5	protein-coding	1396
[R].rLLIEDLEAR.[I]	XP_017168432.1	67184	Ndufa13	Ndufa13	NADH:ubiquinone oxidoreductase subunit A13	67184	8|8 B3.3	protein-coding	1397
[R].kEnGPVVETVk.[V]	XP_011242053.1	71701	Pnpt1	Pnpt1	polyribonucleotide nucleotidyltransferase 1	71701	11|11 A3.3	protein-coding	1398
[R].vQYQWYLmER.[D]	NP_062316.1	54405	Ndufa1	Ndufa1	NADH:ubiquinone oxidoreductase subunit A1	54405	X|X A3.3	protein-coding	1399
[R].rPGAISTGDIAR.[V]	NP_444389.2	94062	Mrpl3	Mrpl3	mitochondrial ribosomal protein L3	94062	9|9 F1	protein-coding	1400
[R].vTLAQAAVPVLcGSALk.[N]	XP_006517752.1	320806	Gfm2	Gfm2	G elongation factor, mitochondrial 2	320806	13|13 D1	protein-coding	1401
[R].qVHIGQLYSTDk.[L]	NP_958746.1	380840	Lyrm4	Lyrm4	LYR motif containing 4	380840	13|13 A3.3	protein-coding	1402
[R].eQLNYLLETYNVFYENQk.[N]	XP_006535304.1	73246	Rassf6	Rassf6	Ras association (RalGDS/AF-6) domain family member 6	73246	5|5 E1	protein-coding	1403
[K].yVEEQPGNLQR.[G]	NP_080841.1	68117	Apool	Apool	apolipoprotein O-like	68117	X|X E1	protein-coding	1404
[K].aGHYLELGAEIAR.[T]	NP_034893.1	17156	Man1a2	Man1a2	mannosidase, alpha, class 1A, member 2	17156	3|3 F2.2	protein-coding	1405
[R].iEGENYLPQPIYR.[H]	NP_001035486.2	69227	Selenot	Selenot	selenoprotein T	69227	3|3 D	protein-coding	1406
[R].fGRDEDPVcLQLDDILSk.[T]	NP_783577.2	234723	Txnl4b	Txnl4b	thioredoxin-like 4B	234723	8|8 D3	protein-coding	1407
[K].tkGDSDEEVIQDGVR.[V]	NP_081197.1	69046	Isca1	Isca1	iron-sulfur cluster assembly 1	69046	13|13 B2	protein-coding	1408
[K].aPNSNNSSIk.[A]	NP_081212.1	69089	Oxa1l	Oxa1l	oxidase assembly 1-like	69089	14|14 C2	protein-coding	1409
[K].lPSSVFASEFEEDVGLLNk.[A]	NP_852135.1	353258	Ltv1	Ltv1	LTV1 ribosome biogenesis factor	353258	10|10 A2	protein-coding	1410
[R].dSWNSGIISVMSALSVAPSk.[A]	NP_694792.1	224904	Micos13	Micos13	mitochondrial contact site and cristae organizing system subunit 13	224904	17|17 D	protein-coding	1411
[R].lYYPAQDQGR.[L]	XP_006524429.1	27226	Pla2g7	Pla2g7	phospholipase A2, group VII (platelet-activating factor acetylhydrolase, plasma)	27226	17|17 B3	protein-coding	1412
[R].gVILTSEcPGIFSAGLDLLEmYGR.[N]	NP_034153.2	13177	Eci1	Eci1	enoyl-Coenzyme A delta isomerase 1	13177	17|17 A3.3	protein-coding	1413
[K].yGTYTLENEHLNR.[L]	NP_058080.2	53612	Vti1b	Vti1b	vesicle transport through interaction with t-SNAREs 1B	53612	12|12 C3	protein-coding	1414
[R].dVIDGGDQYkk.[T]	NP_079649.1	66132	Prorp	Prorp	protein only RNase P catalytic subunit	66132	12|12 C1	protein-coding	1415
[R].eVEQnGIPR.[Q]	XP_006506378.1	330401	Tmcc1	Tmcc1	transmembrane and coiled coil domains 1	330401	6|6 E3	protein-coding	1416
[R].lSDQDRDHGLSDEELNAFQk.[S]	NP_666111.1	214952	Rhot2	Rhot2	ras homolog family member T2	214952	17 A3.3|17 12.93 cM	protein-coding	1417
[R].hYQTIQEAGDWcVPSTEPk.[N]	NP_598428.2	18604	Pdk2	Pdk2	pyruvate dehydrogenase kinase, isoenzyme 2	18604	11 D|11 59.01 cM	protein-coding	1418
[K].iNETISHEDPcAk.[R]	NP_808389.2	240614	Ranbp6	Ranbp6	RAN binding protein 6	240614	19|19 C1	protein-coding	1419
[R].gTISENQAVGAGDPASELRDQAST.[-]	NP_075692.1	66422	Dctpp1	Dctpp1	dCTP pyrophosphatase 1	66422	7|7 F3	protein-coding	1420
[R].qTGGEEDGASGYDAYWk.[N]	NP_663575.1	30932	Zfp330	Zfp330	zinc finger protein 330	30932	8|8 C2	protein-coding	1421
[R].lkEVLEGLQEQLTk.[D]	NP_001074238.1	224648	Uhrf1bp1	Uhrf1bp1	UHRF1 (ICBP90) binding protein 1	224648	17|17 A3.3	protein-coding	1422
[R].gHEDTmADQEANR.[H]	XP_011249130.1	20209	Saa2	Saa2	serum amyloid A 2	20209	7 B3|7 30.56 cM	protein-coding	1423
[K].dLLHPSPEEEk.[R]	NP_001177187.1	100043813	Rps27rt	Rps27rt	ribosomal protein S27, retrogene	100043813	9|9 F3	protein-coding	1424
[K].eVDDLIGDIVLk.[L]	XP_006524196.1	224794	Enpp4	Enpp4	ectonucleotide pyrophosphatase/phosphodiesterase 4	224794	17|17 B3	protein-coding	1425
[R].tPPSEEDSAEAER.[L]	XP_017169518.1	52551	Sgta	Sgta	small glutamine-rich tetratricopeptide repeat (TPR)-containing, alpha	52551	10 C1|10 39.72 cM	protein-coding	1426
[R].vVAQGTGHTADLEAALGTAR.[A]	NP_941010.2	224805	Aars2	Aars2	alanyl-tRNA synthetase 2, mitochondrial	224805	17|17 B3	protein-coding	1427
[K].vDmTcEEEEELLQLk.[V]	XP_017168054.1	14232	Fkbp8	Fkbp8	FK506 binding protein 8	14232	8|8 B3.3	protein-coding	1428
[K].eFSVNDLSESSIPR.[W]	XP_006529048.1	76763	Mospd2	Mospd2	motile sperm domain containing 2	76763	X|X F5	protein-coding	1429
[R].lQPQEAPLAAEPWk.[Q]	NP_035037.2	18035	Nfkbia	Nfkbia	nuclear factor of kappa light polypeptide gene enhancer in B cells inhibitor, alpha	18035	12|12 C1	protein-coding	1430
[R].iIQNTEAGTEDYkDLSQALSLIk.[D]	XP_017167990.1	102098	Arhgef18	Arhgef18	rho/rac guanine nucleotide exchange factor (GEF) 18	102098	8|8 A1.1	protein-coding	1431
[K].sLDLLLAAAAATGk.[L]	XP_006533365.1	23989	Med24	Med24	mediator complex subunit 24	23989	11 D|11 62.46 cM	protein-coding	1432
[K].aTGHSGGGcISQGQSYDTDkGR.[V]	XP_006533337.1	238024	Fn3krp	Fn3krp	fructosamine 3 kinase related protein	238024	11|11 E2	protein-coding	1433
[R].aPcIVYIDEIDAVGk.[K]	NP_694816.3	234847	Spg7	Spg7	SPG7, paraplegin matrix AAA peptidase subunit	234847	8|8 E1	protein-coding	1434
[R].sETISVPQEIk.[A]	NP_038854.2	17434	Mocs2	Mocs2	molybdenum cofactor synthesis 2	17434	13|13 D2.2	protein-coding	1435
[K].akNNTVTPGGkPNk.[T]	NP_001123957.1	57808	Rpl35a	Rpl35a	ribosomal protein L35A	57808	16|16 B3	protein-coding	1436
[R].lLEDFLQEGEEPDEDDAYQVLSTLk.[R]	XP_011249285.1	20843	Stag2	Stag2	stromal antigen 2	20843	X|X A4	protein-coding	1437
[R].eGEkPDEkESGDkPEAQPNEk.[G]	XP_006510025.1	12282	Hyou1	Hyou1	hypoxia up-regulated 1	12282	9|9 A5.2	protein-coding	1438
[K].aYHAGLk.[A]	XP_006532421.1	170472	Recql5	Recql5	RecQ protein-like 5	170472	11|11 E2	protein-coding	1439
[R].lVRPGEEDNAAISEVGTIR.[Y]	NP_031587.1	12168	Bmpr2	Bmpr2	bone morphogenetic protein receptor, type II (serine/threonine kinase)	12168	1|1 C2	protein-coding	1440
[K].qSAGPNSPTGGGGGGGSGGTR.[T]	XP_006519097.1	268721	Zswim8	Zswim8	zinc finger SWIM-type containing 8	268721	14|14 A3	protein-coding	1441
[K].aPAGGQNNPSSSPSGSTVSQASk.[H]	NP_853525.3	329416	Nostrin	Nostrin	nitric oxide synthase trafficker	329416	2|2 C2	protein-coding	1442
[K].aLHAQSQELESAVGQR.[H]	NP_082275.1	71909	Haus5	Haus5	HAUS augmin-like complex, subunit 5	71909	7 B1|7	protein-coding	1443
[R].qSSGPGASSGPGGDHSELIVR.[I]	XP_006521328.2	66656	Eef1d	Eef1d	eukaryotic translation elongation factor 1 delta (guanine nucleotide exchange protein)	66656	15|15 D3	protein-coding	1444
[K].hEQHDWDYcEHLDYVk.[R]	NP_080119.1	66916	Ndufb7	Ndufb7	NADH:ubiquinone oxidoreductase subunit B7	66916	8|8 C2	protein-coding	1445
[K].aTQLLEGLVQELQk.[K]	XP_017169892.1	20851	Stat5b	Stat5b	signal transducer and activator of transcription 5B	20851	11 D|11 63.63 cM	protein-coding	1446
[R].lALSEADSLVQSDVSR.[-]	NP_848734.1	69773	Timm29	Timm29	translocase of inner mitochondrial membrane 29	69773	9|9 A3	protein-coding	1447
[R].cDcGNSk.[F]	NP_079942.1	66622	Ubr7	Ubr7	ubiquitin protein ligase E3 component n-recognin 7 (putative)	66622	12|12 E	protein-coding	1448
[K].eAQSLQcPSSTAQEPcPPkPPR.[A]	NP_777272.2	207781	C2cd2	C2cd2	C2 calcium-dependent domain containing 2	207781	16|16 C4	protein-coding	1449
[R].aVAEAAEASk.[G]	NP_653106.1	52521	Zfp622	Zfp622	zinc finger protein 622	52521	15 B1|15 9.71 cM	protein-coding	1450
[R].kALGQGQSVk.[Y]	XP_006511565.1	74080	Nmnat3	Nmnat3	nicotinamide nucleotide adenylyltransferase 3	74080	9|9 E3.3	protein-coding	1451
[R].nLEHLVEER.[T]	NP_001120790.1	14917	Gucy2c	Gucy2c	guanylate cyclase 2c	14917	6 G1|6 66.67 cM	protein-coding	1452
[K].vLASNPImESIGnAk.[T]	XP_006510890.1	17918	Myo5a	Myo5a	myosin VA	17918	9 D|9 42.26 cM	protein-coding	1453
[R].gYEYVLEPSPVPLPLDRPQETk.[V]	NP_291050.1	94254	Rcc1l	Rcc1l	reculator of chromosome condensation 1 like	94254	5|5 G2	protein-coding	1454
[R].kGDcEISSVEGTLck.[A]	NP_001277589.1	66205	Cd302	Cd302	CD302 antigen	66205	2|2 C1.1	protein-coding	1455
[K].dANNPAEnGDAk.[T]	NP_058653.1	15331	Hmgn2	Hmgn2	high mobility group nucleosomal binding domain 2	15331	4 D3|4 66.47 cM	protein-coding	1456
[K].aYEVNEVGILNPNEQPTHk.[L]	NP_766299.1	231279	Guf1	Guf1	GUF1 homolog, GTPase	231279	5|5 C3.1	protein-coding	1457
[K].aTTVPDFQETRPR.[N]	NP_001276638.1	227700	Sh3glb2	Sh3glb2	SH3-domain GRB2-like endophilin B2	227700	2|2 B	protein-coding	1458
[K].lTNHmINLQPSHTR.[E]	NP_904337.1	17719	ND4	ND4	NADH dehydrogenase subunit 4	17719	-	protein-coding	1459
[K].aNDVNSNGIEWSSENDR.[L]	NP_035185.2	18576	Pde3b	Pde3b	phosphodiesterase 3B, cGMP-inhibited	18576	7 F1|7 59.46 cM	protein-coding	1460
[R].rTEHNQVGEk.[T]	NP_001073601.1	21917	Tmpo	Tmpo	thymopoietin	21917	10 C2|10 45.66 cM	protein-coding	1461
[K].vQFcHTDDNQk.[L]	NP_001304294.1	13506	Dsc2	Dsc2	desmocollin 2	13506	18 A2|18 11.14 cM	protein-coding	1462
[R].lDQNVNEAmPSLk.[I]	NP_694757.1	213673	9530068E07Rik	9530068E07Rik	RIKEN cDNA 9530068E07 gene	213673	11|11 B1.3	protein-coding	1463
[K].lkTmLLAk.[F]	NP_766610.2	270802	BC048403	BC048403	cDNA sequence BC048403	270802	10|10 D2	protein-coding	1464
[K].sPcYETVk.[A]	XP_006536287.1	64540	Tspan4	Tspan4	tetraspanin 4	64540	7|7 F5	protein-coding	1465
[K].vSNSLGQR.[S]	NP_067470.1	58998	Nectin3	Nectin3	nectin cell adhesion molecule 3	58998	16|16 B5	protein-coding	1466
[R].dGSHLIIDGLHAEASDDLVR.[E]	NP_081712.2	70478	Mipep	Mipep	mitochondrial intermediate peptidase	70478	14|14 D1	protein-coding	1467
[K].yVGALEDMLQALk.[V]	XP_006509789.1	67023	Use1	Use1	unconventional SNARE in the ER 1 homolog (S. cerevisiae)	67023	8|8 B3.3	protein-coding	1468
[R].hGVSYVSLWPGLVQTEmVk.[E]	NP_081095.2	52585	Dhrs1	Dhrs1	dehydrogenase/reductase (SDR family) member 1	52585	14 C3|14 28.19 cM	protein-coding	1469
[R].tLLDILADGAILk.[V]	NP_598559.2	97827	Exd2	Exd2	exonuclease 3'-5' domain containing 2	97827	12|12 C3	protein-coding	1470
[R].qNYVDLVSSLSSSSEAPSQGk.[R]	NP_001103801.1	23986	Eci2	Eci2	enoyl-Coenzyme A delta isomerase 2	23986	13|13 A3.3	protein-coding	1471
[R].aLQHIIcQLGGTVcDGEk.[V]	NP_032978.2	19193	Pipox	Pipox	pipecolic acid oxidase	19193	11 B5|11 46.74 cM	protein-coding	1472
[K].qGNAVTLGDYYQGR.[R]	XP_011248933.1	54135	Lsr	Lsr	lipolysis stimulated lipoprotein receptor	54135	7|7 B1	protein-coding	1473
[R].gGSDAPLkSDDSAkEPLAGGk.[L]	NP_932121.2	75731	Idnk	Idnk	idnK gluconokinase homolog (E. coli)	75731	13|13 B1	protein-coding	1474
[R].qSTITISGDk.[A]	XP_017170879.1	14756	Gpld1	Gpld1	glycosylphosphatidylinositol specific phospholipase D1	14756	13 A3.1|13 10.79 cM	protein-coding	1475
[R].lQDQHVSYGGVTDVITk.[T]	NP_765990.2	69906	Slc25a32	Slc25a32	solute carrier family 25, member 32	69906	15|15 B3.1	protein-coding	1476
[K].qcVSEDQQSDSESSR.[F]	NP_666120.1	216198	Tcp11l2	Tcp11l2	t-complex 11 (mouse) like 2	216198	10|10 C1	protein-coding	1477
[K].aRPVWITNLQEDETEETEGPQTPGR.[L]	XP_006522572.1	68980	Wdr53	Wdr53	WD repeat domain 53	68980	16|16 B2	protein-coding	1478
[R].aYAQGmNR.[T]	NP_082221.2	71832	Csl	Csl	citrate synthase like	71832	10|10 D1	protein-coding	1479
[K].eSEAAPSScccHcR.[H]	NP_001036079.1	20363	Selenop	Selenop	selenoprotein P	20363	15 A1|15 1.84 cM	protein-coding	1480
[R].rVPVSQPGmADPHQFFDDTSSAPSR.[G]	NP_084163.2	77254	Yif1b	Yif1b	Yip1 interacting factor homolog B (S. cerevisiae)	77254	7|7 B1	protein-coding	1481
[K].iNmnGINNSSGmVDAR.[S]	NP_076074.2	70620	Ube2v2	Ube2v2	ubiquitin-conjugating enzyme E2 variant 2	70620	16|16 A2	protein-coding	1482
[R].gQEGEGGEEERPR.[S]	XP_006527194.1	30838	Fbxw4	Fbxw4	F-box and WD-40 domain protein 4	30838	19 C3|19 38.75 cM	protein-coding	1483
[R].aSLDFDAk.[S]	XP_006509674.1	234353	Psd3	Psd3	pleckstrin and Sec7 domain containing 3	234353	8|8 B3.2-B3.3	protein-coding	1484
[R].lFLSGLELVQQGAEAR.[V]	NP_001007582.1	381406	Trp53rka	Trp53rka	transformation related protein 53 regulating kinase A	381406	2|2 H3	protein-coding	1485
[K].cISTNPTGk.[C]	NP_056595.1	50702	Cfhr1	Cfhr1	complement factor H-related 1	50702	1|1 F	protein-coding	1486
[K].iSNIVIkDDVASEVYR.[A]	NP_958808.1	276846	Pigs	Pigs	phosphatidylinositol glycan anchor biosynthesis, class S	276846	11|11 B5	protein-coding	1487
[K].vTGAPVPAVSEPQDGDDFQSR.[I]	XP_006497688.1	118451	Mrps2	Mrps2	mitochondrial ribosomal protein S2	118451	2|2 A3	protein-coding	1488
[K].qEAQSVEQER.[H]	NP_001289467.1	72114	Zbed3	Zbed3	zinc finger, BED type containing 3	72114	13|13 D1	protein-coding	1489
[K].tYYIELWDVGGSVGSASSVk.[S]	NP_001035964.1	67657	Rabl3	Rabl3	RAB, member RAS oncogene family-like 3	67657	16|16 B3	protein-coding	1490
[K].lDDGHLNNSLGSPVQADVYFPR.[L]	NP_776113.1	216551	Lgalsl	Lgalsl	lectin, galactoside binding-like	216551	11 A3.1|11 13.53 cM	protein-coding	1491
[K].iLkEPVTDIGLLGFFQGk.[K]	XP_006540391.1	67441	Isoc2b	Isoc2b	isochorismatase domain containing 2b	67441	7|7 A1	protein-coding	1492
[K].gTPFETPDQGk.[A]	NP_079937.1	66612	Ormdl3	Ormdl3	ORM1-like 3 (S. cerevisiae)	66612	11|11 D	protein-coding	1493
[K].dkTYEPTNIQGk.[Y]	NP_035595.2	20739	Spta1	Spta1	spectrin alpha, erythrocytic 1	20739	1 H3|1 80.97 cM	protein-coding	1494
[R].gGGSGGGDESEGEEVDED.[-]	NP_035351.1	19291	Purb	Purb	purine rich element binding protein B	19291	11 A1|11 4.16 cM	protein-coding	1495
[K].aVLAQGQSSEQAAk.[G]	XP_006527630.1	15185	Hdac6	Hdac6	histone deacetylase 6	15185	X A1.1|X 3.58 cM	protein-coding	1496
[R].qQGPGAGTR.[D]	NP_666204.2	225895	Taf6l	Taf6l	TATA-box binding protein associated factor 6 like	225895	19|19 A	protein-coding	1497
[R].hADDNVSk.[D]	XP_006528757.1	11856	Arhgap6	Arhgap6	Rho GTPase activating protein 6	11856	X|X F5	protein-coding	1498
[K].kNANkPLLDEIVPVYR.[R]	NP_573488.2	170760	Acbd3	Acbd3	acyl-Coenzyme A binding domain containing 3	170760	1 H4|1 84.46 cM	protein-coding	1499
[K].nNWDQVDDFNWLAR.[N]	NP_848472.2	72726	Tbcc	Tbcc	tubulin-specific chaperone C	72726	17|17 C	protein-coding	1500
[K].aLEEAGVPVDLVGGTSIGSFIGALYAEER.[S]	XP_006508885.1	50767	Pnpla6	Pnpla6	patatin-like phospholipase domain containing 6	50767	8 A1.1|8 1.92 cM	protein-coding	1501
[K].aEVWDQEFDPVMVILR.[T]	NP_001289962.1	68795	Ubr3	Ubr3	ubiquitin protein ligase E3 component n-recognin 3	68795	2|2 C2	protein-coding	1502
[R].eTELEDAR.[Q]	NP_036024.2	24056	Sh3bp5	Sh3bp5	SH3-domain binding protein 5 (BTK-associated)	24056	14|14 B	protein-coding	1503
[K].iPNIYAIGDVVAGPmLAHk.[A]	NP_031887.2	13382	Dld	Dld	dihydrolipoamide dehydrogenase	13382	12 A2|12 13.43 cM	protein-coding	1504
[R].eGIcGScAmNInGGNTLAcTR.[R]	NP_075863.2	67680	Sdhb	Sdhb	succinate dehydrogenase complex, subunit B, iron sulfur (Ip)	67680	4|4 D3	protein-coding	1505
[R].aLcDVGTAIScSR.[V]	NP_848715.1	27973	Vkorc1	Vkorc1	vitamin K epoxide reductase complex, subunit 1	27973	7 F3|7 69.81 cM	protein-coding	1506
[K].gLLLScIEDkNPcIFFEPk.[I]	NP_001292864.1	12040	Bckdhb	Bckdhb	branched chain ketoacid dehydrogenase E1, beta polypeptide	12040	9|9 E2	protein-coding	1507
[K].lkPNPSLLFSDVYQEmPAQLR.[R]	XP_006539549.1	12039	Bckdha	Bckdha	branched chain ketoacid dehydrogenase E1, alpha polypeptide	12039	7|7 A3	protein-coding	1508
[R].iLGIGPDDPDLVR.[A]	NP_666118.1	16987	Lss	Lss	lanosterol synthase	16987	10 C1|10 39.1 cM	protein-coding	1509
[R].aLVSAQWVAEALk.[A]	XP_006521057.1	246221	Mpst	Mpst	mercaptopyruvate sulfurtransferase	246221	15|15 E1	protein-coding	1510
[R].tFVSHFEGR.[A]	XP_006522279.1	27426	Nagpa	Nagpa	N-acetylglucosamine-1-phosphodiester alpha-N-acetylglucosaminidase	27426	16|16 A1	protein-coding	1511
[K].gTVVmIPTFALHkDPk.[Y]	NP_031845.1	13113	Cyp3a13	Cyp3a13	cytochrome P450, family 3, subfamily a, polypeptide 13	13113	5 G2|5 76.89 cM	protein-coding	1512
[R].sVGLFkPPATkP.[-]	XP_006500122.1	67017	Fam210b	Fam210b	family with sequence similarity 210, member B	67017	2|2 H3	protein-coding	1513
[R].sIDPSDGNTTENINk.[T]	XP_006537666.1	13122	Cyp7a1	Cyp7a1	cytochrome P450, family 7, subfamily a, polypeptide 1	13122	4|4 A1	protein-coding	1514
[R].tnGQVPR.[K]	XP_006508869.1	26889	Cln8	Cln8	CLN8 transmembrane ER and ERGIC protein	26889	8 A1.1|8 7.59 cM	protein-coding	1515
[K].tGIEEkGELTDAYqLqVAEEmAk.[E]	NP_080479.2	52906	Ahi1	Ahi1	Abelson helper integration site 1	52906	10 A3|10 9.75 cM	protein-coding	1516
[K].tkPVSFYTDITYLAk.[L]	NP_001263639.1	11611	Agxt	Agxt	alanine-glyoxylate aminotransferase	11611	1 D|1 47.0 cM	protein-coding	1517
[R].vGLIcEGAPVR.[A]	NP_001013836.1	434437	Amt	Amt	aminomethyltransferase	434437	9|9 F1	protein-coding	1518
[R].vVEVVEETIk.[G]	NP_653119.1	68916	Cdkal1	Cdkal1	CDK5 regulatory subunit associated protein 1-like 1	68916	13|13 A3.1-A3.2	protein-coding	1519
[R].dcGDEVAQWFTNYLk.[T]	NP_598445.1	67247	Mtarc2	Mtarc2	mitochondrial amidoxime reducing component 2	67247	1|1 H5	protein-coding	1520
[R].vATVGLVTSTRPDGER.[V]	XP_006520475.1	140570	Plxnb2	Plxnb2	plexin B2	140570	15 E3|15 44.68 cM	protein-coding	1521
[R].eVADVLVDGYNVHYGAR.[S]	NP_033217.1	20480	Clpb	Clpb	ClpB caseinolytic peptidase B	20480	7|7 E2	protein-coding	1522
[R].sDADIDHTAGR.[R]	NP_079660.1	66148	Dnajc15	Dnajc15	DnaJ heat shock protein family (Hsp40) member C15	66148	14|14 D3	protein-coding	1523
[K].eLEDFkLQHGSILGFPk.[A]	NP_032159.1	14661	Glud1	Glud1	glutamate dehydrogenase 1	14661	14 B|14 20.8 cM	protein-coding	1524
[R].rGLcSGPGAGEESPAATLPR.[M]	NP_081834.1	70804	Pgrmc2	Pgrmc2	progesterone receptor membrane component 2	70804	3|3 B	protein-coding	1525
[R].dSQEANLAk.[K]	NP_080874.2	68177	Ebpl	Ebpl	emopamil binding protein-like	68177	14|14 D1	protein-coding	1526
[R].fLLGNLTGFNPETDSVPVk.[N]	NP_941055.1	381314	Iars2	Iars2	isoleucine-tRNA synthetase 2, mitochondrial	381314	1|1 H5	protein-coding	1527
[K].qALLAGGk.[A]	NP_032085.1	14373	G0s2	G0s2	G0/G1 switch gene 2	14373	1 H6|1 97.69 cM	protein-coding	1528
[R].dSVVLNFNPFmAFNPDPk.[S]	NP_034079.2	12896	Cpt2	Cpt2	carnitine palmitoyltransferase 2	12896	4 C7|4 50.18 cM	protein-coding	1529
[R].fVDDEELAYVIQR.[Y]	NP_848808.1	227683	Coq4	Coq4	coenzyme Q4	227683	2 B|2 20.62 cM	protein-coding	1530
[R].aLNAVQPQLDVQPTk.[K]	XP_006496239.1	623661	Lipt1	Lipt1	lipoyltransferase 1	623661	1|1 B	protein-coding	1531
[K].lGAGYPmGPFELLDYVGLDTTk.[F]	NP_032238.2	15107	Hadh	Hadh	hydroxyacyl-Coenzyme A dehydrogenase	15107	3|3 G3	protein-coding	1532
[R].tGSLSGGQR.[K]	NP_033723.1	11307	Abcg1	Abcg1	ATP binding cassette subfamily G member 1	11307	17|17 A3.3	protein-coding	1533
[K].qVAGPLHSnGVEYEAQGAEk.[C]	XP_006521409.1	69354	Slc38a4	Slc38a4	solute carrier family 38, member 4	69354	15|15 F1	protein-coding	1534
[R].aIQQmLFQNQEFSWLR.[H]	XP_017169171.1	76257	Slc38a3	Slc38a3	solute carrier family 38, member 3	76257	9 F1|9 58.69 cM	protein-coding	1535
[R].aLFSSGAVLYk.[A]	NP_033296.1	20775	Sqle	Sqle	squalene epoxidase	20775	15|15 D1	protein-coding	1536
[K].tTDVVVAGEFDQGSDEENVQVLk.[I]	NP_079859.2	66473	Ctrb1	Ctrb1	chymotrypsinogen B1	66473	8 E1|8 57.98 cM	protein-coding	1537
[R].sQIGASEFQEFcPTILQQLDSQAcTSENQk.[S]	XP_006518849.1	213053	Slc39a14	Slc39a14	solute carrier family 39 (zinc transporter), member 14	213053	14|14 D2	protein-coding	1538
[R].ikVGDPAEDFGTFFSAVIDAk.[A]	NP_780647.3	212647	Aldh4a1	Aldh4a1	aldehyde dehydrogenase 4 family, member A1	212647	4 D3|4 70.79 cM	protein-coding	1539
[R].aLDTVEDDmSISVEk.[K]	XP_017171333.1	14137	Fdft1	Fdft1	farnesyl diphosphate farnesyl transferase 1	14137	14 D1|14 33.24 cM	protein-coding	1540
[R].fNPLPLNPQDFSGVHGINEk.[V]	XP_006529401.1	212933	Pm20d1	Pm20d1	peptidase M20 domain containing 1	212933	1|1 E4	protein-coding	1541
[R].rPPQDGSSAQncSSSPAk.[Q]	NP_598422.2	14411	Slc6a12	Slc6a12	solute carrier family 6 (neurotransmitter transporter, betaine/GABA), member 12	14411	6|6 F1	protein-coding	1542
[K].eSNVEEEVWHFLR.[N]	NP_666253.1	74776	Ppa2	Ppa2	pyrophosphatase (inorganic) 2	74776	3|3 G3	protein-coding	1543
[R].iDPSSLSFGmWk.[E]	NP_058021.1	20778	Scarb1	Scarb1	scavenger receptor class B, member 1	20778	5 64.11 cM|5 G1.1	protein-coding	1544
[K].dFVDLSTGEDAHk.[L]	NP_598598.1	98828	Cdc123	Cdc123	cell division cycle 123	98828	2|2 A1	protein-coding	1545
[K].fPEIVAPLLTSIDAISLEcER.[V]	XP_006530248.1	17855	Mvk	Mvk	mevalonate kinase	17855	5 F|5 55.99 cM	protein-coding	1546
[K].dkPETFEGQWk.[C]	NP_079712.1	66234	Msmo1	Msmo1	methylsterol monoxygenase 1	66234	8|8 B3.1	protein-coding	1547
[K].nFGEEVDDGNLkELFSQFGk.[T]	NP_570951.2	230721	Pabpc4	Pabpc4	poly(A) binding protein, cytoplasmic 4	230721	4|4 D2.2	protein-coding	1548
[K].wLDLkDNPLDPVLAk.[V]	NP_598568.1	98238	Lrrc59	Lrrc59	leucine rich repeat containing 59	98238	11|11 D	protein-coding	1549
[K].nTQEEAk.[L]	XP_011237156.1	665574	Gm7694	Gm7694	predicted gene 7694	665574	1|1 H3	protein-coding	1550
[K].eGTSEEETNLSk.[M]	NP_001074841.1	382044	Ces1b	Ces1b	carboxylesterase 1B	382044	8 C5|8	protein-coding	1551
[R].vTEFGGELHEDGGk.[L]	XP_006521721.1	106143	Cggbp1	Cggbp1	CGG triplet repeat binding protein 1	106143	16|16 C1.3	protein-coding	1552
[K].eLGGLGEDANAEEEEGVQk.[A]	NP_082341.1	72029	Cnpy3	Cnpy3	canopy FGF signaling regulator 3	72029	17|17 C	protein-coding	1553
[R].tLQGALVLSDR.[A]	NP_612175.1	72962	Tymp	Tymp	thymidine phosphorylase	72962	15 E3|15 44.86 cM	protein-coding	1554
[R].sQYNFIADVVEk.[T]	NP_062726.3	64704	Htra2	Htra2	HtrA serine peptidase 2	64704	6 C3|6 35.94 cM	protein-coding	1555
[R].gPQGGEDGDRLQPSSTAAk.[I]	NP_084232.1	77697	Mmab	Mmab	methylmalonic aciduria (cobalamin deficiency) cblB type homolog (human)	77697	5|5 F	protein-coding	1556
[K].aFLEALQNQAETSSk.[I]	NP_080784.1	68015	Trap1	Trap1	TNF receptor-associated protein 1	68015	16 A1|16 2.38 cM	protein-coding	1557
[R].sVSPQTLEAYIR.[W]	NP_001156342.1	50850	Spast	Spast	spastin	50850	17|17 E2	protein-coding	1558
[R].eAGEDNEGFLSk.[L]	NP_076135.3	83945	Dnaja3	Dnaja3	DnaJ heat shock protein family (Hsp40) member A3	83945	16 A1|16 2.46 cM	protein-coding	1559
[R].gLQSPVADYEEPk.[I]	NP_653142.2	246256	Fcgr4	Fcgr4	Fc receptor, IgG, low affinity IV	246256	1 H3|1 78.53 cM	protein-coding	1560
[K].fNSESLSSLTDILIQAk.[M]	NP_031835.3	13074	Cyp17a1	Cyp17a1	cytochrome P450, family 17, subfamily a, polypeptide 1	13074	19 C3|19 38.97 cM	protein-coding	1561
[K].nLGPDELDLVLk.[Y]	NP_001104766.1	20859	Sult2a1	Sult2a1	sulfotransferase family 2A, dehydroepiandrosterone (DHEA)-preferring, member 1	20859	7 A1|7 8.02 cM	protein-coding	1562
[R].lLLDEEEVLAk.[K]	NP_083353.1	74735	Trim14	Trim14	tripartite motif-containing 14	74735	4|4 B1	protein-coding	1563
[K].nQPLPDSIQDVEcGWESSk.[Q]	XP_017173677.1	236149	Slc22a26	Slc22a26	solute carrier family 22 (organic cation transporter), member 26	236149	19|19 A	protein-coding	1564
[R].lLQcYPPPEDPAVR.[G]	XP_006536217.1	11772	Ap2a2	Ap2a2	adaptor-related protein complex 2, alpha 2 subunit	11772	7|7 F5	protein-coding	1565
[K].eISGFEGDTVSLR.[C]	NP_001154183.1	52685	Cd300lg	Cd300lg	CD300 molecule like family member G	52685	11 D|11 65.48 cM	protein-coding	1566
[K].gIETGAEDLEILPNGLTFFSTGLk.[Y]	NP_035264.2	18979	Pon1	Pon1	paraoxonase 1	18979	6 A1|6 1.99 cM	protein-coding	1567
[K].dLTLFFVTYEELHQEPR.[S]	XP_011246760.1	57429	Sult5a1	Sult5a1	sulfotransferase family 5A, member 1	57429	8|8 E1	protein-coding	1568
[R].kVQTESSTGSVGSNR.[V]	NP_598819.2	105083	Pelo	Pelo	pelota mRNA surveillance and ribosome rescue factor	105083	13|13 D2.2	protein-coding	1569
[R].qQQEELETDHGAGDR.[S]	NP_058555.3	53414	Bysl	Bysl	bystin-like	53414	17 C|17 23.63 cM	protein-coding	1570
[K].sFVAGLQLGLLHEVTEGGDNLSIGQR.[Q]	NP_038834.2	12780	Abcc2	Abcc2	ATP-binding cassette, sub-family C (CFTR/MRP), member 2	12780	19 C3|19 36.67 cM	protein-coding	1571
[K].aHGSAGHSGTLLQAILEVVETETR.[Q]	NP_061375.1	56050	Cyp39a1	Cyp39a1	cytochrome P450, family 39, subfamily a, polypeptide 1	56050	17|17 B3	protein-coding	1572
[R].qVcQLPGLFcYAQHIASIDGR.[R]	NP_001304170.1	56428	Mtch2	Mtch2	mitochondrial carrier 2	56428	2|2 E1	protein-coding	1573
[R].qGILQPEkPIVLk.[V]	NP_796354.1	337924	Cyp3a44	Cyp3a44	cytochrome P450, family 3, subfamily a, polypeptide 44	337924	5 G2|5 85.17 cM	protein-coding	1574
[R].imVLVVAAESVWGDEk.[S]	NP_001289427.1	14618	Gjb1	Gjb1	gap junction protein, beta 1	14618	X D|X 44.06 cM	protein-coding	1575
[K].eLSEEDVDAVVR.[Q]	XP_011241496.1	57430	Sult3a1	Sult3a1	sulfotransferase family 3A, member 1	57430	10|10 B1	protein-coding	1576
[R].nGTENIATIDR.[I]	NP_001094922.1	215895	Sult3a2	Sult3a2	sulfotransferase family 3A, member 2	215895	10|10 B1	protein-coding	1577
[R].yGYDGQDHLEFcPk.[T]	NP_034554.2	15216	Hfe	Hfe	homeostatic iron regulator	15216	13 A3.1|13 9.88 cM	protein-coding	1578
[K].eGLQDNGDGTENAkEEk.[H]	XP_006507023.1	28250	Slco1a4	Slco1a4	solute carrier organic anion transporter family, member 1a4	28250	6|6 G2	protein-coding	1579
[K].aLALGAR.[C]	XP_011238471.1	56185	Hao2	Hao2	hydroxyacid oxidase 2	56185	3 F2.2|3 42.9 cM	protein-coding	1580
[K].vLPFFERPDFQLFTGNk.[V]	NP_056589.1	50527	Ero1l	Ero1l	ERO1-like (S. cerevisiae)	50527	14|14 C1	protein-coding	1581
[R].vLEEEENkPNPVTQR.[V]	XP_006517593.1	15357	Hmgcr	Hmgcr	3-hydroxy-3-methylglutaryl-Coenzyme A reductase	15357	13 D1|13 50.65 cM	protein-coding	1582
[R].gVEEGQEQVIPINAGDLFVHPk.[W]	NP_080695.1	67868	Cela3b	Cela3b	chymotrypsin-like elastase family, member 3B	67868	4 D3|4 69.9 cM	protein-coding	1583
[R].lTGLLDLALEkDYVR.[T]	NP_001153624.1	100043688	Amy2a2	Amy2a2	amylase 2a2	100043688	3 F3|3	protein-coding	1584
[R].vLLGAHSLSNPGAGSAAVQVSk.[L]	NP_031945.1	13706	Cela2a	Cela2a	chymotrypsin-like elastase family, member 2A	13706	4 E1|4 74.75 cM	protein-coding	1585
[K].lSLLGGDSVDIFk.[G]	NP_034015.1	12613	Cel	Cel	carboxyl ester lipase	12613	2 A3|2 19.38 cM	protein-coding	1586
[K].gSLQPGTSHVNEFDSDVDVGDLQk.[V]	NP_081201.2	69060	Pnlip	Pnlip	pancreatic lipase	69060	19 D2|19 54.46 cM	protein-coding	1587
[R].lGEHNIDALEGGEQFIDAAk.[I]	NP_075822.3	67373	2210010C04Rik	2210010C04Rik	RIKEN cDNA 2210010C04 gene	67373	6|6 B1	protein-coding	1588
[R].iSGVGNVTPAR.[L]	NP_075671.1	109660	Ctrl	Ctrl	chymotrypsin-like	109660	8 D3|8 53.06 cM	protein-coding	1589
[R].eWVTQASGVWFAk.[K]	NP_079626.2	109697	Cpa1	Cpa1	carboxypeptidase A1, pancreatic	109697	6 A3.3|6 12.52 cM	protein-coding	1590
[R].sPWIETEIGYPAIINk.[E]	NP_033312.2	100043194	Sult2a2	Sult2a2	sulfotransferase family 2A, dehydroepiandrosterone (DHEA)-preferring, member 2	100043194	7|7 A1	protein-coding	1591
[K].eFkDPLmQEPPVWFk.[S]	NP_598467.1	69071	Tmem97	Tmem97	transmembrane protein 97	69071	11 B5|11 46.74 cM	protein-coding	1592
[K].sWATGSPNSSNR.[G]	NP_033068.1	19692	Reg1	Reg1	regenerating islet-derived 1	19692	6 C3|6 34.77 cM	protein-coding	1593
[R].rDDGLSAAAR.[K]	NP_001277766.1	378702	Serf2	Serf2	small EDRK-rich factor 2	378702	2|2 E5	protein-coding	1594
[K].aAALLAAESAVVTLAkVDGPAEPELTkEFEVVGYPTLk.[F]	NP_001074539.1	69191	Pdia2	Pdia2	protein disulfide isomerase associated 2	69191	17|17 A3.3	protein-coding	1595
[R].gSQTTYTQAANNVR.[V]	NP_061362.1	18946	Pnliprp1	Pnliprp1	pancreatic lipase related protein 1	18946	19 D2|19 54.49 cM	protein-coding	1596
[R].lGEHNINVLEGNEQFVDSAk.[I]	NP_033456.1	22072	Prss2	Prss2	protease, serine 2	22072	6|6 B1	protein-coding	1597
[K].nEFkDIEEIk.[T]	NP_032151.1	14619	Gjb2	Gjb2	gap junction protein, beta 2	14619	14 C3|14 30.1 cM	protein-coding	1598
[K].sHYVGDGRDcEPEQLPLDR.[C]	NP_619614.1	192188	Stab2	Stab2	stabilin 2	192188	10|10 C1	protein-coding	1599
[R].qFLVGLLR.[S]	XP_011237633.1	17183	Matn4	Matn4	matrilin 4	17183	2 H3|2 85.16 cM	protein-coding	1600
[K].nNVVAGYDIALLR.[L]	NP_291090.2	109901	Cela1	Cela1	chymotrypsin-like elastase family, member 1	109901	15 F1|15 56.38 cM	protein-coding	1601
[R].qLENELDLk.[L]	NP_058090.2	53334	Gosr1	Gosr1	golgi SNAP receptor complex member 1	53334	11|11 B5	protein-coding	1602
[R].eWDNFLVLYYEDMkk.[D]	NP_001095004.1	434121	Sult2a4	Sult2a4	sulfotransferase family 2A, dehydroepiandrosterone (DHEA)-preferring, member 4	434121	7|7 A1	protein-coding	1603
[R].qLLQEEVGPVGVETmR.[Q]	NP_081846.3	52815	Ldhd	Ldhd	lactate dehydrogenase D	52815	8 E1|8 57.98 cM	protein-coding	1604
[K].gVVVVGVEDREk.[K]	NP_081622.1	70207	Taco1	Taco1	translational activator of mitochondrially encoded cytochrome c oxidase I	70207	11|11 E1	protein-coding	1605
[K].rPAGSVQNPVYHNQPLHPAPGR.[D]	NP_997538.1	13649	Egfr	Egfr	epidermal growth factor receptor	13649	11 A2|11 9.41 cM	protein-coding	1606
[R].vPQESkDPAEGnGAQPEATPGDGDkPEETQEk.[A]	NP_001280550.1	14376	Ganab	Ganab	alpha glucosidase 2 alpha neutral subunit	14376	19|19 A	protein-coding	1607
[K].nRDGETLTTk.[G]	NP_032022.1	14148	Fdx1	Fdx1	ferredoxin 1	14148	9|9 A5.3	protein-coding	1608
[R].dRDYDDIDDDDPFNPQAR.[R]	NP_444503.2	117160	Ttyh2	Ttyh2	tweety family member 2	117160	11|11 E2	protein-coding	1609
[R].eAPGPAGSGR.[S]	NP_081036.2	68544	Trir	Trir	telomerase RNA component interacting RNase	68544	8|8 C3	protein-coding	1610
[R].tSHWEEAIQETk.[G]	NP_080362.1	67311	Nanp	Nanp	N-acetylneuraminic acid phosphatase	67311	2|2 G3	protein-coding	1611
[K].nLTVQQDImk.[V]	NP_077246.2	14651	Hagh	Hagh	hydroxyacyl glutathione hydrolase	14651	17 A3.3|17 12.53 cM	protein-coding	1612
[K].sVDSVPNLVSDYk.[N]	NP_036126.2	26876	Adh4	Adh4	alcohol dehydrogenase 4 (class II), pi polypeptide	26876	3|3 G3	protein-coding	1613
[R].sEILSAILVPLTVR.[Q]	NP_036066.2	26383	Fto	Fto	fat mass and obesity associated	26383	8 C4-C5|8 44.34 cM	protein-coding	1614
[R].aVAEQVLHSQSR.[H]	NP_001242962.1	73945	Otud4	Otud4	OTU domain containing 4	73945	8 C1|8 37.74 cM	protein-coding	1615
[R].tSSYSGEYGGk.[G]	XP_006508238.1	69036	Zg16	Zg16	zymogen granule protein 16	69036	7|7 F3	protein-coding	1616
[R].aAQLQGDEEPSGPPLSAQAQQk.[E]	XP_006524936.1	69192	Dhx16	Dhx16	DEAH (Asp-Glu-Ala-His) box polypeptide 16	69192	17|17 B1	protein-coding	1617
[K].qQQQLQQQQQR.[D]	XP_006533740.1	50932	Mink1	Mink1	misshapen-like kinase 1 (zebrafish)	50932	11|11 B3	protein-coding	1618
[K].dSDSGVGSDNGDkR.[L]	XP_006519217.2	380916	Lrch1	Lrch1	leucine-rich repeats and calponin homology (CH) domain containing 1	380916	14|14 D3	protein-coding	1619
[K].iTHEVDELTQIIADVSQDPTLPR.[T]	NP_081535.1	69920	Polr2i	Polr2i	polymerase (RNA) II (DNA directed) polypeptide I	69920	7|7 B1	protein-coding	1620
[K].vQFLEQEVEEFVGk.[K]	NP_080397.1	67384	Bag4	Bag4	BCL2-associated athanogene 4	67384	8|8 A2	protein-coding	1621
[R].lQAQTSEGDPGTEGEEGTITVR.[K]	XP_017176362.1	231803	Mepce	Mepce	methylphosphate capping enzyme	231803	5 G2|5 76.7 cM	protein-coding	1622
[R].gLEEEEEEEEEPSEGVDEERPEAGGk.[E]	XP_011239252.1	57330	Gigyf1	Gigyf1	GRB10 interacting GYF protein 1	57330	5|5 G2	protein-coding	1623
[R].qVLEEEDEEEPEGPPEELEAPALYGAR.[T]	NP_898973.2	214489	BC003965	BC003965	cDNA sequence BC003965	214489	17|17 A3.3	protein-coding	1624
[R].nLQPGWMSWGnEVLk.[F]	XP_006525168.1	76781	Mettl4	Mettl4	methyltransferase like 4	76781	17|17 E5	protein-coding	1625
[K].nEEESFWLLDALVGR.[I]	NP_080044.2	66790	Grtp1	Grtp1	GH regulated TBC protein 1	66790	8|8 A1.1	protein-coding	1626
[R].lDWWFIk.[V]	NP_001029047.1	76701	Ctrc	Ctrc	chymotrypsin C (caldecrin)	76701	4|4 E1	protein-coding	1627
[K].iIQDIETIESNWR.[C]	NP_598776.1	103583	Fbxw11	Fbxw11	F-box and WD-40 domain protein 11	103583	11|11 A4	protein-coding	1628
[R].qLGASAmGRPEGSSAk.[V]	NP_081514.1	69863	Ttc39b	Ttc39b	tetratricopeptide repeat domain 39B	69863	4|4 C3	protein-coding	1629
[K].qTSPPDYLTEAELITLMEk.[H]	XP_006522054.1	21976	Top3b	Top3b	topoisomerase (DNA) III beta	21976	16|16 A3	protein-coding	1630
[K].qQQANLR.[N]	XP_006524686.1	53951	Gpatch11	Gpatch11	G patch domain containing 11	53951	17|17 E3	protein-coding	1631
[R].eTVGEPFYLLVTTLNQk.[I]	XP_006513958.1	54712	Plxnc1	Plxnc1	plexin C1	54712	10|10 C2	protein-coding	1632
[R].qAHSLNE.[-]	XP_017177246.1	72144	Slc37a3	Slc37a3	solute carrier family 37 (glycerol-3-phosphate transporter), member 3	72144	6|6 B1	protein-coding	1633
[R].lHDNVEAVFQEAAEVALSSR.[R]	NP_031511.1	11854	Rhod	Rhod	ras homolog family member D	11854	19|19 A	protein-coding	1634
[R].sLDGAAAESTDR.[S]	XP_006538963.2	269587	Epb41	Epb41	erythrocyte membrane protein band 4.1	269587	4 D2.3|4 64.54 cM	protein-coding	1635
[R].aLQELTQNQVVLLDTLEQEISk.[F]	NP_062762.1	18457	Bloc1s6	Bloc1s6	biogenesis of lysosomal organelles complex-1, subunit 6, pallidin	18457	2 E5|2 60.66 cM	protein-coding	1636
[K].fLDPDMYSLIDDSTGDLR.[S]	NP_077178.1	68080	Gpn3	Gpn3	GPN-loop GTPase 3	68080	5 F|5 62.33 cM	protein-coding	1637
[R].sDPPLPPGGQELLELLLR.[V]	NP_598877.1	106512	Gpsm3	Gpsm3	G-protein signalling modulator 3 (AGS3-like, C. elegans)	106512	17|17 B1	protein-coding	1638
[K].lAPPLVTLLSAEPELQYVALR.[N]	XP_006514526.1	11764	Ap1b1	Ap1b1	adaptor protein complex AP-1, beta 1 subunit	11764	11|11 A1	protein-coding	1639
[K].eALAQcVLAEIPQQVVGYFNTYk.[L]	NP_082045.1	70568	Cpne3	Cpne3	copine III	70568	4|4 A3	protein-coding	1640
[K].vSSVPNTSQSYAk.[V]	NP_932134.3	109359	Abraxas2	Abraxas2	BRISC complex subunit	109359	7|7 F3	protein-coding	1641
[R].fPYESWGTPFQQLk.[Q]	NP_032954.1	26397	Map2k3	Map2k3	mitogen-activated protein kinase kinase 3	26397	11|11 B2	protein-coding	1642
[R].cANVNNSSTTSQR.[I]	XP_006538085.1	329877	Dennd4c	Dennd4c	DENN/MADD domain containing 4C	329877	4|4 C4	protein-coding	1643
[K].aGLTVDPVIVEAFLASLSNR.[L]	XP_006522097.1	224020	Pi4ka	Pi4ka	phosphatidylinositol 4-kinase alpha	224020	16|16 A3	protein-coding	1644
[R].aLAVLAEkDLELEQLR.[S]	NP_083176.3	74375	Gcc1	Gcc1	golgi coiled coil 1	74375	6|6 A3.3	protein-coding	1645
[K].qDLPGALScNAIQEALELDSIR.[S]	NP_062696.2	56327	Arl2	Arl2	ADP-ribosylation factor-like 2	56327	19|19 A	protein-coding	1646
[K].dSGVGAGIDSYYEYLLk.[A]	XP_006529858.1	66967	Edem3	Edem3	ER degradation enhancer, mannosidase alpha-like 3	66967	1|1 G1-G2	protein-coding	1647
[R].lTEPQLGLGSQR.[GLD]	XP_006507596.1	20866	Stim1	Stim1	stromal interaction molecule 1	20866	7 E2-E3|7 54.71 cM	protein-coding	1648
[R].kEGLPLETLFSDQYPQVR.[R]	NP_075929.1	68255	Tmem86b	Tmem86b	transmembrane protein 86B	68255	7|7 A1	protein-coding	1649
[R].dkGFFGFLLPESQIR.[Q]	NP_083982.1	76703	Cpb1	Cpb1	carboxypeptidase B1 (tissue)	76703	3 A2|3 6.29 cM	protein-coding	1650
[R].kSSSSSSSEDR.[S]	XP_011239436.1	109880	Braf	Braf	Braf transforming gene	109880	6 B1|6 18.43 cM	protein-coding	1651
[R].aPPAPPAAGEVTGGHPGER.[R]	NP_001074662.2	380664	Lemd3	Lemd3	LEM domain containing 3	380664	10|10 D2	protein-coding	1652
[R].lNNAPVAGYEGDVGSk.[T]	XP_006510171.1	20443	St3gal4	St3gal4	ST3 beta-galactoside alpha-2,3-sialyltransferase 4	20443	9|9 A4	protein-coding	1653
[R].sQkPDAGGcGAPAAR.[E]	XP_006518822.1	210789	Tbc1d4	Tbc1d4	TBC1 domain family, member 4	210789	14|14 E2.3	protein-coding	1654
[K].iVDQLQQLmQVYDLAALR.[D]	NP_001013384.1	101240	Wdr91	Wdr91	WD repeat domain 91	101240	6|6 B1	protein-coding	1655
[K].gFAVLEYETAEmAEAAQER.[A]	NP_082187.1	71766	Raver1	Raver1	ribonucleoprotein, PTB-binding 1	71766	9|9 A3	protein-coding	1656
[R].wLPLEANPEVTNQFLk.[Q]	XP_006519309.1	50933	Uchl3	Uchl3	ubiquitin carboxyl-terminal esterase L3 (ubiquitin thiolesterase)	50933	14 E2.3|14 50.9 cM	protein-coding	1657
[K].qILEDAAALIIHHVk.[R]	XP_006510953.1	20466	Sin3a	Sin3a	transcriptional regulator, SIN3A (yeast)	20466	9 B|9 30.89 cM	protein-coding	1658
[K].kGSGGGEDEQSVESR.[E]	NP_001152964.1	237943	Gpatch8	Gpatch8	G patch domain containing 8	237943	11|11 D-E1	protein-coding	1659
[R].nTELDPVTTEEQVLDVk.[G]	XP_006538673.1	170731	Mfn2	Mfn2	mitofusin 2	170731	4|4 E2	protein-coding	1660
[K].lIDAAGTLGTDELR.[L]	XP_006528397.1	76130	Las1l	Las1l	LAS1-like (S. cerevisiae)	76130	X|X C3	protein-coding	1661
[K].smVTAGFEPVVIENVLEGDELR.[T]	NP_766078.1	211006	Sepsecs	Sepsecs	Sep (O-phosphoserine) tRNA:Sec (selenocysteine) tRNA synthase	211006	5 C1|5 28.44 cM	protein-coding	1662
[R].iLYLFYEDMkENPk.[C]	NP_058051.3	53315	Sult1d1	Sult1d1	sulfotransferase family 1D, member 1	53315	5|5 E1	protein-coding	1663
[K].tLAAPETLDHWNTQTk.[K]	XP_006504066.1	333789	N4bp2	N4bp2	NEDD4 binding protein 2	333789	5|5 C3.1	protein-coding	1664
[K].dPEVFQTVSDGLk.[K]	NP_065603.2	57440	Ehd3	Ehd3	EH-domain containing 3	57440	17 E2|17 45.2 cM	protein-coding	1665
[R].kSGGSGSF.[-]	NP_001034275.1	26365	Ceacam1	Ceacam1	carcinoembryonic antigen-related cell adhesion molecule 1	26365	7 A3|7 13.84 cM	protein-coding	1666
[K].lEAEAVPEVSEkYEISSVPTFLFFk.[N]	NP_075629.2	30926	Glrx3	Glrx3	glutaredoxin 3	30926	7|7 F4	protein-coding	1667
[R].gLGTEVPGNFQGPDPYR.[Q]	NP_001240796.1	235043	Tmem205	Tmem205	transmembrane protein 205	235043	9|9 A3	protein-coding	1668
[R].gEEGASQEQVSGSSLPQDPEcPR.[E]	XP_006495839.1	18711	Pikfyve	Pikfyve	phosphoinositide kinase, FYVE type zinc finger containing	18711	1|1 C2	protein-coding	1669
[K].sILPQAALEEIHR.[F]	NP_035433.1	20148	Dhrs3	Dhrs3	dehydrogenase/reductase (SDR family) member 3	20148	4|4 E1	protein-coding	1670
[K].tcPVWLQLGLGQAEAAk.[I]	NP_808288.2	217835	Rin3	Rin3	Ras and Rab interactor 3	217835	12|12 E	protein-coding	1671
[R].aVAGWEEVLR.[W]	NP_001239612.1	72831	Dhx30	Dhx30	DEAH (Asp-Glu-Ala-His) box polypeptide 30	72831	9|9 F2	protein-coding	1672
[K].fAVEEGDHLTmLNVYEAFIk.[H]	XP_006500251.1	71715	Dhx35	Dhx35	DEAH (Asp-Glu-Ala-His) box polypeptide 35	71715	2|2 H1	protein-coding	1673
[K].dEVLYLFPSDLcR.[S]	NP_031670.1	12492	Scarb2	Scarb2	scavenger receptor class B, member 2	12492	5|5 E2	protein-coding	1674
[R].sAEEVEEIkAEk.[E]	NP_080417.2	67418	Ppil4	Ppil4	peptidylprolyl isomerase (cyclophilin)-like 4	67418	10|10 A1	protein-coding	1675
[R].tLSNAEDYLDDEDSD.[-]	NP_059071.1	20409	Ostf1	Ostf1	osteoclast stimulating factor 1	20409	19 B|19 13.17 cM	protein-coding	1676
[K].wVPVVDPQEEER.[R]	NP_001334581.1	12055	Bcl7c	Bcl7c	B cell CLL/lymphoma 7C	12055	7|7 F3	protein-coding	1677
[K].lLWEQELYNNFVYNSPR.[G]	NP_082735.2	73178	Wasl	Wasl	Wiskott-Aldrich syndrome-like (human)	73178	6|6 A3.1	protein-coding	1678
[R].tALASGGVLDASGDYR.[V]	NP_780592.1	108902	B4gat1	B4gat1	beta-1,4-glucuronyltransferase 1	108902	19|19 A	protein-coding	1679
[K].vGLAGNDGDPVEESSR.[D]	NP_081108.2	68755	Cgrrf1	Cgrrf1	cell growth regulator with ring finger domain 1	68755	14|14 C1	protein-coding	1680
[R].nEYLQADEATkR.[F]	XP_006526184.1	56736	Rnf14	Rnf14	ring finger protein 14	56736	18 B3|18 20.2 cM	protein-coding	1681
[R].gSDEYNSLSEEER.[S]	NP_001007568.1	66432	Slc7a6os	Slc7a6os	solute carrier family 7, member 6 opposite strand	66432	8|8 D3	protein-coding	1682
[K].qGDVTEDETIR.[F]	NP_081614.1	70160	Vps36	Vps36	vacuolar protein sorting 36	70160	8|8 A2	protein-coding	1683
[R].lALLNVATQGVHLWDLQDR.[V]	NP_663489.4	226757	Wdr26	Wdr26	WD repeat domain 26	226757	1|1 H4	protein-coding	1684
[R].gAPSSPGGR.[T]	NP_598794.2	104479	Ccdc117	Ccdc117	coiled-coil domain containing 117	104479	11|11 A1	protein-coding	1685
[K].tPPRPQGQRPEPENR.[G]	NP_663330.2	193670	Rnf185	Rnf185	ring finger protein 185	193670	11|11 A1	protein-coding	1686
[K].eHEQTDPYVQQIAVAILDSLEk.[H]	NP_001028806.2	414872	Zyg11b	Zyg11b	zyg-ll family member B, cell cycle regulator	414872	4|4 C7	protein-coding	1687
[K].nLVLPDTFFSFYDLR.[R]	NP_789808.1	77411	Esrp2	Esrp2	epithelial splicing regulatory protein 2	77411	8|8 D3	protein-coding	1688
[K].vSNTYGTDYVQNLNLLQc.[-]	NP_904336.1	17720	ND4L	ND4L	NADH dehydrogenase subunit 4L	17720	-	protein-coding	1689
[K].tELNQTVQELEETLk.[V]	NP_687036.1	26556	Homer1	Homer1	homer scaffolding protein 1	26556	13|13 C3	protein-coding	1690
[K].tPPRPQGQRPAPESR.[G]	NP_062276.1	54197	Rnf5	Rnf5	ring finger protein 5	54197	17 B1|17 18.18 cM	protein-coding	1691
[R].qILAADDVGDASQPDGAGPTDQR.[N]	XP_006513344.1	16969	Zbtb7a	Zbtb7a	zinc finger and BTB domain containing 7a	16969	10|10 C1	protein-coding	1692
[R].dLPASPVDLVINcLDcPENAFLR.[D]	XP_011241062.1	353190	Edc3	Edc3	enhancer of mRNA decapping 3	353190	9|9 B	protein-coding	1693
[K].tQEAmEAALAmEk.[N]	XP_003689256.2	100862446	LOC100862446	LOC100862446	ferritin light chain 1	100862446	-	protein-coding	1694
[R].lASDTTDDDDALAEILQANDLLTQGVR.[L]	NP_083034.1	74105	Gga2	Gga2	golgi associated, gamma adaptin ear containing, ARF binding protein 2	74105	7|7 F2	protein-coding	1695
[R].eQEEEHPVR.[S]	NP_080252.1	67118	Bfar	Bfar	bifunctional apoptosis regulator	67118	16|16 A1	protein-coding	1696
[K].tDFYDQcNDVGLMAYLGTITk.[T]	NP_036132.1	26893	Cops6	Cops6	COP9 signalosome subunit 6	26893	5|5 G2	protein-coding	1697
[K].iTGADPIFIDADFHSTAPGGPIGGQTR.[V]	NP_038705.2	20930	Surf1	Surf1	surfeit gene 1	20930	2 A3|2 19.1 cM	protein-coding	1698
[R].lRDPDINPcLSESDASTR.[C]	XP_017175837.1	66433	Chchd7	Chchd7	coiled-coil-helix-coiled-coil-helix domain containing 7	66433	4|4 A1	protein-coding	1699
[R].lSTDAILDSR.[S]	NP_036078.2	26407	Map3k4	Map3k4	mitogen-activated protein kinase kinase kinase 4	26407	17 8.42 cM|17 A1	protein-coding	1700
[K].nYQLTSGYKPAPmDLSFIk.[L]	XP_017170934.1	20191	Ryr2	Ryr2	ryanodine receptor 2, cardiac	20191	13 A1|13 4.38 cM	protein-coding	1701
[R].iPAEVLILNSIVLPHk.[E]	XP_006496599.1	69080	Gmppa	Gmppa	GDP-mannose pyrophosphorylase A	69080	1|1 C4	protein-coding	1702
[R].tITLQPGSPcNDFR.[G]	XP_011240959.1	11487	Adam10	Adam10	a disintegrin and metallopeptidase domain 10	11487	9 D|9 39.53 cM	protein-coding	1703
[K].gHPPSEPcGTPcR.[L]	NP_035551.1	20597	Smpd1	Smpd1	sphingomyelin phosphodiesterase 1, acid lysosomal	20597	7 E3|7 55.9 cM	protein-coding	1704
[K].tYGcSPEMYYQPTSVGEVR.[E]	XP_006519129.1	268756	Gulo	Gulo	gulonolactone (L-) oxidase	268756	14|14 D1	protein-coding	1705
[R].vADGLPLAASmQEDEQSGR.[D]	NP_035472.1	20333	Sec22b	Sec22b	SEC22 homolog B, vesicle trafficking protein	20333	3|3 F2.2	protein-coding	1706
[K].dQSPASHEIATNLGDFALR.[L]	NP_033272.1	20703	Serpina1d	Serpina1d	serine (or cysteine) peptidase inhibitor, clade A, member 1D	20703	12 E|12 52.98 cM	protein-coding	1707
[R].lGLSESDENckR.[F]	XP_006503239.1	329908	Usp24	Usp24	ubiquitin specific peptidase 24	329908	4|4 C7	protein-coding	1708
[R].nVIPHDIGDPDDEPWLR.[V]	NP_766280.2	230101	Gba2	Gba2	glucosidase beta 2	230101	4|4 A5	protein-coding	1709
[R].aPQESEDVDDVTR.[E]	NP_775552.1	209003	Rbmx2	Rbmx2	RNA binding motif protein, X-linked 2	209003	X|X A5	protein-coding	1710
[R].sGSRPQSPSGDAESR.[G]	XP_006508978.1	74901	Kbtbd11	Kbtbd11	kelch repeat and BTB (POZ) domain containing 11	74901	8|8 A1.1	protein-coding	1711
[K].sLHLELEAVnGk.[H]	XP_006515089.1	20403	Itsn2	Itsn2	intersectin 2	20403	12|12 A1.1	protein-coding	1712
[K].sGGASHSELIHNLR.[K]	NP_001334157.1	18537	Pcmt1	Pcmt1	protein-L-isoaspartate (D-aspartate) O-methyltransferase 1	18537	10 A1|10 2.26 cM	protein-coding	1713
[R].gILDALLQTAR.[T]	XP_006534336.1	71998	Slc25a35	Slc25a35	solute carrier family 25, member 35	71998	11|11 B3	protein-coding	1714
[R].rLEDTSETNLHk.[L]	NP_001295395.1	66487	Smim4	Smim4	small integral membrane protein 4	66487	14|14 B	protein-coding	1715
[R].vWGSPGGEDTGDLDEFDF.[-]	NP_001164497.1	216440	Os9	Os9	amplified in osteosarcoma	216440	10|10 D3	protein-coding	1716
[R].lGYAVYETPTAHnGAk.[N]	NP_076253.1	54473	Tollip	Tollip	toll interacting protein	54473	7|7 F5	protein-coding	1717
[R].lSGAEPDDEEYQEFEEmLEHAEAAQDFASR.[A]	XP_006534465.1	75909	Vmp1	Vmp1	vacuole membrane protein 1	75909	11|11 C	protein-coding	1718
[R].sGDSEVYQMGDVSQk.[T]	XP_006506393.1	381760	Ssbp1	Ssbp1	single-stranded DNA binding protein 1	381760	6|6 B1	protein-coding	1719
[R].rGPSPQDQSGPGGAPR.[V]	NP_062623.2	56457	Clptm1	Clptm1	cleft lip and palate associated transmembrane protein 1	56457	7|7 A3	protein-coding	1720
[K].hAGGVTGGWDNLLAVIPGGSSTPLIPk.[S]	NP_598427.1	17995	Ndufv1	Ndufv1	NADH:ubiquinone oxidoreductase core subunit V1	17995	19 3.72 cM|19 A	protein-coding	1721
[R].sDSLRPALNSPVERPSPDLEEGEASVQTER.[V]	NP_035917.2	23802	Amfr	Amfr	autocrine motility factor receptor	23802	8 C5|8 45.96 cM	protein-coding	1722
[R].vAVLENQNk.[T]	XP_006525617.1	12916	Crem	Crem	cAMP responsive element modulator	12916	18|18 A1	protein-coding	1723
[R].eGVcVTHcNVLQGEPR.[E]	NP_034283.1	13867	Erbb3	Erbb3	erb-b2 receptor tyrosine kinase 3	13867	10 D3|10 77.1 cM	protein-coding	1724
[R].tWFYVTTVEVPDSSVLk.[K]	XP_006527372.1	67894	Fam45a	Fam45a	family with sequence similarity 45, member A	67894	19|19 D3	protein-coding	1725
[R].aQEHQEPAESALkGETGALHANTSGSPSVR.[E]	NP_766275.1	230027	Coq3	Coq3	coenzyme Q3 methyltransferase	230027	4 A3|4 9.11 cM	protein-coding	1726
[K].lVGLTGTkEEIDGVAR.[A]	NP_001035115.1	52892	Sco1	Sco1	SCO1 cytochrome c oxidase assembly protein	52892	11 B3|11 40.59 cM	protein-coding	1727
[K].eQDWDQIQTIDSLLR.[K]	NP_001229359.1	225339	Ammecr1l	Ammecr1l	AMME chromosomal region gene 1-like	225339	18|18 B1	protein-coding	1728
[K].sLLPPLIIHTAATPmSLPk.[S]	XP_011246988.1	12291	Cacna1g	Cacna1g	calcium channel, voltage-dependent, T type, alpha 1G subunit	12291	11|11 D	protein-coding	1729
[R].yGVNQLEEmLRPLVEAGLR.[C]	XP_006537702.1	17025	Alad	Alad	aminolevulinate, delta-, dehydratase	17025	4 B3|4 33.17 cM	protein-coding	1730
[R].fkPGVISEELQDALGVTDk.[S]	NP_081770.3	70650	Zcchc8	Zcchc8	zinc finger, CCHC domain containing 8	70650	5|5 F	protein-coding	1731
[K].yPLEEFTTDNQQEEAR.[C]	NP_766549.2	268860	Abat	Abat	4-aminobutyrate aminotransferase	268860	16|16 A1	protein-coding	1732
[R].kVYFHTDAAQAVGk.[I]	NP_035041.2	18041	Nfs1	Nfs1	nitrogen fixation gene 1 (S. cerevisiae)	18041	2|2 H1	protein-coding	1733
[RK].tLEELYLDANQIEELPk.[Q]	NP_001005868.1	59079	Erbin	Erbin	Erbb2 interacting protein	59079	13|13 D1	protein-coding	1734
[K].aDRDESSPYAAMLAAQDVAQR.[C]	NP_065625.2	20044	Rps14	Rps14	ribosomal protein S14	20044	18 E1|18 34.4 cM	protein-coding	1735
[R].vHLmNPmVPGLTGSk.[M]	NP_598912.4	107271	Yars	Yars	tyrosyl-tRNA synthetase	107271	4|4 D2.2	protein-coding	1736
[R].sLGLSLSGGEQEDAVR.[L]	NP_001334244.1	56174	Nagk	Nagk	N-acetylglucosamine kinase	56174	6|6 C3	protein-coding	1737
[K].eHILPSLSHLLPALDLLEASSPMS.[-]	NP_077219.1	72748	Hdhd3	Hdhd3	haloacid dehalogenase-like hydrolase domain containing 3	72748	4|4 B3	protein-coding	1738
[R].vDHPALYR.[D]	NP_082339.1	72026	Trmu	Trmu	tRNA 5-methylaminomethyl-2-thiouridylate methyltransferase	72026	15|15 E2	protein-coding	1739
[K].aVIPEAVVEVVDHk.[T]	NP_598501.1	71974	Prmt3	Prmt3	protein arginine N-methyltransferase 3	71974	7|7 B4	protein-coding	1740
[K].lEVSVNSDQk.[K]	NP_032428.2	16410	Itgav	Itgav	integrin alpha V	16410	2 D|2 49.33 cM	protein-coding	1741
[K].eAEGSFTEYEkEIEELk.[E]	NP_058057.3	50927	Nasp	Nasp	nuclear autoantigenic sperm protein (histone-binding)	50927	4 D1|4 53.24 cM	protein-coding	1742
[R].yLVLDcVPEER.[R]	XP_006526173.1	56070	Tcerg1	Tcerg1	transcription elongation regulator 1 (CA150)	56070	18|18 B3	protein-coding	1743
[K].aEPAENNLEkHELSVIm.[-]	NP_001258772.1	64008	Aqp9	Aqp9	aquaporin 9	64008	9|9 D	protein-coding	1744
[R].acQQAQVHANLk.[V]	NP_080459.2	67473	Slc47a1	Slc47a1	solute carrier family 47, member 1	67473	11|11 B2	protein-coding	1745
[R].tPPSLENTLPQcYQR.[V]	NP_075703.1	66500	Slc30a7	Slc30a7	solute carrier family 30 (zinc transporter), member 7	66500	3|3 G1	protein-coding	1746
[K].qQPPHSSSQQHSETQGPEFSRPPPR.[Y]	NP_080728.1	67914	Coq9	Coq9	coenzyme Q9	67914	8|8 C5	protein-coding	1747
[R].lHSGLWLR.[R]	NP_079706.1	66223	Mrpl35	Mrpl35	mitochondrial ribosomal protein L35	66223	6|6 C1	protein-coding	1748
[K].eVSEEILTILR.[K]	NP_001310180.1	668106	Gm8978	Gm8978	predicted gene 8978	668106	19|19 C1	protein-coding	1749
[K].qVPQEHLVSQVEGQQVPLESLPEITR.[L]	XP_006506630.1	69786	Tprkb	Tprkb	Tp53rk binding protein	69786	6|6 C3	protein-coding	1750
[R].nAVQQEDLFQQPGLRPEFDHIR.[D]	XP_006502867.1	16330	Inpp5b	Inpp5b	inositol polyphosphate-5-phosphatase B	16330	4 D2.2|4 57.89 cM	protein-coding	1751
[K].aLLPLEQELQADGDAPR.[A]	NP_001035866.1	668173	Pex10	Pex10	peroxisomal biogenesis factor 10	668173	4|4 E2	protein-coding	1752
[R].qAEIENPLEDPVTGDYVHk.[S]	XP_006532116.1	11975	Atp6v0a1	Atp6v0a1	ATPase, H+ transporting, lysosomal V0 subunit A1	11975	11 D|11 64.04 cM	protein-coding	1753
[R].lQEEGSVEAR.[T]	XP_006509718.1	234388	Ccdc124	Ccdc124	coiled-coil domain containing 124	234388	8|8 B3.3	protein-coding	1754
[K].iLATGANVILTTGGIDDmYLk.[Y]	NP_038714.2	21454	Tcp1	Tcp1	t-complex protein 1	21454	17 A1|17 8.72 cM	protein-coding	1755
[K].gYTSEQVAAVk.[R]	NP_064349.2	56709	Dnajb12	Dnajb12	DnaJ heat shock protein family (Hsp40) member B12	56709	10|10 B4	protein-coding	1756
[K].iDQGAIDLLHNVTELTDLLR.[T]	NP_705792.2	229898	Gbp5	Gbp5	guanylate binding protein 5	229898	3|3 H1	protein-coding	1757
[K].qHPQPPPAQNQNQVR.[S]	XP_006505999.1	22793	Zyx	Zyx	zyxin	22793	6|6 B2.1	protein-coding	1758
[R].lSQAIAGGDEk.[A]	NP_079616.2	106025	Sharpin	Sharpin	SHANK-associated RH domain interacting protein	106025	15 D3|15 35.75 cM	protein-coding	1759
[K].lHFEALQHVPVLVLDVTEDFSENAAR.[Q]	NP_038792.2	27369	Dguok	Dguok	deoxyguanosine kinase	27369	6 C3|6 35.94 cM	protein-coding	1760
[R].tmQNLEIELQSQLSmk.[A]	NP_058654.1	16664	Krt14	Krt14	keratin 14	16664	11 63.43 cM|11 D	protein-coding	1761
[R].sSQPPSHSSTk.[K]	NP_001290195.1	231801	Agfg2	Agfg2	ArfGAP with FG repeats 2	231801	5|5 G2	protein-coding	1762
[R].cANLFEALVGTLk.[A]	XP_011241512.1	73112	Abracl	Abracl	ABRA C-terminal like	73112	10|10 A3	protein-coding	1763
[R].hQkEEcQDR.[V]	XP_006521229.1	54151	Cyhr1	Cyhr1	cysteine and histidine rich 1	54151	15|15 D3	protein-coding	1764
[K].nAQVAQSPVLLLGGAASTLLQk.[R]	XP_011241701.1	216136	Ilvbl	Ilvbl	ilvB (bacterial acetolactate synthase)-like	216136	10 C1|10 39.72 cM	protein-coding	1765
[K].nLFAFFDmAYQGFASGDGDk.[D]	NP_034455.1	14719	Got2	Got2	glutamatic-oxaloacetic transaminase 2, mitochondrial	14719	8 D1|8 47.79 cM	protein-coding	1766
[R].aSYYEISVDDGPWEk.[Q]	NP_001035485.2	68646	Nadk2	Nadk2	NAD kinase 2, mitochondrial	68646	15|15 A1	protein-coding	1767
[K].tkDLPITEAVFSALVTGHAR.[A]	NP_082509.2	72416	Lrpprc	Lrpprc	leucine-rich PPR-motif containing	72416	17|17 E4	protein-coding	1768
[R].tDFQQGcAk.[T]	XP_017167710.1	66071	Ethe1	Ethe1	ethylmalonic encephalopathy 1	66071	7|7 A3	protein-coding	1769
[K].kEPQPSGPQPSGGAGGGGGk.[R]	NP_081406.1	69597	Afg3l2	Afg3l2	AFG3-like AAA ATPase 2	69597	18|18 E1	protein-coding	1770
[R].eILALIGYVDPVk.[G]	NP_080440.2	67452	Pnpla8	Pnpla8	patatin-like phospholipase domain containing 8	67452	12|12 B2	protein-coding	1771
[K].lPVEAVQPLSQAFFk.[L]	XP_006533522.1	27404	Abca8b	Abca8b	ATP-binding cassette, sub-family A (ABC1), member 8b	27404	11 E1|11 72.88 cM	protein-coding	1772
[R].lLGLLERPGLSLTQDVLNR.[E]	NP_080416.1	67417	Ears2	Ears2	glutamyl-tRNA synthetase 2, mitochondrial	67417	7|7 F2	protein-coding	1773
[R].nAAAASAPGADk.[V]	NP_081020.1	68499	Mrpl53	Mrpl53	mitochondrial ribosomal protein L53	68499	6|6 C3	protein-coding	1774
[K].aGnLGGGVVTIER.[S]	NP_001264042.1	19934	Rpl22	Rpl22	ribosomal protein L22	19934	4|4 E2	protein-coding	1775
[K].tGLLGIFWk.[C]	NP_079611.2	66074	Tmem167	Tmem167	transmembrane protein 167	66074	13|13 C3	protein-coding	1776
[R].qAAEAHPPVGR.[G]	XP_006510986.1	20842	Stag1	Stag1	stromal antigen 1	20842	9|9 E3.3-E4	protein-coding	1777
[R].ikAEGIVFNTQSTIkL.[-]	NP_038958.2	30956	Aass	Aass	aminoadipate-semialdehyde synthase	30956	6 A3.1|6 10.27 cM	protein-coding	1778
[K].vLQATVVAVGSGGk.[G]	NP_032329.1	15528	Hspe1	Hspe1	heat shock protein 1 (chaperonin 10)	15528	1|1 C1.2	protein-coding	1779
[R].mLVDFEQLQPGDSVIQNASNSGVGQAVIQIASALR.[L]	XP_006538948.1	26922	Mecr	Mecr	mitochondrial trans-2-enoyl-CoA reductase	26922	4|4 D2.3	protein-coding	1780
[R].iFDFQGLQHQVAQVATQLEATR.[L]	NP_080102.1	66885	Acadsb	Acadsb	acyl-Coenzyme A dehydrogenase, short/branched chain	66885	7|7 F3	protein-coding	1781
[K].iLEDSLDTNLSk.[F]	NP_081149.1	68927	Ptcd2	Ptcd2	pentatricopeptide repeat domain 2	68927	13|13 D1	protein-coding	1782
[K].aTEDAEGGDGPR.[L]	XP_006538247.1	66625	Pnisr	Pnisr	PNN interacting serine/arginine-rich	66625	4|4 A3	protein-coding	1783
[R].gHIFVQTDQPIYNPGQR.[V]	XP_006523594.1	12268	C4b	C4b	complement component 4B (Chido blood group)	12268	17 B1|17 18.29 cM	protein-coding	1784
[K].tYPTSFYLEEISSVISk.[I]	XP_011247506.1	68550	Tefm	Tefm	transcription elongation factor, mitochondrial	68550	11 B5|11 47.53 cM	protein-coding	1785
[K].wYAIcISDVGDYEGIk.[V]	NP_079752.3	66302	Rmdn1	Rmdn1	regulator of microtubule dynamics 1	66302	4|4 A3	protein-coding	1786
[R].eALIQFLEQVHQGIk.[G]	XP_011245709.1	93721	Cpn1	Cpn1	carboxypeptidase N, polypeptide 1	93721	19 C3|19 36.68 cM	protein-coding	1787
[R].gQESAGIVTSDGSAVPk.[F]	NP_742158.1	231327	Ppat	Ppat	phosphoribosyl pyrophosphate amidotransferase	231327	5|5 C3.3	protein-coding	1788
[R].dAFSNTGR.[K]	XP_006504952.1	76366	Mtif3	Mtif3	mitochondrial translational initiation factor 3	76366	5|5 G3	protein-coding	1789
[K].lVEGPPPPPEVPk.[T]	XP_017169936.1	216767	Mrpl22	Mrpl22	mitochondrial ribosomal protein L22	216767	11|11 B1.3	protein-coding	1790
[K].aISQGVESVk.[K]	NP_035722.2	21856	Timm44	Timm44	translocase of inner mitochondrial membrane 44	21856	8 A1.1|8 1.99 cM	protein-coding	1791
[K].imTVNYNTYGELGEGAR.[K]	NP_079854.2	64658	Mrps25	Mrps25	mitochondrial ribosomal protein S25	64658	6|6 D1	protein-coding	1792
[R].lLAEDDDLHLcLAcR.[N]	NP_034606.3	15490	Hsd17b7	Hsd17b7	hydroxysteroid (17-beta) dehydrogenase 7	15490	1|1 H3	protein-coding	1793
[R].iVLAAAGGVcHNELLELAk.[F]	NP_082707.1	73078	Pmpcb	Pmpcb	peptidase (mitochondrial processing) beta	73078	5|5 A3	protein-coding	1794
[K].vLFVEQk.[K]	NP_080072.2	66845	Mrpl33	Mrpl33	mitochondrial ribosomal protein L33	66845	5|5 B1	protein-coding	1795
[K].dmHGDSEYNImFGPDIcGPGTk.[K]	NP_031617.1	12317	Calr	Calr	calreticulin	12317	8 C2|8 41.21 cM	protein-coding	1796
[K].gGAASGSDSADkk.[S]	XP_011249230.1	105247253	Gm6851	Gm6851	protein (peptidyl-prolyl cis/trans isomerase) NIMA-interacting, 4 (parvulin) pseudogene	105247253	7|7 B3	pseudo	1797
[R].dcLTPMGmTSENVAER.[F]	XP_006511986.1	113868	Acaa1a	Acaa1a	acetyl-Coenzyme A acyltransferase 1A	113868	9 F3|9 71.33 cM	protein-coding	1798
[K].hGNEIYIAPSGVQk.[E]	NP_062709.3	56369	Apip	Apip	APAF1 interacting protein	56369	2|2 E2	protein-coding	1799
[K].sSDNQnGGGNTESk.[G]	NP_036138.1	26900	Ddx3y	Ddx3y	DEAD (Asp-Glu-Ala-Asp) box polypeptide 3, Y-linked	26900	Y|Y A1	protein-coding	1800
[R].kIPWTAAASELR.[E]	NP_081234.2	380773	Slirp	Slirp	SRA stem-loop interacting RNA binding protein	380773	12|12 D2	protein-coding	1801
[K].gGSPcSGPASETLNc.[-]	NP_598643.1	110382	C8b	C8b	complement component 8, beta polypeptide	110382	4 C6|4 48.61 cM	protein-coding	1802
[K].tLYTEATALFIk.[L]	NP_083707.1	75778	Them4	Them4	thioesterase superfamily member 4	75778	3|3 F2.1	protein-coding	1803
[M].gSQEVLGQAAR.[L]	NP_808483.2	328370	Rft1	Rft1	RFT1 homolog	328370	14|14 B	protein-coding	1804
[R].fLScYDPINIQFTSGTTGNPk.[G]	NP_722502.1	264895	Acsf2	Acsf2	acyl-CoA synthetase family member 2	264895	11|11 D	protein-coding	1805
[R].aVLHEVQR.[L]	XP_017172441.1	224044	Cyp2ab1	Cyp2ab1	cytochrome P450, family 2, subfamily ab, polypeptide 1	224044	16 A3|16	protein-coding	1806
[R].vLIIGNSFRGLEER.[L]	XP_006535279.1	70118	Srrd	Srrd	SRR1 domain containing	70118	5|5 F	protein-coding	1807
[R].vGQEHFPNEFTSGDGkk.[A]	NP_598756.1	103149	Upb1	Upb1	ureidopropionase, beta	103149	10|10 C1	protein-coding	1808
[K].vEPAWHDQDETSSVk.[S]	NP_082727.1	73158	Larp1	Larp1	La ribonucleoprotein domain family, member 1	73158	11|11 B1.3	protein-coding	1809
[K].sLLAIVENLLTEnR.[N]	NP_034135.2	13101	Cyp2d10	Cyp2d10	cytochrome P450, family 2, subfamily d, polypeptide 10	13101	15 E1|15 38.58 cM	protein-coding	1810
[K].lGSDVELLLR.[T]	XP_006534450.1	75530	Lyrm7	Lyrm7	LYR motif containing 7	75530	11|11 B1.3	protein-coding	1811
[R].gEAASSSEPR.[Y]	XP_011245846.1	18744	Pja1	Pja1	praja ring finger ubiquitin ligase 1	18744	X C3|X 43.38 cM	protein-coding	1812
[K].inADLQPFIk.[D]	NP_082048.2	71365	Pdss2	Pdss2	prenyl (solanesyl) diphosphate synthase, subunit 2	71365	10 B2|10 22.91 cM	protein-coding	1813
[K].kGDALVVAQLAGVQAAk.[L]	NP_064426.2	56738	Mocs1	Mocs1	molybdenum cofactor synthesis 1	56738	17|17 C	protein-coding	1814
[R].sGANDQETLADNIQAFSR.[W]	NP_034533.1	15112	Hao1	Hao1	hydroxyacid oxidase 1, liver	15112	2 F2|2 65.65 cM	protein-coding	1815
[R].sSqSLHTTVk.[E]	XP_017173211.1	16178	Il1r2	Il1r2	interleukin 1 receptor, type II	16178	1 B|1 18.65 cM	protein-coding	1816
[R].ekDLETVLTLAFLEIDk.[A]	NP_780732.1	243382	Ppm1k	Ppm1k	protein phosphatase 1K (PP2C domain containing)	243382	6|6 B3	protein-coding	1817
[K].eWETYAAVLWQQAEDSR.[Q]	NP_001071181.1	71238	Sdhaf3	Sdhaf3	succinate dehydrogenase complex assembly factor 3	71238	6|6 A1	protein-coding	1818
[R].kEFQYLVAVLSYDPTk.[H]	XP_006516988.1	22017	Tpmt	Tpmt	thiopurine methyltransferase	22017	13 A5|13 24.5 cM	protein-coding	1819
[K].aYFILDEFLLGGEVQETSk.[K]	NP_081163.2	108012	Ap1s2	Ap1s2	adaptor-related protein complex 1, sigma 2 subunit	108012	X|X F5	protein-coding	1820
[R].gPGVGSGFSGER.[G]	NP_067530.2	59053	Hgh1	Hgh1	HGH1 homolog	59053	15 D3|15 35.78 cM	protein-coding	1821
[K].nVGTGLVGAPAcGDVmk.[L]	NP_079802.1	66383	Iscu	Iscu	iron-sulfur cluster assembly enzyme	66383	5|5 F	protein-coding	1822
[R].cSTFmSSPVTELR.[E]	NP_031783.2	12892	Cpox	Cpox	coproporphyrinogen oxidase	12892	16|16 C1.2	protein-coding	1823
[K].tILTYAEEDIGLR.[D]	XP_017168915.1	319899	Dock6	Dock6	dedicator of cytokinesis 6	319899	9|9 A3	protein-coding	1824
[K].aLPILEELLk.[Y]	XP_006513693.1	237500	Tmtc3	Tmtc3	transmembrane and tetratricopeptide repeat containing 3	237500	10|10 D1	protein-coding	1825
[K].kLEELEPESR.[E]	NP_079593.1	66047	Mrpl54	Mrpl54	mitochondrial ribosomal protein L54	66047	10 C1|10 39.72 cM	protein-coding	1826
[R].gAYIELALQTYQEIVTSHSAAS.[-]	NP_079761.1	64655	Mrps22	Mrps22	mitochondrial ribosomal protein S22	64655	9|9 E3.3	protein-coding	1827
[K].lTDVILEADQNDSQSLELVHR.[F]	NP_766172.1	217837	Itpk1	Itpk1	inositol 1,3,4-triphosphate 5/6 kinase	217837	12|12 E	protein-coding	1828
[K].dLQEEmNYITAIIEEQPk.[N]	NP_032059.1	14272	Fnta	Fnta	farnesyltransferase, CAAX box, alpha	14272	8 A2|8 14.27 cM	protein-coding	1829
[R].nLALPDDIR.[G]	NP_062345.2	17909	Myo10	Myo10	myosin X	17909	15 B1|15 9.36 cM	protein-coding	1830
[K].iDASkNEEDEGHSNSSPR.[H]	NP_031542.2	11991	Hnrnpd	Hnrnpd	heterogeneous nuclear ribonucleoprotein D	11991	5|5 E4	protein-coding	1831
[K].vTSLSDNHk.[N]	NP_001074650.1	68115	Maip1	Maip1	matrix AAA peptidase interacting protein 1	68115	1|1 C1.3	protein-coding	1832
[K].tQSVLkEPEPTDTTTYk.[N]	NP_001077360.1	78330	Ndufv3	Ndufv3	NADH:ubiquinone oxidoreductase core subunit V3	78330	17|17 B1	protein-coding	1833
[R].qEFAASQAAADAR.[G]	XP_017172602.1	66449	Pam16	Pam16	presequence translocase-asssociated motor 16 homolog (S. cerevisiae)	66449	16 A1|16 2.45 cM	protein-coding	1834
[K].gLDTVVDLLADVVLHPR.[L]	NP_775272.1	66865	Pmpca	Pmpca	peptidase (mitochondrial processing) alpha	66865	2|2 A3	protein-coding	1835
[R].dRFDGDVQTLELLLR.[L]	NP_766548.2	268822	Adck5	Adck5	aarF domain containing kinase 5	268822	15|15 D3	protein-coding	1836
[R].lVLDPYLLk.[Y]	XP_006504383.1	66258	Mrps17	Mrps17	mitochondrial ribosomal protein S17	66258	5|5 G1.3	protein-coding	1837
[K].eGGHSDWLGDPEEPLTGFSWR.[G]	NP_666203.3	109168	Atl3	Atl3	atlastin GTPase 3	109168	19|19 A	protein-coding	1838
[K].eDEVQAIATLIEk.[Q]	NP_080194.1	52715	Ccdc43	Ccdc43	coiled-coil domain containing 43	52715	11 E1|11 66.48 cM	protein-coding	1839
[K].aLIQILAAAAAER.[D]	NP_036090.2	26430	Parg	Parg	poly (ADP-ribose) glycohydrolase	26430	14|14 B	protein-coding	1840
[R].aVDIDGER.[I]	NP_058554.1	19338	Rab33b	Rab33b	RAB33B, member RAS oncogene family	19338	3|3 C	protein-coding	1841
[K].yFADDTQTALTk.[H]	XP_006538266.1	67490	Ufl1	Ufl1	UFM1 specific ligase 1	67490	4|4 A3	protein-coding	1842
[R].lSVLAVDPSScTSGGSLLGDk.[T]	XP_006530625.1	109136	Mmaa	Mmaa	methylmalonic aciduria (cobalamin deficiency) type A	109136	8|8 C1	protein-coding	1843
[K].iVESSLFQQAEcR.[E]	NP_808448.2	68813	Dock5	Dock5	dedicator of cytokinesis 5	68813	14|14 D1	protein-coding	1844
[R].iGGGLGDAADVQR.[H]	NP_067460.1	58988	Rps6kb2	Rps6kb2	ribosomal protein S6 kinase, polypeptide 2	58988	19|19 A	protein-coding	1845
[R].eRPETVLIDLIQR.[T]	XP_011247231.1	216965	Taok1	Taok1	TAO kinase 1	216965	11|11 B5	protein-coding	1846
[K].kPSGPEPEADGFVLLGATANEVR.[C]	NP_001289282.1	100036521	Umad1	Umad1	UMAP1-MVP12 associated (UMA) domain containing 1	100036521	6|6 A1	protein-coding	1847
[K].yVGSFGNSSGEVDTk.[N]	NP_001074546.1	72502	Cwf19l1	Cwf19l1	CWF19-like 1, cell cycle control (S. pombe)	72502	19|19 C3	protein-coding	1848
[R].eNDmSPSNNVVPIHVPPTTENkPk.[V]	NP_059078.2	53869	Rab11a	Rab11a	RAB11A, member RAS oncogene family	53869	9|9 C	protein-coding	1849
[R].aLLANQDSDQVQkDPQYQGLR.[A]	NP_076126.2	71984	Sars2	Sars2	seryl-aminoacyl-tRNA synthetase 2	71984	7 B1|7 16.91 cM	protein-coding	1850
[K].eTEGGcPDTTFIEDAVHVLLk.[T]	XP_017176586.1	70797	Ankib1	Ankib1	ankyrin repeat and IBR domain containing 1	70797	5|5 A1	protein-coding	1851
[R].sEQEDEVLLVSSSR.[Y]	XP_006514179.1	71207	Nudt4	Nudt4	nudix (nucleoside diphosphate linked moiety X)-type motif 4	71207	10|10 C2	protein-coding	1852
[R].tVLIAADVLPDGPVPQDEk.[L]	NP_766016.2	76457	Ccdc134	Ccdc134	coiled-coil domain containing 134	76457	15|15 E1	protein-coding	1853
[K].eIQDFFDcSSR.[A]	NP_079642.1	66121	Chchd1	Chchd1	coiled-coil-helix-coiled-coil-helix domain containing 1	66121	14|14 A3	protein-coding	1854
[K].eDDSVVLIPLSEVFQVSR.[K]	XP_006534769.1	109979	Art3	Art3	ADP-ribosyltransferase 3	109979	5 E2|5 46.54 cM	protein-coding	1855
[R].qAEQSSAAGQDGEAGR.[M]	NP_079719.1	66249	Pno1	Pno1	partner of NOB1 homolog	66249	11|11 A2	protein-coding	1856
[K].eLIELTEASLLSVR.[K]	NP_001041613.1	229007	Zgpat	Zgpat	zinc finger, CCCH-type with G patch domain	229007	2|2 H4	protein-coding	1857
[K].tNVLPTQQSDSPSHcQR.[G]	NP_848717.1	28015	Polr2m	Polr2m	polymerase (RNA) II (DNA directed) polypeptide M	28015	9 D|9 39.85 cM	protein-coding	1858
[R].gHEVVVVIPEVSWQLGk.[S]	NP_964006.2	394434	Ugt1a9	Ugt1a9	UDP glucuronosyltransferase 1 family, polypeptide A9	394434	1|1 D	protein-coding	1859
[K].sTPLVPEVAQEIPLTLSVDDFR.[Q]	XP_006517626.1	18260	Ocln	Ocln	occludin	18260	13 D1|13 53.23 cM	protein-coding	1860
[R].eTLAScPAVTEVPGPcGPEELMDGVIFGAk.[Y]	XP_006513968.1	57267	Apba3	Apba3	amyloid beta (A4) precursor protein-binding, family A, member 3	57267	10|10 C1	protein-coding	1861
[R].gGSHDAPENTLAAIR.[Q]	NP_062526.1	56209	Gde1	Gde1	glycerophosphodiester phosphodiesterase 1	56209	7|7 F2	protein-coding	1862
[R].yPSPPVGSVSAPNLPTAEENLEYVR.[T]	NP_031790.2	12929	Crkl	Crkl	v-crk avian sarcoma virus CT10 oncogene homolog-like	12929	16|16 A3	protein-coding	1863
[R].lNLEEWILEQLTR.[L]	NP_032915.2	18938	Ppp1r14b	Ppp1r14b	protein phosphatase 1, regulatory inhibitor subunit 14B	18938	19|19 A	protein-coding	1864
[K].dPNAFLFDHLLTLkPVk.[F]	NP_663355.1	98221	Eif3m	Eif3m	eukaryotic translation initiation factor 3, subunit M	98221	2 E2|2 55.06 cM	protein-coding	1865
[K].gLAIWEAYREFESAIVEAAR.[L]	NP_058622.1	53890	Sart3	Sart3	squamous cell carcinoma antigen recognized by T cells 3	53890	5|5 F	protein-coding	1866
[K].iDMNLTDLLGELQRDPWPVPQGk.[R]	XP_006515691.1	20334	Sec23a	Sec23a	SEC23 homolog A, COPII coat complex component	20334	12|12 C1	protein-coding	1867
[K].vGQALLQGNTER.[T]	NP_035332.1	19247	Ptpn11	Ptpn11	protein tyrosine phosphatase, non-receptor type 11	19247	5|5 F	protein-coding	1868
[R].lDVFENISLmTLDSLQk.[C]	NP_001333467.1	106648	Cyp4f15	Cyp4f15	cytochrome P450, family 4, subfamily f, polypeptide 15	106648	17|17 B1	protein-coding	1869
[K].dTQEPGIQAGTVTIISR.[Y]	NP_033016.3	19294	Nectin2	Nectin2	nectin cell adhesion molecule 2	19294	7 A3|7 9.94 cM	protein-coding	1870
[R].tITFEQFQEALEELAk.[K]	XP_006517472.1	72948	Tppp	Tppp	tubulin polymerization promoting protein	72948	13|13 C1	protein-coding	1871
[R].lPLcSLPGDPGDGPQTELQR.[S]	NP_001028646.2	382423	Atxn7l3b	Atxn7l3b	ataxin 7-like 3B	382423	10|10 D2	protein-coding	1872
[K].nQPFcDGSHFFQR.[T]	XP_006533091.1	217149	Cisd3	Cisd3	CDGSH iron sulfur domain 3	217149	11|11 D	protein-coding	1873
[R].iITYNEAmDSPDQ.[-]	XP_006534125.1	68564	Nufip2	Nufip2	nuclear fragile X mental retardation protein interacting protein 2	68564	11|11 B5	protein-coding	1874
[K].qEDVSVQLEALDImADmLSR.[Q]	NP_082270.1	71902	Cand1	Cand1	cullin associated and neddylation disassociated 1	71902	10 D2|10 67.08 cM	protein-coding	1875
[K].sVVLYVILAPFDNEQSDLVHR.[I]	NP_080170.1	66997	Psmd12	Psmd12	proteasome (prosome, macropain) 26S subunit, non-ATPase, 12	66997	11|11 E1	protein-coding	1876
[R].lPIPRPGEVLGLVGTnGIGk.[S]	NP_056566.2	24015	Abce1	Abce1	ATP-binding cassette, sub-family E (OABP), member 1	24015	8|8 C1	protein-coding	1877
[R].qVAQSEAEkk.[L]	NP_081210.2	69082	Zc3h15	Zc3h15	zinc finger CCCH-type containing 15	69082	2|2 D	protein-coding	1878
[K].eSLSYVVESIEk.[S]	XP_011248814.1	232906	Arhgap35	Arhgap35	Rho GTPase activating protein 35	232906	7|7 A2	protein-coding	1879
[K].lQEAYYIFQELADk.[C]	NP_067513.1	59042	Cope	Cope	coatomer protein complex, subunit epsilon	59042	8|8 B3.3	protein-coding	1880
[R].eVLEGLEYLHk.[N]	XP_006511982.1	108737	Oxsr1	Oxsr1	oxidative-stress responsive 1	108737	9|9 F3	protein-coding	1881
[R].vESIYLNVEAVNTHR.[D]	XP_006528818.1	18639	Pfkfb1	Pfkfb1	6-phosphofructo-2-kinase/fructose-2,6-biphosphatase 1	18639	X|X F3	protein-coding	1882
[R].lGSFHELLLEPPkk.[S]	XP_006531852.1	52036	Ppp6r3	Ppp6r3	protein phosphatase 6, regulatory subunit 3	52036	19 A|19 3.21 cM	protein-coding	1883
[K].wELLQQVnTSTR.[T]	XP_006521203.1	406220	Krt77	Krt77	keratin 77	406220	15|15 F2	protein-coding	1884
[R].dGLVSLDEVSGcGTLQSR.[S]	XP_006541075.1	56632	Sphk2	Sphk2	sphingosine kinase 2	56632	7|7 B3	protein-coding	1885
[R].iNEAVNDLTk.[A]	XP_006531028.1	234875	Ttc13	Ttc13	tetratricopeptide repeat domain 13	234875	8|8 E2	protein-coding	1886
[K].fDIFEDYASPTTAAQTLLYTAAk.[K]	NP_001074582.1	320727	Ipo8	Ipo8	importin 8	320727	6|6 G3	protein-coding	1887
[R].kTLFSSQIEELNLPk.[F]	NP_035588.2	20714	Serpina3k	Serpina3k	serine (or cysteine) peptidase inhibitor, clade A, member 3K	20714	12 E|12 53.99 cM	protein-coding	1888
[K].eLTEEkETAFEFLSSAxLDTR.[F]	NP_001303604.1	17449	Mdh1	Mdh1	malate dehydrogenase 1, NAD (soluble)	17449	11 A3.1|11 13.89 cM	protein-coding	1889
[R].eSFNPETYELDk.[S]	XP_006497372.1	109079	Sephs1	Sephs1	selenophosphate synthetase 1	109079	2|2 A1	protein-coding	1890
[K].eLAEEEPHLVEQFQk.[L]	NP_075528.3	19298	Pex19	Pex19	peroxisomal biogenesis factor 19	19298	1 H3|1 79.54 cM	protein-coding	1891
[K].sLTTLGLVISSLADQAAGk.[G]	XP_006516924.1	16553	Kif13a	Kif13a	kinesin family member 13A	16553	13|13 A5	protein-coding	1892
[K].eALYEEALSLWFTPEGFR.[S]	NP_659167.2	232187	Smyd5	Smyd5	SET and MYND domain containing 5	232187	6 C3|6 37.44 cM	protein-coding	1893
[R].vGQGYVYEAAQTEQDEYDTPR.[H]	NP_001185768.1	12927	Bcar1	Bcar1	breast cancer anti-estrogen resistance 1	12927	8|8 E1	protein-coding	1894
[R].eLLFHPALFEVPSLk.[L]	NP_001334255.1	192292	Nrbp1	Nrbp1	nuclear receptor binding protein 1	192292	5|5 B1	protein-coding	1895
[R].yGSGSGQQSVTGVTSVDDSNSYWR.[I]	NP_033169.3	20316	Sdf2	Sdf2	stromal cell derived factor 2	20316	11|11 B5	protein-coding	1896
[K].eLDQGSLcTSFVGTLQYLAPELLEQQk.[Y]	NP_001153246.1	16150	Ikbkb	Ikbkb	inhibitor of kappaB kinase beta	16150	8|8 A2	protein-coding	1897
[R].cLEDNLGIDkR.[V]	NP_001070982.1	20511	Slc1a2	Slc1a2	solute carrier family 1 (glial high affinity glutamate transporter), member 2	20511	2 E2|2 54.13 cM	protein-coding	1898
[R].vSQSEALQILTAASILQIk.[T]	XP_011244280.1	56490	Zbtb20	Zbtb20	zinc finger and BTB domain containing 20	56490	16 B4|16 28.44 cM	protein-coding	1899
[K].vLEFLAASFEESR.[H]	NP_083822.1	110816	Pwp2	Pwp2	PWP2 periodic tryptophan protein homolog (yeast)	110816	10 C1|10 39.72 cM	protein-coding	1900
[R].tTPAPSPGSANESFFAPSR.[D]	NP_001160107.1	68041	Mid1ip1	Mid1ip1	Mid1 interacting protein 1 (gastrulation specific G12-like (zebrafish))	68041	X|X A1.1	protein-coding	1901
[R].hDGLDQNDWAIDNVLISGSADQR.[T]	NP_035391.2	19699	Reln	Reln	reelin	19699	5 A3|5 9.98 cM	protein-coding	1902
[K].vVSQYSSLLSPmSVNAVmk.[V]	NP_033967.1	12464	Cct4	Cct4	chaperonin containing Tcp1, subunit 4 (delta)	12464	11 A3.2|11 14.25 cM	protein-coding	1903
[K].sNPVHEIQSLDEVTNLDR.[S]	NP_083848.1	76299	Erp44	Erp44	endoplasmic reticulum protein 44	76299	4|4 B1	protein-coding	1904
[R].eLTSDSSTENQGPPR.[E]	XP_011238590.1	80281	Cttnbp2nl	Cttnbp2nl	CTTNBP2 N-terminal like	80281	3|3 F2.2	protein-coding	1905
[R].sVQVPIYDFTTHSR.[K]	NP_081041.2	68556	Uckl1	Uckl1	uridine-cytidine kinase 1-like 1	68556	2|2 H4	protein-coding	1906
[K].lGFAGVVQEISFGTTk.[D]	NP_031663.1	12465	Cct5	Cct5	chaperonin containing Tcp1, subunit 5 (epsilon)	12465	15|15 B2	protein-coding	1907
[R].qHGEQLGGGGSGGGGYNTSk.[H]	XP_006539354.1	80912	Pum1	Pum1	pumilio RNA-binding family member 1	80912	4|4 D2.2	protein-coding	1908
[R].dATSLLAAGEGGLLDEVEPLRPDELER.[L]	NP_705795.2	75991	Slain2	Slain2	SLAIN motif family, member 2	75991	5|5 C3.2	protein-coding	1909
[R].vEANLHGLTLYDTVPcPVNNER.[T]	NP_001273915.1	67171	Dram2	Dram2	DNA-damage regulated autophagy modulator 2	67171	3|3 F2.3	protein-coding	1910
[R].aLGAALTPFNPLAGLR.[I]	NP_080455.1	67469	Abhd5	Abhd5	abhydrolase domain containing 5	67469	9|9 F4	protein-coding	1911
[R].vVELAGLAPGPFcGmVLADFGAEVVR.[V]	NP_032563.2	17117	Amacr	Amacr	alpha-methylacyl-CoA racemase	17117	15|15 A1	protein-coding	1912
[K].gYGFVDFDSPAAAQk.[A]	XP_006500003.1	56878	Rbms1	Rbms1	RNA binding motif, single stranded interacting protein 1	56878	2|2 C1.2	protein-coding	1913
[R].yLLNGVEFADSFNFNPHk.[W]	XP_006514549.1	13195	Ddc	Ddc	dopa decarboxylase	13195	11 A1|11 7.09 cM	protein-coding	1914
[K].gAVSVQQELDkESGALVDEVAk.[Q]	XP_017169521.1	56307	Metap2	Metap2	methionine aminopeptidase 2	56307	10|10 C2	protein-coding	1915
[K].iLLSVVSmLAEPNDESGANVDASk.[M]	NP_062777.2	22213	Ube2g2	Ube2g2	ubiquitin-conjugating enzyme E2G 2	22213	10 C1|10 39.72 cM	protein-coding	1916
[R].eTGQQIGDEVR.[A]	NP_444437.2	112405	Egln1	Egln1	egl-9 family hypoxia-inducible factor 1	112405	8|8 E2	protein-coding	1917
[R].vDALmDEINFmk.[M]	NP_081287.1	110308	Krt5	Krt5	keratin 5	110308	15 F2|15 56.98 cM	protein-coding	1918
[R].aLEEANADLEVk.[I]	NP_997648.2	68239	Krt42	Krt42	keratin 42	68239	11|11 D	protein-coding	1919
[K].lLLSYGAk.[V]	NP_840068.1	142688	Asb13	Asb13	ankyrin repeat and SOCS box-containing 13	142688	13|13 A1	protein-coding	1920
[K].dNLELILTQSVDEIGVR.[G]	NP_084392.1	78523	Mrpl9	Mrpl9	mitochondrial ribosomal protein L9	78523	3|3 F2.1	protein-coding	1921
[R].nAPPSFAVAVTHEAISQLLQTDLSEFk.[R]	XP_017172613.1	68606	Ppm1f	Ppm1f	protein phosphatase 1F (PP2C domain containing)	68606	16|16 A3	protein-coding	1922
[K].sSPDQSGVDDSANFVGFFPTFVWTLR.[D]	NP_034390.1	14469	Gbp2	Gbp2	guanylate binding protein 2	14469	3 H1|3 66.69 cM	protein-coding	1923
[R].sEGTTSTSYk.[S]	NP_659136.1	228136	Zdhhc5	Zdhhc5	zinc finger, DHHC domain containing 5	228136	2|2 D	protein-coding	1924
[R].skLEDIANAALAASAVTQVAk.[V]	NP_084101.1	76983	Scfd1	Scfd1	Sec1 family domain containing 1	76983	12|12 B3	protein-coding	1925
[K].lkEAVEAIQNSTSIk.[Y]	NP_001103612.1	72584	Cul4b	Cul4b	cullin 4B	72584	X|X A3.3	protein-coding	1926
[R].sFANmDDEENYSAASk.[A]	NP_036169.1	26951	Zw10	Zw10	zw10 kinetochore protein	26951	9|9 A5.3	protein-coding	1927
[R].vQLSGPQEAEk.[Y]	NP_036121.1	26572	Cops3	Cops3	COP9 signalosome subunit 3	26572	11|11 B1.3	protein-coding	1928
[R].nLDLDSIIAEVk.[A]	NP_666175.1	223917	Krt79	Krt79	keratin 79	223917	15|15 F2	protein-coding	1929
[R].dIFGLLQAYADGVDLTEk.[I]	XP_006515110.1	211914	Asap2	Asap2	ArfGAP with SH3 domain, ankyrin repeat and PH domain 2	211914	12|12 A1.2-A1.3	protein-coding	1930
[R].tAAENEFVTLk.[K]	NP_032502.3	16687	Krt6a	Krt6a	keratin 6A	16687	15 F2|15 56.97 cM	protein-coding	1931
[K].sVPLATTPmAEQRPESTATAAVk.[Q]	NP_059505.1	54161	Copg1	Copg1	coatomer protein complex, subunit gamma 1	54161	6 D1|6 39.13 cM	protein-coding	1932
[R].aLEESNYELEGk.[I]	XP_011247070.1	16661	Krt10	Krt10	keratin 10	16661	11 D|11 62.92 cM	protein-coding	1933
[R].dYQELMNTk.[L]	NP_034798.2	16681	Krt2	Krt2	keratin 2	16681	15 F2|15 57.03 cM	protein-coding	1934
[R].sLDENQETIVLLESk.[N]	NP_057910.3	18008	Nes	Nes	nestin	18008	3 F1|3 38.78 cM	protein-coding	1935
[R].sLNNQFASFIDk.[V]	NP_997652.4	332131	Krt78	Krt78	keratin 78	332131	15|15 F2	protein-coding	1936
[K].aSLENSLEETk.[G]	NP_001300887.1	16666	Krt16	Krt16	keratin 16	16666	11|11 D	protein-coding	1937
[R].tNAENEFVTIk.[K]	NP_032499.2	16678	Krt1	Krt1	keratin 1	16678	15 F2|15 57.06 cM	protein-coding	1938
[R].nMQEVVEDFk.[V]	NP_579935.1	109052	Krt75	Krt75	keratin 75	109052	15 F2|15 56.91 cM	protein-coding	1939
[K].dVDAAYmSk.[V]	NP_997650.1	223915	Krt73	Krt73	keratin 73	223915	15|15 F2	protein-coding	1940
[K].aQYEDIAQk.[S]	NP_001028349.1	77055	Krt76	Krt76	keratin 76	77055	15|15 F2	protein-coding	1941
[R].iSVINGGSk.[A]	NP_001116075.1	215384	Fcgbp	Fcgbp	Fc fragment of IgG binding protein	215384	7|7 A3	protein-coding	1942
[R].eGEDNSk.[R]	NP_859010.1	225256	Dsg1b	Dsg1b	desmoglein 1 beta	225256	18 A2|18 11.32 cM	protein-coding	1943
[R].sSPPATDPGPVPSSPSQEPPTk.[R]	XP_006526985.1	225896	Ubxn1	Ubxn1	UBX domain protein 1	225896	19|19 A	protein-coding	1944
[R].lILAANRDEFYNRPSk.[L]	XP_006522290.1	27883	Tango2	Tango2	transport and golgi organization 2	27883	16 A3|16 11.34 cM	protein-coding	1945
[K].tAFSESEDDESRPAVALIR.[K]	NP_659037.2	207304	Hectd1	Hectd1	HECT domain E3 ubiquitin protein ligase 1	207304	12 B3|12 22.11 cM	protein-coding	1946
[K].tADDPSLSLIk.[Y]	NP_031864.2	13200	Ddost	Ddost	dolichyl-di-phosphooligosaccharide-protein glycotransferase	13200	4|4 D3	protein-coding	1947
[R].aSGVDIEEETEkNLEk.[V]	XP_006500519.1	98999	Znfx1	Znfx1	zinc finger, NFX1-type containing 1	98999	2|2 H3	protein-coding	1948
[R].yNHSHDQLVLTGSSDSR.[V]	XP_006515183.1	380752	Eipr1	Eipr1	EARP complex and GARP complex interacting protein 1	380752	12 A2|12 11.26 cM	protein-coding	1949
[K].gQAHGSGGLGEQSGEQR.[Q]	XP_017174063.1	56292	Naa10	Naa10	N(alpha)-acetyltransferase 10, NatA catalytic subunit	56292	X|X A7.3	protein-coding	1950
[K].qSAQLTALAAQQQASGkEEk.[S]	NP_080208.2	67043	Syap1	Syap1	synapse associated protein 1	67043	X|X F4	protein-coding	1951
[K].vEELLHVIGPFYEIVEDkk.[S]	NP_001095907.1	74159	Acbd5	Acbd5	acyl-Coenzyme A binding domain containing 5	74159	2|2 A3	protein-coding	1952
[R].tVAAcDLLQGLLHk.[D]	XP_006499721.1	27219	Sgk2	Sgk2	serum/glucocorticoid regulated kinase 2	27219	2|2 H2	protein-coding	1953
[K].eAAASQGH.[-]	NP_001333597.1	27361	Msrb1	Msrb1	methionine sulfoxide reductase B1	27361	17 A3.3|17 12.53 cM	protein-coding	1954
[K].nqEEGNYDLk.[S]	XP_006512782.1	237253	Lrp11	Lrp11	low density lipoprotein receptor-related protein 11	237253	10|10 A1	protein-coding	1955
[K].eITLLMQTLNTLSTPEEk.[L]	XP_006502722.1	109658	Txlna	Txlna	taxilin alpha	109658	4 D2.2|4 63.26 cM	protein-coding	1956
[K].aDAERDPGAVYNLENVLLSFWGR.[L]	NP_001074537.1	78913	Ltn1	Ltn1	listerin E3 ubiquitin protein ligase 1	78913	16|16 C3.3	protein-coding	1957
[R].dAHENGDVGAAGESPLDDTAAR.[A]	NP_001186201.1	94221	Gopc	Gopc	golgi associated PDZ and coiled-coil motif containing	94221	10|10 B3	protein-coding	1958
[R].gQAGWEGGYPEIVk.[E]	NP_663329.3	28114	Nsun2	Nsun2	NOL1/NOP2/Sun domain family member 2	28114	13 C1|13 35.55 cM	protein-coding	1959
[K].vSATERPADFTTDASSASLVEQQk.[M]	XP_006500671.1	23856	Dido1	Dido1	death inducer-obliterator 1	23856	2|2 H4	protein-coding	1960
[K].sLANAQSNQQk.[E]	NP_598517.1	74254	Gpn1	Gpn1	GPN-loop GTPase 1	74254	5|5 B1	protein-coding	1961
[R].eTLSVDPFPLSDQIR.[Y]	XP_006497977.1	227648	Sec16a	Sec16a	SEC16 homolog A, endoplasmic reticulum export factor	227648	2|2 A3	protein-coding	1962
[K].iWcFGPDGTGPNILTDITk.[G]	NP_031933.1	13629	Eef2	Eef2	eukaryotic translation elongation factor 2	13629	10|10 C1	protein-coding	1963
[K].aFLADPSAFAAAAPAAAATTAAPAAAAAPAk.[A]	NP_031501.1	11837	Rplp0	Rplp0	ribosomal protein, large, P0	11837	5|5 F	protein-coding	1964
[K].eAVQcVQELASPSLLFIFVR.[L]	XP_006522003.1	208643	Eif4g1	Eif4g1	eukaryotic translation initiation factor 4, gamma 1	208643	16|16 B1	protein-coding	1965
[K].tAPVQAPPAPVTVTETPEPAmPSGVYRPPGAR.[L]	XP_006511819.1	321022	Cdv3	Cdv3	carnitine deficiency-associated gene expressed in ventricle 3	321022	9|9 F1	protein-coding	1966
[K].iTGVEDIISR.[V]	NP_666260.1	230558	C8a	C8a	complement component 8, alpha polypeptide	230558	4|4 C6	protein-coding	1967
[K].fAAEEFkVPAATSAIITNDGIGINPAQTAGNVFLk.[H]	NP_080711.1	67890	Ufm1	Ufm1	ubiquitin-fold modifier 1	67890	3|3 C	protein-coding	1968
[K].ymnGHSDVVmGLVSVNSDDLNSR.[L]	NP_666065.1	107869	Cth	Cth	cystathionase (cystathionine gamma-lyase)	107869	3|3 H4	protein-coding	1969
[R].aLVEDIISLEEVDEDmk.[S]	NP_080698.1	67871	Mrrf	Mrrf	mitochondrial ribosome recycling factor	67871	2|2 B	protein-coding	1970
[R].vYVGNASVAQDITQLQk.[L]	XP_006534368.1	72349	Dusp3	Dusp3	dual specificity phosphatase 3 (vaccinia virus phosphatase VH1-related)	72349	11|11 D	protein-coding	1971
[K].qGPSTPPPVSSQE.[-]	XP_011243653.1	223455	Marchf6	Marchf6	membrane associated ring-CH-type finger 6	223455	15|15 B2	protein-coding	1972
[K].iNEELESQYQQSmDSk.[L]	NP_062746.1	56372	1110004F10Rik	1110004F10Rik	RIKEN cDNA 1110004F10 gene	56372	7|7 F1	protein-coding	1973
[R].lccPVALAQDVTGTLENALTk.[V]	NP_631975.3	97484	Cog8	Cog8	component of oligomeric golgi complex 8	97484	8|8 D3	protein-coding	1974
[R].lAASYSSDSENQGSYSGVIPPPPGR.[G]	NP_033074.2	19707	Reps1	Reps1	RalBP1 associated Eps domain containing protein	19707	10|10 A3	protein-coding	1975
[R].aFQVLmELENPVLISLGk.[G]	NP_083885.1	76429	Lhpp	Lhpp	phospholysine phosphohistidine inorganic pyrophosphate phosphatase	76429	7|7 F3	protein-coding	1976
[R].sSSPVLVEEEPER.[S]	XP_006538519.1	100169	Phactr4	Phactr4	phosphatase and actin regulator 4	100169	4|4 D2.3	protein-coding	1977
[R].gWNWVDVVk.[H]	NP_987103.1	192174	Rwdd4a	Rwdd4a	RWD domain containing 4A	192174	8|8 B1.1	protein-coding	1978
[K].vAQPTAEQAQAFk.[N]	XP_011245731.1	11836	Araf	Araf	Araf proto-oncogene, serine/threonine kinase	11836	X A1.3|X 16.3 cM	protein-coding	1979
[K].fFSLSSVDkLEQIYEcTDTEDVcIVER.[L]	NP_848485.1	74781	Wipi2	Wipi2	WD repeat domain, phosphoinositide interacting 2	74781	5|5 G2	protein-coding	1980
[K].sLLLTTIPQIGSMEWSETLR.[N]	NP_077753.1	66902	Mtap	Mtap	methylthioadenosine phosphorylase	66902	4|4 C4	protein-coding	1981
[R].aASLEAVSYAIDSLk.[A]	NP_001106845.1	17434	Mocs2	Mocs2	molybdenum cofactor synthesis 2	17434	13|13 D2.2	protein-coding	1982
[K].iNEkPQVIADYESGR.[A]	NP_067494.1	59022	Edf1	Edf1	endothelial differentiation-related factor 1	59022	2|2 A3	protein-coding	1983
[R].gRGDYDGIGGR.[G]	NP_034158.1	13205	Ddx3x	Ddx3x	DEAD/H (Asp-Glu-Ala-Asp/His) box polypeptide 3, X-linked	13205	X A1.1|X 8.17 cM	protein-coding	1984
[KR].aPVmPLScFLGNVYAESVDVLR.[D]	XP_006530950.1	234678	D230025D16Rik	D230025D16Rik	RIKEN cDNA D230025D16 gene	234678	8|8 D3	protein-coding	1985
[K].eDGQEYAQVIk.[M]	XP_006525689.1	13664	Eif1a	Eif1a	eukaryotic translation initiation factor 1A	13664	18|18 C	protein-coding	1986
[R].ekNVEPEQPSTSk.[N]	NP_083120.2	74268	Aven	Aven	apoptosis, caspase activation inhibitor	74268	2|2 E3	protein-coding	1987
[R].eGcSENkQPSATALNTTAER.[S]	XP_006506147.2	243385	Gprin3	Gprin3	GPRIN family member 3	243385	6|6 B3	protein-coding	1988
[R].dDFNSGYRDDFLGGR.[G]	NP_291039.1	22384	Eif4h	Eif4h	eukaryotic translation initiation factor 4H	22384	5 G2|5 74.71 cM	protein-coding	1989
[R].aITIAGIPQSIIEcVk.[Q]	XP_006520645.1	18521	Pcbp2	Pcbp2	poly(rC) binding protein 2	18521	15 F3|15 57.61 cM	protein-coding	1990
[R].aSLQSGSRPGQEGEGGLk.[H]	NP_620092.1	192231	Hexim1	Hexim1	hexamethylene bis-acetamide inducible 1	192231	11|11 E1	protein-coding	1991
[K].gGSLGENQIkDEk.[I]	NP_001334029.1	109624	Cald1	Cald1	caldesmon 1	109624	6 B1|6 15.07 cM	protein-coding	1992
[K].gHEDDSYEAR.[K]	NP_001297015.1	11538	Adnp	Adnp	activity-dependent neuroprotective protein	11538	2|2 H3	protein-coding	1993
[K].aETSQAEk.[C]	NP_663559.1	233744	Spon1	Spon1	spondin 1, (f-spondin) extracellular matrix protein	233744	7|7 F1	protein-coding	1994
[K].qGELLRDPAQcAAIAER.[L]	NP_080425.3	67429	Nudcd1	Nudcd1	NudC domain containing 1	67429	15|15 B3.2	protein-coding	1995
[R].aNLPcVGAAALPTDSER.[H]	NP_777363.1	66615	Atg4b	Atg4b	autophagy related 4B, cysteine peptidase	66615	1|1 D	protein-coding	1996
[R].sDSDSSTLSk.[K]	NP_740749.1	211652	Wwc1	Wwc1	WW, C2 and coiled-coil domain containing 1	211652	11|11 A4	protein-coding	1997
[R].enGEVYQR.[K]	XP_011247535.1	69806	Slc39a11	Slc39a11	solute carrier family 39 (metal ion transporter), member 11	69806	11|11 E2	protein-coding	1998
[K].hTGccGDNDPIDVcEIGSk.[V]	NP_080714.2	67895	Ppa1	Ppa1	pyrophosphatase (inorganic) 1	67895	10 B4|10 32.25 cM	protein-coding	1999
[truncated: 4,998 more rows]
